# Supplementary material for: Targeting Acute Myelogenous Leukemia Using Potent Human Dihydroorotate Dehydrogenase Inhibitors Based on the 2-Hydroxypyrazolo[1,5-a]pyridine Scaffold: SAR of the Aryloxyaryl Moiety
Source: J Med Chem. 2022 Sep 26;65(19):12701–24. doi: 10.1021/acs.jmedchem.2c00496 (PMC9574863; doi:10.1021/acs.jmedchem.2c00496)
Supplement: Supplementary file 2 — jm2c00496_si_002.csv [file jm2c00496_si_002.csv]

Compound	SMILE	hDHODH IC50 ± SE (µM)	Log D7.4 ± SD	Differentiation EC50 (nM) (C.L.95%) THP-1	Apoptosis EC50 (nM) (C.L.95%) THP-1	Differentiation EC50 (nM) (C.L.95%) U937	Apoptosis EC50 (nM) (C.L.95%) U937	Cytoxicity (µM) (effect > 30% ±SD)
Brequinar	FC(C=CC=C1)=C1C2=CC=C(C3=NC(C=CC(F)=C4)=C4C(C(O)=O)=C3C)C=C2	1,8±0.3	1.83 ± 0.02	249 (133 - 466)	264 (166 - 421)	214 (91-503)	262 (108-633)	48 ± 112
1	OC1=NN2C=CC=CC2=C1C(NC3=C(C)C=C(OC4=CC=CC=C4)C(C)=C3)=O	50 ± 5	2.93 ± 0.09	579 (170-1969)	1344 (773-2278)	755 (266-2144)	2168 (945-4974)	>100
2	OC1=NN2C=CC=CC2=C1C(NC3=CC=C(OC4=CC=CC=C4)C(C)=C3)=O	480 ± 30	nd	nd	nd	nd	nd	nd
3	OC1=NN2C=CC=CC2=C1C(NC3=C(C)C=C(OC4=CC=CC=C4)C=C3)=O	400 ± 6,	2.46 ± 0.05	nd	nd	nd	nd	nd
4	OC1=NN2C=CC=CC2=C1C(NC3=C(C(C)C)C=C(OC4=CC=CC=C4)C(C)=C3)=O	7.2 ± 0.9	3.18 ± 0.09	74 (51-108)	110 (60-203)	61 (40-153)	452 (130-865)	>100
5	OC1=NN2C=CC=CC2=C1C(NC3=C(C)C=C(OC4=CC=CC=C4)C(C(C)C)=C3)=O	114 ± 11	2.91 ± 0.07	372 (140-943)	499 (185-1363)	235 (8-5655)	701 (156-2104)	>100
6	OC1=NN2C=CC=CC2=C1C(NC3=C(OC(C)C)C=C(OC4=CC=CC=C4)C(C)=C3)=O	5200 ± 900	nd	nd	nd	nd	nd	nd
7	OC1=NN2C=CC=CC2=C1C(NC3=C(OC4CCC4)C=C(OC5=CC=CC=C5)C(C)=C3)=O	> 10000	nd	nd	nd	nd	nd	nd
8	OC1=NN2C=CC=CC2=C1C(NC3=C(OC(C)CC)C=C(OC4=CC=CC=C4)C(C)=C3)=O	3900 ± 800	nd	nd	nd	nd	nd	nd
9	OC1=NN2C=CC=CC2=C1C(NC3=C(OC(CC)CC)C=C(OC4=CC=CC=C4)C(C)=C3)=O	2209	nd	nd	nd	nd	nd	nd
10	OC1=NN2C=CC=CC2=C1C(NC3=C(OC(C)CCC)C=C(OC4=CC=CC=C4)C(C)=C3)=O	7000 ± 1000	nd	nd	nd	nd	nd	nd
11	OC1=NN2C=CC=CC2=C1C(NC3=CC(C=CN4)=C4C=C3)=O	> 10000	0.45 ± 0.02	nd	nd	nd	nd	nd
12	OC1=NN2C=CC=CC2=C1C(NC3=CC(C=CN4C5=CC=CC=C5)=C4C=C3)=O	2800 ± 400	2.89 ± 0.05	nd	nd	nd	nd	nd
13	OC1=NN2C=CC=CC2=C1C(NC3=CC(N=CN4C5=CC=CC=C5)=C4C=C3)=O	> 10000	2.55 ± 0.04	nd	nd	nd	nd	nd
14	OC1=NN2C=CC=CC2=C1C(NC3=CC(N=NN4C5=CC=CC=C5)=C4C=C3)=O	7200 ± 1600	1.59 ± 0.03	nd	nd	nd	nd	nd
15	OC1=NN2C=CC=CC2=C1C(NC3=NC=C(OC4=CC=CC=C4)C=C3)=O	> 10000	nd	nd	nd	nd	nd	nd
16	OC1=NN2C=CC=CC2=C1C(NC3=NC=C(OC4=CC(C(F)(F)F)=CC=C4)C=C3)=O	> 10000	nd	nd	nd	nd	nd	nd
17	OC1=NN2C=CC=CC2=C1C(NC3=CC(C)=C(SC4=CC=NC=C4)C=C3C)=O	2200 ± 400	1.76 ± 0.07	nd	nd	nd	nd	nd
18	OC1=NN2C=CC=CC2=C1C(NC3=C(C(C)C)C=C(OC4=CC=NC=C4)C(C)=C3)=O	70 ± 11	2.51 ± 0.07	1968 (904-4652)	2646 (1137-5912)	2284 (1240-6243)	9820 (2146-19620)	75,8 ± 10,3
19	OC1=NN2C=CC=CC2=C1C(NC3=C(C(C)C)C=C(OC4=CC=C(C(F)(F)F)C=C4)C(C)=C3)=O	18 ± 4	> 3	133 (86-206)	230 (143-366)	109 (64-188)	448 (309-632	71,3 ± 5,3
