# Supplementary material for: Targeting Acute Myelogenous Leukemia Using Potent Human Dihydroorotate Dehydrogenase Inhibitors Based on the 2-Hydroxypyrazolo[1,5-a]pyridine Scaffold: SAR of the Aryloxyaryl Moiety
Source: J Med Chem. 2022 Sep 26;65(19):12701–24. doi: 10.1021/acs.jmedchem.2c00496 (PMC9574863; doi:10.1021/acs.jmedchem.2c00496)
Supplement: Supplementary file 3 — jm2c00496_si_003.pdb [file jm2c00496_si_003.pdb]

HELIX    1   1 GLY      3  LEU     19  1                                  17
HELIX    2   2 PRO     22  SER     34  1                                  13
HELIX    3   3 ASP     47  LEU     49  1                                   3
HELIX    4   4 VAL     75  LYS     80  1                                   6
HELIX    5   5 LEU    124  LEU    141  1                                  18
HELIX    6   6 ALA    161  LEU    175  1                                  15
HELIX    7   7 GLN    195  ASP    212  1                                  18
HELIX    8   8 SER    232  LEU    245  1                                  14
HELIX    9   9 ALA    266  SER    269  1                                   4
HELIX   10  10 LYS    277  LEU    293  1                                  17
HELIX   11  11 GLY    309  ALA    318  1                                  10
HELIX   12  12 THR    327  TRP    332  1                                   6
HELIX   13  13 PRO    334  GLU    350  1                                  17
HELIX   14  14 VAL    356  ALA    359  1                                   4
SHEET    1   1 1 VAL    51  VAL    53  0
SHEET    2   2 1 HIE    56  PHE    58  0
SHEET    3   3 1 VAL    62  ILE    64  0
SHEET    4   4 1 VAL    86  ILE    88  0
SHEET    5   5 1 VAL   104  LEU   107  0
SHEET    6   6 1 ALA   112  ASN   115  0
SHEET    7   7 1 LEU   148  LEU   152  0
SHEET    8   8 1 TYR   178  VAL   183  0
SHEET    9   9 1 ALA   221  ILE   226  0
SHEET   10  10 1 GLY   249  VAL   252  0
SHEET   11  11 1 GLY   273  GLY   276  0
SHEET   12  12 1 ILE   300  GLY   302  0
SHEET   13  13 1 VAL   323  LEU   325  0
ATOM      1  N   ALA     1      30.996  32.576  61.365  1.00  0.00           N
ATOM      2  H1  ALA     1      30.564  33.487  61.327  1.00  0.00           H
ATOM      3  H2  ALA     1      31.747  32.547  60.683  1.00  0.00           H
ATOM      4  H3  ALA     1      31.379  32.412  62.286  1.00  0.00           H
ATOM      5  CA  ALA     1      30.005  31.534  61.033  1.00  0.00           C
ATOM      6  HA  ALA     1      29.197  31.602  61.762  1.00  0.00           H
ATOM      7  CB  ALA     1      29.383  31.732  59.643  1.00  0.00           C
ATOM      8  HB1 ALA     1      28.576  31.012  59.505  1.00  0.00           H
ATOM      9  HB2 ALA     1      28.974  32.739  59.560  1.00  0.00           H
ATOM     10  HB3 ALA     1      30.125  31.578  58.861  1.00  0.00           H
ATOM     11  C   ALA     1      30.604  30.145  61.208  1.00  0.00           C
ATOM     12  O   ALA     1      30.064  29.393  62.008  1.00  0.00           O
ATOM     13  N   THR     2      31.689  29.792  60.510  1.00  0.00           N
ATOM     14  H   THR     2      32.149  30.458  59.895  1.00  0.00           H
ATOM     15  CA  THR     2      32.320  28.468  60.676  1.00  0.00           C
ATOM     16  HA  THR     2      31.525  27.740  60.834  1.00  0.00           H
ATOM     17  CB  THR     2      33.076  28.010  59.417  1.00  0.00           C
ATOM     18  HB  THR     2      33.238  26.936  59.508  1.00  0.00           H
ATOM     19  CG2 THR     2      32.308  28.257  58.120  1.00  0.00           C
ATOM     20 HG21 THR     2      31.310  27.825  58.193  1.00  0.00           H
ATOM     21 HG22 THR     2      32.232  29.326  57.923  1.00  0.00           H
ATOM     22 HG23 THR     2      32.841  27.786  57.294  1.00  0.00           H
ATOM     23  OG1 THR     2      34.330  28.629  59.311  1.00  0.00           O
ATOM     24  HG1 THR     2      34.954  27.888  59.123  1.00  0.00           H
ATOM     25  C   THR     2      33.229  28.396  61.911  1.00  0.00           C
ATOM     26  O   THR     2      33.566  29.420  62.515  1.00  0.00           O
ATOM     27  N   GLY     3      33.633  27.174  62.279  1.00  0.00           N
ATOM     28  H   GLY     3      33.329  26.378  61.741  1.00  0.00           H
ATOM     29  CA  GLY     3      34.637  26.945  63.323  1.00  0.00           C
ATOM     30  HA2 GLY     3      34.325  27.439  64.244  1.00  0.00           H
ATOM     31  HA3 GLY     3      34.722  25.875  63.511  1.00  0.00           H
ATOM     32  C   GLY     3      36.023  27.470  62.936  1.00  0.00           C
ATOM     33  O   GLY     3      36.707  28.036  63.780  1.00  0.00           O
ATOM     34  N   ASP     4      36.402  27.356  61.661  1.00  0.00           N
ATOM     35  H   ASP     4      35.799  26.867  61.006  1.00  0.00           H
ATOM     36  CA  ASP     4      37.637  27.919  61.107  1.00  0.00           C
ATOM     37  HA  ASP     4      38.472  27.533  61.695  1.00  0.00           H
ATOM     38  CB  ASP     4      37.861  27.487  59.627  1.00  0.00           C
ATOM     39  HB2 ASP     4      37.673  28.346  58.981  1.00  0.00           H
ATOM     40  HB3 ASP     4      38.916  27.236  59.507  1.00  0.00           H
ATOM     41  CG  ASP     4      36.996  26.331  59.075  1.00  0.00           C
ATOM     42  OD1 ASP     4      37.563  25.376  58.504  1.00  0.00           O
ATOM     43  OD2 ASP     4      35.746  26.423  59.185  1.00  0.00           O
ATOM     44  C   ASP     4      37.655  29.453  61.236  1.00  0.00           C
ATOM     45  O   ASP     4      38.617  30.017  61.757  1.00  0.00           O
ATOM     46  N   GLU     5      36.567  30.133  60.843  1.00  0.00           N
ATOM     47  H   GLU     5      35.816  29.616  60.396  1.00  0.00           H
ATOM     48  CA  GLU     5      36.416  31.588  61.017  1.00  0.00           C
ATOM     49  HA  GLU     5      37.219  32.097  60.483  1.00  0.00           H
ATOM     50  CB  GLU     5      35.056  32.052  60.445  1.00  0.00           C
ATOM     51  HB2 GLU     5      34.272  31.438  60.887  1.00  0.00           H
ATOM     52  HB3 GLU     5      34.880  33.086  60.746  1.00  0.00           H
ATOM     53  CG  GLU     5      34.940  31.981  58.908  1.00  0.00           C
ATOM     54  HG2 GLU     5      35.578  32.755  58.476  1.00  0.00           H
ATOM     55  HG3 GLU     5      35.317  31.019  58.560  1.00  0.00           H
ATOM     56  CD  GLU     5      33.505  32.162  58.372  1.00  0.00           C
ATOM     57  OE1 GLU     5      32.538  32.347  59.152  1.00  0.00           O
ATOM     58  OE2 GLU     5      33.298  32.138  57.141  1.00  0.00           O
ATOM     59  C   GLU     5      36.533  32.008  62.493  1.00  0.00           C
ATOM     60  O   GLU     5      37.222  32.983  62.807  1.00  0.00           O
ATOM     61  N   ARG     6      35.890  31.258  63.402  1.00  0.00           N
ATOM     62  H   ARG     6      35.362  30.456  63.072  1.00  0.00           H
ATOM     63  CA  ARG     6      35.905  31.547  64.843  1.00  0.00           C
ATOM     64  HA  ARG     6      35.692  32.609  64.975  1.00  0.00           H
ATOM     65  CB  ARG     6      34.808  30.725  65.544  1.00  0.00           C
ATOM     66  HB2 ARG     6      33.872  30.829  64.993  1.00  0.00           H
ATOM     67  HB3 ARG     6      35.085  29.670  65.575  1.00  0.00           H
ATOM     68  CG  ARG     6      34.609  31.267  66.962  1.00  0.00           C
ATOM     69  HG2 ARG     6      35.540  31.167  67.521  1.00  0.00           H
ATOM     70  HG3 ARG     6      34.366  32.328  66.884  1.00  0.00           H
ATOM     71  CD  ARG     6      33.495  30.578  67.755  1.00  0.00           C
ATOM     72  HD2 ARG     6      32.545  30.705  67.234  1.00  0.00           H
ATOM     73  HD3 ARG     6      33.726  29.516  67.857  1.00  0.00           H
ATOM     74  NE  ARG     6      33.432  31.216  69.074  1.00  0.00           N
ATOM     75  HE  ARG     6      33.934  32.108  69.160  1.00  0.00           H
ATOM     76  CZ  ARG     6      32.871  30.840  70.195  1.00  0.00           C
ATOM     77  NH1 ARG     6      32.030  29.842  70.274  1.00  0.00           N
ATOM     78 HH11 ARG     6      31.763  29.372  69.432  1.00  0.00           H
ATOM     79 HH12 ARG     6      31.605  29.623  71.152  1.00  0.00           H
ATOM     80  NH2 ARG     6      33.170  31.497  71.271  1.00  0.00           N
ATOM     81 HH21 ARG     6      33.913  32.204  71.159  1.00  0.00           H
ATOM     82 HH22 ARG     6      32.805  31.274  72.169  1.00  0.00           H
ATOM     83  C   ARG     6      37.285  31.325  65.463  1.00  0.00           C
ATOM     84  O   ARG     6      37.789  32.212  66.142  1.00  0.00           O
ATOM     85  N   PHE     7      37.900  30.165  65.237  1.00  0.00           N
ATOM     86  H   PHE     7      37.437  29.487  64.640  1.00  0.00           H
ATOM     87  CA  PHE     7      39.179  29.791  65.847  1.00  0.00           C
ATOM     88  HA  PHE     7      39.087  29.889  66.929  1.00  0.00           H
ATOM     89  CB  PHE     7      39.480  28.323  65.515  1.00  0.00           C
ATOM     90  HB2 PHE     7      38.672  27.703  65.906  1.00  0.00           H
ATOM     91  HB3 PHE     7      39.487  28.205  64.430  1.00  0.00           H
ATOM     92  CG  PHE     7      40.793  27.804  66.078  1.00  0.00           C
ATOM     93  CD1 PHE     7      40.950  27.637  67.468  1.00  0.00           C
ATOM     94  HD1 PHE     7      40.146  27.897  68.142  1.00  0.00           H
ATOM     95  CE1 PHE     7      42.153  27.128  67.989  1.00  0.00           C
ATOM     96  HE1 PHE     7      42.263  26.995  69.057  1.00  0.00           H
ATOM     97  CZ  PHE     7      43.210  26.795  67.124  1.00  0.00           C
ATOM     98  HZ  PHE     7      44.132  26.399  67.525  1.00  0.00           H
ATOM     99  CE2 PHE     7      43.062  26.970  65.738  1.00  0.00           C
ATOM    100  HE2 PHE     7      43.872  26.704  65.074  1.00  0.00           H
ATOM    101  CD2 PHE     7      41.857  27.475  65.216  1.00  0.00           C
ATOM    102  HD2 PHE     7      41.745  27.601  64.149  1.00  0.00           H
ATOM    103  C   PHE     7      40.336  30.700  65.417  1.00  0.00           C
ATOM    104  O   PHE     7      41.228  30.965  66.219  1.00  0.00           O
ATOM    105  N   TYR     8      40.327  31.218  64.184  1.00  0.00           N
ATOM    106  H   TYR     8      39.602  30.946  63.527  1.00  0.00           H
ATOM    107  CA  TYR     8      41.330  32.192  63.755  1.00  0.00           C
ATOM    108  HA  TYR     8      42.302  31.845  64.092  1.00  0.00           H
ATOM    109  CB  TYR     8      41.402  32.247  62.220  1.00  0.00           C
ATOM    110  HB2 TYR     8      40.395  32.220  61.800  1.00  0.00           H
ATOM    111  HB3 TYR     8      41.846  33.200  61.934  1.00  0.00           H
ATOM    112  CG  TYR     8      42.242  31.124  61.615  1.00  0.00           C
ATOM    113  CD1 TYR     8      41.835  29.776  61.713  1.00  0.00           C
ATOM    114  HD1 TYR     8      40.904  29.526  62.195  1.00  0.00           H
ATOM    115  CE1 TYR     8      42.630  28.742  61.182  1.00  0.00           C
ATOM    116  HE1 TYR     8      42.301  27.717  61.257  1.00  0.00           H
ATOM    117  CZ  TYR     8      43.853  29.055  60.551  1.00  0.00           C
ATOM    118  OH  TYR     8      44.644  28.070  60.054  1.00  0.00           O
ATOM    119  HH  TYR     8      44.340  27.193  60.293  1.00  0.00           H
ATOM    120  CE2 TYR     8      44.269  30.396  60.453  1.00  0.00           C
ATOM    121  HE2 TYR     8      45.217  30.617  59.985  1.00  0.00           H
ATOM    122  CD2 TYR     8      43.465  31.426  60.981  1.00  0.00           C
ATOM    123  HD2 TYR     8      43.792  32.453  60.905  1.00  0.00           H
ATOM    124  C   TYR     8      41.124  33.561  64.428  1.00  0.00           C
ATOM    125  O   TYR     8      42.076  34.072  65.015  1.00  0.00           O
ATOM    126  N   ALA     9      39.907  34.116  64.399  1.00  0.00           N
ATOM    127  H   ALA     9      39.162  33.636  63.909  1.00  0.00           H
ATOM    128  CA  ALA     9      39.620  35.449  64.945  1.00  0.00           C
ATOM    129  HA  ALA     9      40.366  36.145  64.556  1.00  0.00           H
ATOM    130  CB  ALA     9      38.244  35.882  64.427  1.00  0.00           C
ATOM    131  HB1 ALA     9      38.047  36.911  64.732  1.00  0.00           H
ATOM    132  HB2 ALA     9      38.225  35.822  63.339  1.00  0.00           H
ATOM    133  HB3 ALA     9      37.468  35.230  64.833  1.00  0.00           H
ATOM    134  C   ALA     9      39.680  35.551  66.486  1.00  0.00           C
ATOM    135  O   ALA     9      40.233  36.518  67.008  1.00  0.00           O
ATOM    136  N   GLU    10      39.109  34.588  67.221  1.00  0.00           N
ATOM    137  H   GLU    10      38.635  33.826  66.746  1.00  0.00           H
ATOM    138  CA  GLU    10      39.058  34.624  68.695  1.00  0.00           C
ATOM    139  HA  GLU    10      38.943  35.659  69.020  1.00  0.00           H
ATOM    140  CB  GLU    10      37.849  33.827  69.230  1.00  0.00           C
ATOM    141  HB2 GLU    10      37.820  32.844  68.758  1.00  0.00           H
ATOM    142  HB3 GLU    10      37.977  33.681  70.304  1.00  0.00           H
ATOM    143  CG  GLU    10      36.516  34.559  69.012  1.00  0.00           C
ATOM    144  HG2 GLU    10      36.558  35.520  69.532  1.00  0.00           H
ATOM    145  HG3 GLU    10      36.401  34.762  67.944  1.00  0.00           H
ATOM    146  CD  GLU    10      35.290  33.771  69.513  1.00  0.00           C
ATOM    147  OE1 GLU    10      35.364  32.954  70.460  1.00  0.00           O
ATOM    148  OE2 GLU    10      34.204  33.895  68.908  1.00  0.00           O
ATOM    149  C   GLU    10      40.337  34.112  69.372  1.00  0.00           C
ATOM    150  O   GLU    10      40.623  34.523  70.493  1.00  0.00           O
ATOM    151  N   HIE    11      41.112  33.228  68.727  1.00  0.00           N
ATOM    152  H   HIE    11      40.847  32.958  67.789  1.00  0.00           H
ATOM    153  CA  HIE    11      42.185  32.487  69.408  1.00  0.00           C
ATOM    154  HA  HIE    11      42.388  32.951  70.376  1.00  0.00           H
ATOM    155  CB  HIE    11      41.708  31.057  69.699  1.00  0.00           C
ATOM    156  HB2 HIE    11      40.834  31.100  70.351  1.00  0.00           H
ATOM    157  HB3 HIE    11      41.419  30.563  68.772  1.00  0.00           H
ATOM    158  CG  HIE    11      42.772  30.239  70.376  1.00  0.00           C
ATOM    159  ND1 HIE    11      43.098  30.325  71.725  1.00  0.00           N
ATOM    160  CE1 HIE    11      44.189  29.569  71.894  1.00  0.00           C
ATOM    161  HE1 HIE    11      44.706  29.447  72.837  1.00  0.00           H
ATOM    162  NE2 HIE    11      44.560  29.015  70.727  1.00  0.00           N
ATOM    163  HE2 HIE    11      45.379  28.443  70.594  1.00  0.00           H
ATOM    164  CD2 HIE    11      43.683  29.436  69.753  1.00  0.00           C
ATOM    165  HD2 HIE    11      43.729  29.231  68.693  1.00  0.00           H
ATOM    166  C   HIE    11      43.529  32.490  68.674  1.00  0.00           C
ATOM    167  O   HIE    11      44.528  32.976  69.211  1.00  0.00           O
ATOM    168  N   LEU    12      43.590  31.928  67.461  1.00  0.00           N
ATOM    169  H   LEU    12      42.732  31.567  67.054  1.00  0.00           H
ATOM    170  CA  LEU    12      44.865  31.624  66.808  1.00  0.00           C
ATOM    171  HA  LEU    12      45.511  31.185  67.568  1.00  0.00           H
ATOM    172  CB  LEU    12      44.668  30.576  65.697  1.00  0.00           C
ATOM    173  HB2 LEU    12      44.089  29.735  66.083  1.00  0.00           H
ATOM    174  HB3 LEU    12      44.097  31.038  64.895  1.00  0.00           H
ATOM    175  CG  LEU    12      46.001  30.058  65.115  1.00  0.00           C
ATOM    176  HG  LEU    12      46.663  30.894  64.899  1.00  0.00           H
ATOM    177  CD1 LEU    12      46.714  29.104  66.077  1.00  0.00           C
ATOM    178 HD11 LEU    12      46.067  28.262  66.321  1.00  0.00           H
ATOM    179 HD12 LEU    12      47.627  28.734  65.611  1.00  0.00           H
ATOM    180 HD13 LEU    12      46.987  29.630  66.991  1.00  0.00           H
ATOM    181  CD2 LEU    12      45.755  29.329  63.795  1.00  0.00           C
ATOM    182 HD21 LEU    12      45.305  30.024  63.086  1.00  0.00           H
ATOM    183 HD22 LEU    12      46.703  28.983  63.382  1.00  0.00           H
ATOM    184 HD23 LEU    12      45.086  28.484  63.945  1.00  0.00           H
ATOM    185  C   LEU    12      45.584  32.872  66.289  1.00  0.00           C
ATOM    186  O   LEU    12      46.781  33.008  66.529  1.00  0.00           O
ATOM    187  N   MET    13      44.887  33.788  65.610  1.00  0.00           N
ATOM    188  H   MET    13      43.888  33.668  65.469  1.00  0.00           H
ATOM    189  CA  MET    13      45.512  35.029  65.137  1.00  0.00           C
ATOM    190  HA  MET    13      46.442  34.752  64.641  1.00  0.00           H
ATOM    191  CB  MET    13      44.664  35.743  64.074  1.00  0.00           C
ATOM    192  HB2 MET    13      43.707  36.037  64.498  1.00  0.00           H
ATOM    193  HB3 MET    13      45.183  36.651  63.767  1.00  0.00           H
ATOM    194  CG  MET    13      44.400  34.877  62.832  1.00  0.00           C
ATOM    195  HG2 MET    13      43.850  33.989  63.138  1.00  0.00           H
ATOM    196  HG3 MET    13      43.753  35.442  62.162  1.00  0.00           H
ATOM    197  SD  MET    13      45.853  34.333  61.882  1.00  0.00           S
ATOM    198  CE  MET    13      46.479  35.936  61.310  1.00  0.00           C
ATOM    199  HE1 MET    13      45.670  36.513  60.863  1.00  0.00           H
ATOM    200  HE2 MET    13      46.895  36.491  62.151  1.00  0.00           H
ATOM    201  HE3 MET    13      47.259  35.782  60.566  1.00  0.00           H
ATOM    202  C   MET    13      45.919  35.949  66.299  1.00  0.00           C
ATOM    203  O   MET    13      47.065  36.396  66.273  1.00  0.00           O
ATOM    204  N   PRO    14      45.114  36.144  67.369  1.00  0.00           N
ATOM    205  CD  PRO    14      43.669  35.943  67.436  1.00  0.00           C
ATOM    206  HD2 PRO    14      43.440  34.891  67.582  1.00  0.00           H
ATOM    207  HD3 PRO    14      43.164  36.312  66.545  1.00  0.00           H
ATOM    208  CG  PRO    14      43.193  36.742  68.648  1.00  0.00           C
ATOM    209  HG2 PRO    14      42.310  36.296  69.105  1.00  0.00           H
ATOM    210  HG3 PRO    14      42.992  37.772  68.352  1.00  0.00           H
ATOM    211  CB  PRO    14      44.401  36.696  69.580  1.00  0.00           C
ATOM    212  HB2 PRO    14      44.402  35.747  70.120  1.00  0.00           H
ATOM    213  HB3 PRO    14      44.403  37.533  70.279  1.00  0.00           H
ATOM    214  CA  PRO    14      45.587  36.766  68.611  1.00  0.00           C
ATOM    215  HA  PRO    14      45.813  37.814  68.407  1.00  0.00           H
ATOM    216  C   PRO    14      46.847  36.099  69.185  1.00  0.00           C
ATOM    217  O   PRO    14      47.816  36.791  69.496  1.00  0.00           O
ATOM    218  N   THR    15      46.884  34.761  69.248  1.00  0.00           N
ATOM    219  H   THR    15      46.040  34.247  69.021  1.00  0.00           H
ATOM    220  CA  THR    15      48.059  33.996  69.710  1.00  0.00           C
ATOM    221  HA  THR    15      48.295  34.309  70.727  1.00  0.00           H
ATOM    222  CB  THR    15      47.759  32.486  69.744  1.00  0.00           C
ATOM    223  HB  THR    15      47.458  32.147  68.755  1.00  0.00           H
ATOM    224  CG2 THR    15      48.948  31.640  70.199  1.00  0.00           C
ATOM    225 HG21 THR    15      49.737  31.668  69.449  1.00  0.00           H
ATOM    226 HG22 THR    15      49.333  32.022  71.145  1.00  0.00           H
ATOM    227 HG23 THR    15      48.632  30.605  70.331  1.00  0.00           H
ATOM    228  OG1 THR    15      46.716  32.210  70.649  1.00  0.00           O
ATOM    229  HG1 THR    15      45.880  32.521  70.258  1.00  0.00           H
ATOM    230  C   THR    15      49.301  34.275  68.853  1.00  0.00           C
ATOM    231  O   THR    15      50.374  34.531  69.397  1.00  0.00           O
ATOM    232  N   LEU    16      49.180  34.275  67.519  1.00  0.00           N
ATOM    233  H   LEU    16      48.273  34.054  67.119  1.00  0.00           H
ATOM    234  CA  LEU    16      50.288  34.567  66.599  1.00  0.00           C
ATOM    235  HA  LEU    16      51.149  33.958  66.876  1.00  0.00           H
ATOM    236  CB  LEU    16      49.859  34.215  65.160  1.00  0.00           C
ATOM    237  HB2 LEU    16      48.904  34.703  64.958  1.00  0.00           H
ATOM    238  HB3 LEU    16      50.589  34.622  64.458  1.00  0.00           H
ATOM    239  CG  LEU    16      49.719  32.702  64.900  1.00  0.00           C
ATOM    240  HG  LEU    16      49.174  32.234  65.717  1.00  0.00           H
ATOM    241  CD1 LEU    16      48.951  32.441  63.605  1.00  0.00           C
ATOM    242 HD11 LEU    16      49.484  32.861  62.754  1.00  0.00           H
ATOM    243 HD12 LEU    16      48.828  31.368  63.459  1.00  0.00           H
ATOM    244 HD13 LEU    16      47.962  32.895  63.669  1.00  0.00           H
ATOM    245  CD2 LEU    16      51.088  32.026  64.780  1.00  0.00           C
ATOM    246 HD21 LEU    16      50.953  30.968  64.555  1.00  0.00           H
ATOM    247 HD22 LEU    16      51.670  32.491  63.984  1.00  0.00           H
ATOM    248 HD23 LEU    16      51.632  32.110  65.719  1.00  0.00           H
ATOM    249  C   LEU    16      50.750  36.033  66.679  1.00  0.00           C
ATOM    250  O   LEU    16      51.951  36.294  66.666  1.00  0.00           O
ATOM    251  N   GLN    17      49.821  36.984  66.813  1.00  0.00           N
ATOM    252  H   GLN    17      48.843  36.709  66.799  1.00  0.00           H
ATOM    253  CA  GLN    17      50.145  38.402  67.002  1.00  0.00           C
ATOM    254  HA  GLN    17      50.901  38.677  66.267  1.00  0.00           H
ATOM    255  CB  GLN    17      48.899  39.280  66.761  1.00  0.00           C
ATOM    256  HB2 GLN    17      48.082  38.951  67.405  1.00  0.00           H
ATOM    257  HB3 GLN    17      49.160  40.298  67.054  1.00  0.00           H
ATOM    258  CG  GLN    17      48.419  39.317  65.294  1.00  0.00           C
ATOM    259  HG2 GLN    17      49.289  39.385  64.641  1.00  0.00           H
ATOM    260  HG3 GLN    17      47.897  38.396  65.046  1.00  0.00           H
ATOM    261  CD  GLN    17      47.504  40.505  64.979  1.00  0.00           C
ATOM    262  OE1 GLN    17      47.090  41.277  65.831  1.00  0.00           O
ATOM    263  NE2 GLN    17      47.180  40.739  63.730  1.00  0.00           N
ATOM    264 HE21 GLN    17      46.590  41.534  63.551  1.00  0.00           H
ATOM    265 HE22 GLN    17      47.381  40.057  63.003  1.00  0.00           H
ATOM    266  C   GLN    17      50.748  38.709  68.385  1.00  0.00           C
ATOM    267  O   GLN    17      51.454  39.708  68.516  1.00  0.00           O
ATOM    268  N   GLY    18      50.509  37.852  69.385  1.00  0.00           N
ATOM    269  H   GLY    18      49.804  37.139  69.232  1.00  0.00           H
ATOM    270  CA  GLY    18      51.169  37.886  70.697  1.00  0.00           C
ATOM    271  HA2 GLY    18      51.286  38.920  71.022  1.00  0.00           H
ATOM    272  HA3 GLY    18      50.534  37.368  71.415  1.00  0.00           H
ATOM    273  C   GLY    18      52.548  37.211  70.726  1.00  0.00           C
ATOM    274  O   GLY    18      53.444  37.694  71.412  1.00  0.00           O
ATOM    275  N   LEU    19      52.728  36.104  69.995  1.00  0.00           N
ATOM    276  H   LEU    19      51.911  35.710  69.543  1.00  0.00           H
ATOM    277  CA  LEU    19      53.960  35.299  69.977  1.00  0.00           C
ATOM    278  HA  LEU    19      54.361  35.265  70.991  1.00  0.00           H
ATOM    279  CB  LEU    19      53.553  33.872  69.550  1.00  0.00           C
ATOM    280  HB2 LEU    19      52.777  33.520  70.231  1.00  0.00           H
ATOM    281  HB3 LEU    19      53.116  33.931  68.553  1.00  0.00           H
ATOM    282  CG  LEU    19      54.677  32.817  69.518  1.00  0.00           C
ATOM    283  HG  LEU    19      55.455  33.119  68.820  1.00  0.00           H
ATOM    284  CD1 LEU    19      55.293  32.591  70.901  1.00  0.00           C
ATOM    285 HD11 LEU    19      55.798  33.499  71.231  1.00  0.00           H
ATOM    286 HD12 LEU    19      54.519  32.324  71.621  1.00  0.00           H
ATOM    287 HD13 LEU    19      56.030  31.792  70.848  1.00  0.00           H
ATOM    288  CD2 LEU    19      54.101  31.486  69.028  1.00  0.00           C
ATOM    289 HD21 LEU    19      53.670  31.618  68.035  1.00  0.00           H
ATOM    290 HD22 LEU    19      54.897  30.744  68.970  1.00  0.00           H
ATOM    291 HD23 LEU    19      53.329  31.136  69.714  1.00  0.00           H
ATOM    292  C   LEU    19      55.075  35.866  69.073  1.00  0.00           C
ATOM    293  O   LEU    19      56.246  35.543  69.266  1.00  0.00           O
ATOM    294  N   LEU    20      54.718  36.669  68.063  1.00  0.00           N
ATOM    295  H   LEU    20      53.736  36.888  67.963  1.00  0.00           H
ATOM    296  CA  LEU    20      55.610  37.106  66.981  1.00  0.00           C
ATOM    297  HA  LEU    20      56.644  36.911  67.264  1.00  0.00           H
ATOM    298  CB  LEU    20      55.299  36.308  65.699  1.00  0.00           C
ATOM    299  HB2 LEU    20      54.277  36.551  65.408  1.00  0.00           H
ATOM    300  HB3 LEU    20      55.960  36.654  64.903  1.00  0.00           H
ATOM    301  CG  LEU    20      55.406  34.775  65.800  1.00  0.00           C
ATOM    302  HG  LEU    20      54.826  34.415  66.649  1.00  0.00           H
ATOM    303  CD1 LEU    20      54.816  34.134  64.543  1.00  0.00           C
ATOM    304 HD11 LEU    20      53.777  34.444  64.427  1.00  0.00           H
ATOM    305 HD12 LEU    20      55.388  34.438  63.666  1.00  0.00           H
ATOM    306 HD13 LEU    20      54.852  33.050  64.634  1.00  0.00           H
ATOM    307  CD2 LEU    20      56.854  34.311  65.953  1.00  0.00           C
ATOM    308 HD21 LEU    20      57.276  34.716  66.873  1.00  0.00           H
ATOM    309 HD22 LEU    20      56.890  33.224  66.006  1.00  0.00           H
ATOM    310 HD23 LEU    20      57.445  34.649  65.102  1.00  0.00           H
ATOM    311  C   LEU    20      55.480  38.612  66.700  1.00  0.00           C
ATOM    312  O   LEU    20      54.372  39.135  66.514  1.00  0.00           O
ATOM    313  N   ASP    21      56.617  39.303  66.576  1.00  0.00           N
ATOM    314  H   ASP    21      57.502  38.827  66.700  1.00  0.00           H
ATOM    315  CA  ASP    21      56.658  40.664  66.036  1.00  0.00           C
ATOM    316  HA  ASP    21      55.996  41.282  66.641  1.00  0.00           H
ATOM    317  CB  ASP    21      58.082  41.242  66.144  1.00  0.00           C
ATOM    318  HB2 ASP    21      58.047  42.325  66.032  1.00  0.00           H
ATOM    319  HB3 ASP    21      58.479  41.035  67.141  1.00  0.00           H
ATOM    320  CG  ASP    21      59.028  40.676  65.084  1.00  0.00           C
ATOM    321  OD1 ASP    21      59.043  41.236  63.958  1.00  0.00           O
ATOM    322  OD2 ASP    21      59.677  39.657  65.394  1.00  0.00           O
ATOM    323  C   ASP    21      56.149  40.670  64.575  1.00  0.00           C
ATOM    324  O   ASP    21      56.218  39.642  63.895  1.00  0.00           O
ATOM    325  N   PRO    22      55.599  41.788  64.071  1.00  0.00           N
ATOM    326  CD  PRO    22      55.439  43.068  64.735  1.00  0.00           C
ATOM    327  HD2 PRO    22      56.325  43.358  65.297  1.00  0.00           H
ATOM    328  HD3 PRO    22      54.567  43.029  65.389  1.00  0.00           H
ATOM    329  CG  PRO    22      55.202  44.062  63.608  1.00  0.00           C
ATOM    330  HG2 PRO    22      56.164  44.369  63.197  1.00  0.00           H
ATOM    331  HG3 PRO    22      54.625  44.922  63.946  1.00  0.00           H
ATOM    332  CB  PRO    22      54.442  43.240  62.572  1.00  0.00           C
ATOM    333  HB2 PRO    22      54.608  43.611  61.561  1.00  0.00           H
ATOM    334  HB3 PRO    22      53.380  43.261  62.814  1.00  0.00           H
ATOM    335  CA  PRO    22      54.967  41.814  62.755  1.00  0.00           C
ATOM    336  HA  PRO    22      54.113  41.142  62.756  1.00  0.00           H
ATOM    337  C   PRO    22      55.874  41.356  61.604  1.00  0.00           C
ATOM    338  O   PRO    22      55.385  40.661  60.719  1.00  0.00           O
ATOM    339  N   GLU    23      57.172  41.679  61.607  1.00  0.00           N
ATOM    340  H   GLU    23      57.588  42.045  62.456  1.00  0.00           H
ATOM    341  CA  GLU    23      58.068  41.271  60.518  1.00  0.00           C
ATOM    342  HA  GLU    23      57.545  41.438  59.575  1.00  0.00           H
ATOM    343  CB  GLU    23      59.345  42.133  60.500  1.00  0.00           C
ATOM    344  HB2 GLU    23      59.083  43.190  60.532  1.00  0.00           H
ATOM    345  HB3 GLU    23      59.963  41.894  61.366  1.00  0.00           H
ATOM    346  CG  GLU    23      60.136  41.850  59.214  1.00  0.00           C
ATOM    347  HG2 GLU    23      60.285  40.775  59.111  1.00  0.00           H
ATOM    348  HG3 GLU    23      59.556  42.180  58.352  1.00  0.00           H
ATOM    349  CD  GLU    23      61.518  42.489  59.149  1.00  0.00           C
ATOM    350  OE1 GLU    23      61.805  43.590  59.656  1.00  0.00           O
ATOM    351  OE2 GLU    23      62.408  41.885  58.511  1.00  0.00           O
ATOM    352  C   GLU    23      58.403  39.769  60.587  1.00  0.00           C
ATOM    353  O   GLU    23      58.427  39.092  59.555  1.00  0.00           O
ATOM    354  N   SER    24      58.624  39.222  61.787  1.00  0.00           N
ATOM    355  H   SER    24      58.626  39.830  62.608  1.00  0.00           H
ATOM    356  CA  SER    24      58.777  37.772  61.984  1.00  0.00           C
ATOM    357  HA  SER    24      59.594  37.418  61.359  1.00  0.00           H
ATOM    358  CB  SER    24      59.135  37.479  63.442  1.00  0.00           C
ATOM    359  HB2 SER    24      60.082  37.969  63.668  1.00  0.00           H
ATOM    360  HB3 SER    24      58.353  37.874  64.094  1.00  0.00           H
ATOM    361  OG  SER    24      59.278  36.090  63.674  1.00  0.00           O
ATOM    362  HG  SER    24      59.593  35.983  64.579  1.00  0.00           H
ATOM    363  C   SER    24      57.515  37.004  61.568  1.00  0.00           C
ATOM    364  O   SER    24      57.586  36.055  60.780  1.00  0.00           O
ATOM    365  N   ALA    25      56.346  37.490  61.998  1.00  0.00           N
ATOM    366  H   ALA    25      56.367  38.292  62.622  1.00  0.00           H
ATOM    367  CA  ALA    25      55.040  36.961  61.620  1.00  0.00           C
ATOM    368  HA  ALA    25      54.976  35.921  61.942  1.00  0.00           H
ATOM    369  CB  ALA    25      53.966  37.770  62.353  1.00  0.00           C
ATOM    370  HB1 ALA    25      52.981  37.370  62.122  1.00  0.00           H
ATOM    371  HB2 ALA    25      54.128  37.713  63.427  1.00  0.00           H
ATOM    372  HB3 ALA    25      54.006  38.812  62.037  1.00  0.00           H
ATOM    373  C   ALA    25      54.820  36.990  60.100  1.00  0.00           C
ATOM    374  O   ALA    25      54.416  35.979  59.529  1.00  0.00           O
ATOM    375  N   HIE    26      55.149  38.102  59.435  1.00  0.00           N
ATOM    376  H   HIE    26      55.458  38.912  59.967  1.00  0.00           H
ATOM    377  CA  HIE    26      55.061  38.237  57.979  1.00  0.00           C
ATOM    378  HA  HIE    26      54.031  38.024  57.684  1.00  0.00           H
ATOM    379  CB  HIE    26      55.382  39.696  57.610  1.00  0.00           C
ATOM    380  HB2 HIE    26      54.745  40.350  58.205  1.00  0.00           H
ATOM    381  HB3 HIE    26      56.415  39.911  57.884  1.00  0.00           H
ATOM    382  CG  HIE    26      55.195  40.083  56.162  1.00  0.00           C
ATOM    383  ND1 HIE    26      55.737  41.232  55.574  1.00  0.00           N
ATOM    384  CE1 HIE    26      55.372  41.194  54.283  1.00  0.00           C
ATOM    385  HE1 HIE    26      55.663  41.918  53.532  1.00  0.00           H
ATOM    386  NE2 HIE    26      54.620  40.109  54.044  1.00  0.00           N
ATOM    387  HE2 HIE    26      54.323  39.802  53.119  1.00  0.00           H
ATOM    388  CD2 HIE    26      54.471  39.411  55.219  1.00  0.00           C
ATOM    389  HD2 HIE    26      53.918  38.491  55.358  1.00  0.00           H
ATOM    390  C   HIE    26      55.976  37.228  57.260  1.00  0.00           C
ATOM    391  O   HIE    26      55.496  36.469  56.411  1.00  0.00           O
ATOM    392  N   ARG    27      57.265  37.148  57.645  1.00  0.00           N
ATOM    393  H   ARG    27      57.576  37.779  58.384  1.00  0.00           H
ATOM    394  CA  ARG    27      58.247  36.207  57.053  1.00  0.00           C
ATOM    395  HA  ARG    27      58.252  36.357  55.972  1.00  0.00           H
ATOM    396  CB  ARG    27      59.667  36.505  57.590  1.00  0.00           C
ATOM    397  HB2 ARG    27      59.634  36.553  58.681  1.00  0.00           H
ATOM    398  HB3 ARG    27      60.320  35.676  57.311  1.00  0.00           H
ATOM    399  CG  ARG    27      60.295  37.810  57.038  1.00  0.00           C
ATOM    400  HG2 ARG    27      60.319  37.762  55.949  1.00  0.00           H
ATOM    401  HG3 ARG    27      59.676  38.658  57.328  1.00  0.00           H
ATOM    402  CD  ARG    27      61.732  38.028  57.562  1.00  0.00           C
ATOM    403  HD2 ARG    27      61.701  37.963  58.653  1.00  0.00           H
ATOM    404  HD3 ARG    27      62.373  37.224  57.199  1.00  0.00           H
ATOM    405  NE  ARG    27      62.293  39.355  57.197  1.00  0.00           N
ATOM    406  HE  ARG    27      61.926  40.147  57.718  1.00  0.00           H
ATOM    407  CZ  ARG    27      63.293  39.680  56.383  1.00  0.00           C
ATOM    408  NH1 ARG    27      64.005  38.826  55.702  1.00  0.00           N
ATOM    409 HH11 ARG    27      63.771  37.852  55.733  1.00  0.00           H
ATOM    410 HH12 ARG    27      64.741  39.183  55.117  1.00  0.00           H
ATOM    411  NH2 ARG    27      63.603  40.936  56.281  1.00  0.00           N
ATOM    412 HH21 ARG    27      63.102  41.563  56.897  1.00  0.00           H
ATOM    413 HH22 ARG    27      64.438  41.301  55.806  1.00  0.00           H
ATOM    414  C   ARG    27      57.847  34.730  57.252  1.00  0.00           C
ATOM    415  O   ARG    27      58.012  33.931  56.329  1.00  0.00           O
ATOM    416  N   LEU    28      57.274  34.379  58.405  1.00  0.00           N
ATOM    417  H   LEU    28      57.214  35.083  59.135  1.00  0.00           H
ATOM    418  CA  LEU    28      56.759  33.034  58.693  1.00  0.00           C
ATOM    419  HA  LEU    28      57.507  32.317  58.356  1.00  0.00           H
ATOM    420  CB  LEU    28      56.598  32.889  60.218  1.00  0.00           C
ATOM    421  HB2 LEU    28      57.512  33.227  60.711  1.00  0.00           H
ATOM    422  HB3 LEU    28      55.788  33.546  60.540  1.00  0.00           H
ATOM    423  CG  LEU    28      56.291  31.452  60.682  1.00  0.00           C
ATOM    424  HG  LEU    28      55.447  31.054  60.122  1.00  0.00           H
ATOM    425  CD1 LEU    28      57.499  30.525  60.497  1.00  0.00           C
ATOM    426 HD11 LEU    28      57.722  30.402  59.439  1.00  0.00           H
ATOM    427 HD12 LEU    28      58.367  30.938  61.012  1.00  0.00           H
ATOM    428 HD13 LEU    28      57.274  29.544  60.914  1.00  0.00           H
ATOM    429  CD2 LEU    28      55.913  31.465  62.163  1.00  0.00           C
ATOM    430 HD21 LEU    28      56.708  31.926  62.752  1.00  0.00           H
ATOM    431 HD22 LEU    28      54.992  32.032  62.293  1.00  0.00           H
ATOM    432 HD23 LEU    28      55.747  30.448  62.515  1.00  0.00           H
ATOM    433  C   LEU    28      55.449  32.701  57.952  1.00  0.00           C
ATOM    434  O   LEU    28      55.323  31.600  57.412  1.00  0.00           O
ATOM    435  N   ALA    29      54.492  33.634  57.887  1.00  0.00           N
ATOM    436  H   ALA    29      54.634  34.515  58.376  1.00  0.00           H
ATOM    437  CA  ALA    29      53.209  33.440  57.205  1.00  0.00           C
ATOM    438  HA  ALA    29      52.724  32.549  57.608  1.00  0.00           H
ATOM    439  CB  ALA    29      52.317  34.645  57.491  1.00  0.00           C
ATOM    440  HB1 ALA    29      52.777  35.562  57.119  1.00  0.00           H
ATOM    441  HB2 ALA    29      51.352  34.507  57.005  1.00  0.00           H
ATOM    442  HB3 ALA    29      52.171  34.733  58.566  1.00  0.00           H
ATOM    443  C   ALA    29      53.381  33.246  55.695  1.00  0.00           C
ATOM    444  O   ALA    29      52.799  32.333  55.102  1.00  0.00           O
ATOM    445  N   VAL    30      54.267  34.036  55.084  1.00  0.00           N
ATOM    446  H   VAL    30      54.671  34.796  55.627  1.00  0.00           H
ATOM    447  CA  VAL    30      54.735  33.840  53.705  1.00  0.00           C
ATOM    448  HA  VAL    30      53.879  33.900  53.033  1.00  0.00           H
ATOM    449  CB  VAL    30      55.711  34.972  53.321  1.00  0.00           C
ATOM    450  HB  VAL    30      56.444  35.095  54.119  1.00  0.00           H
ATOM    451  CG1 VAL    30      56.476  34.719  52.016  1.00  0.00           C
ATOM    452 HG11 VAL    30      57.117  33.842  52.109  1.00  0.00           H
ATOM    453 HG12 VAL    30      55.778  34.567  51.194  1.00  0.00           H
ATOM    454 HG13 VAL    30      57.107  35.576  51.782  1.00  0.00           H
ATOM    455  CG2 VAL    30      54.936  36.287  53.143  1.00  0.00           C
ATOM    456 HG21 VAL    30      54.346  36.513  54.030  1.00  0.00           H
ATOM    457 HG22 VAL    30      55.633  37.109  52.973  1.00  0.00           H
ATOM    458 HG23 VAL    30      54.265  36.219  52.285  1.00  0.00           H
ATOM    459  C   VAL    30      55.335  32.442  53.533  1.00  0.00           C
ATOM    460  O   VAL    30      55.021  31.772  52.548  1.00  0.00           O
ATOM    461  N   ARG    31      56.125  31.937  54.496  1.00  0.00           N
ATOM    462  H   ARG    31      56.364  32.528  55.286  1.00  0.00           H
ATOM    463  CA  ARG    31      56.699  30.584  54.407  1.00  0.00           C
ATOM    464  HA  ARG    31      57.048  30.511  53.380  1.00  0.00           H
ATOM    465  CB  ARG    31      57.897  30.432  55.363  1.00  0.00           C
ATOM    466  HB2 ARG    31      58.528  31.319  55.270  1.00  0.00           H
ATOM    467  HB3 ARG    31      57.542  30.378  56.393  1.00  0.00           H
ATOM    468  CG  ARG    31      58.768  29.196  55.060  1.00  0.00           C
ATOM    469  HG2 ARG    31      59.704  29.291  55.612  1.00  0.00           H
ATOM    470  HG3 ARG    31      58.258  28.290  55.390  1.00  0.00           H
ATOM    471  CD  ARG    31      59.057  29.092  53.555  1.00  0.00           C
ATOM    472  HD2 ARG    31      58.179  28.675  53.058  1.00  0.00           H
ATOM    473  HD3 ARG    31      59.235  30.100  53.170  1.00  0.00           H
ATOM    474  NE  ARG    31      60.222  28.271  53.210  1.00  0.00           N
ATOM    475  HE  ARG    31      60.812  27.943  53.956  1.00  0.00           H
ATOM    476  CZ  ARG    31      60.632  28.105  51.964  1.00  0.00           C
ATOM    477  NH1 ARG    31      59.906  28.456  50.936  1.00  0.00           N
ATOM    478 HH11 ARG    31      58.974  28.832  51.050  1.00  0.00           H
ATOM    479 HH12 ARG    31      60.234  28.335  49.997  1.00  0.00           H
ATOM    480  NH2 ARG    31      61.812  27.606  51.730  1.00  0.00           N
ATOM    481 HH21 ARG    31      62.415  27.353  52.491  1.00  0.00           H
ATOM    482 HH22 ARG    31      62.146  27.549  50.785  1.00  0.00           H
ATOM    483  C   ARG    31      55.672  29.457  54.572  1.00  0.00           C
ATOM    484  O   ARG    31      55.759  28.476  53.839  1.00  0.00           O
ATOM    485  N   PHE    32      54.678  29.582  55.451  1.00  0.00           N
ATOM    486  H   PHE    32      54.686  30.377  56.084  1.00  0.00           H
ATOM    487  CA  PHE    32      53.570  28.612  55.540  1.00  0.00           C
ATOM    488  HA  PHE    32      53.971  27.603  55.626  1.00  0.00           H
ATOM    489  CB  PHE    32      52.712  28.909  56.781  1.00  0.00           C
ATOM    490  HB2 PHE    32      52.337  29.931  56.703  1.00  0.00           H
ATOM    491  HB3 PHE    32      51.847  28.245  56.754  1.00  0.00           H
ATOM    492  CG  PHE    32      53.353  28.743  58.151  1.00  0.00           C
ATOM    493  CD1 PHE    32      54.563  28.040  58.342  1.00  0.00           C
ATOM    494  HD1 PHE    32      55.097  27.619  57.506  1.00  0.00           H
ATOM    495  CE1 PHE    32      55.087  27.865  59.635  1.00  0.00           C
ATOM    496  HE1 PHE    32      56.011  27.323  59.776  1.00  0.00           H
ATOM    497  CZ  PHE    32      54.404  28.387  60.747  1.00  0.00           C
ATOM    498  HZ  PHE    32      54.804  28.251  61.741  1.00  0.00           H
ATOM    499  CE2 PHE    32      53.201  29.090  60.563  1.00  0.00           C
ATOM    500  HE2 PHE    32      52.676  29.494  61.416  1.00  0.00           H
ATOM    501  CD2 PHE    32      52.677  29.263  59.271  1.00  0.00           C
ATOM    502  HD2 PHE    32      51.742  29.791  59.139  1.00  0.00           H
ATOM    503  C   PHE    32      52.683  28.627  54.285  1.00  0.00           C
ATOM    504  O   PHE    32      52.275  27.572  53.798  1.00  0.00           O
ATOM    505  N   THR    33      52.448  29.814  53.715  1.00  0.00           N
ATOM    506  H   THR    33      52.790  30.639  54.196  1.00  0.00           H
ATOM    507  CA  THR    33      51.721  29.989  52.444  1.00  0.00           C
ATOM    508  HA  THR    33      50.764  29.475  52.520  1.00  0.00           H
ATOM    509  CB  THR    33      51.442  31.481  52.172  1.00  0.00           C
ATOM    510  HB  THR    33      52.382  32.004  51.991  1.00  0.00           H
ATOM    511  CG2 THR    33      50.506  31.706  50.986  1.00  0.00           C
ATOM    512 HG21 THR    33      49.577  31.156  51.134  1.00  0.00           H
ATOM    513 HG22 THR    33      50.281  32.769  50.909  1.00  0.00           H
ATOM    514 HG23 THR    33      50.980  31.377  50.061  1.00  0.00           H
ATOM    515  OG1 THR    33      50.805  32.066  53.281  1.00  0.00           O
ATOM    516  HG1 THR    33      51.460  32.103  54.000  1.00  0.00           H
ATOM    517  C   THR    33      52.494  29.372  51.272  1.00  0.00           C
ATOM    518  O   THR    33      51.909  28.686  50.439  1.00  0.00           O
ATOM    519  N   SER    34      53.821  29.535  51.257  1.00  0.00           N
ATOM    520  H   SER    34      54.218  30.176  51.936  1.00  0.00           H
ATOM    521  CA  SER    34      54.757  28.933  50.293  1.00  0.00           C
ATOM    522  HA  SER    34      54.435  29.184  49.283  1.00  0.00           H
ATOM    523  CB  SER    34      56.121  29.600  50.552  1.00  0.00           C
ATOM    524  HB2 SER    34      55.992  30.681  50.490  1.00  0.00           H
ATOM    525  HB3 SER    34      56.437  29.350  51.562  1.00  0.00           H
ATOM    526  OG  SER    34      57.158  29.244  49.664  1.00  0.00           O
ATOM    527  HG  SER    34      56.998  29.744  48.838  1.00  0.00           H
ATOM    528  C   SER    34      54.812  27.395  50.397  1.00  0.00           C
ATOM    529  O   SER    34      54.904  26.711  49.382  1.00  0.00           O
ATOM    530  N   LEU    35      54.652  26.835  51.604  1.00  0.00           N
ATOM    531  H   LEU    35      54.640  27.449  52.408  1.00  0.00           H
ATOM    532  CA  LEU    35      54.445  25.395  51.848  1.00  0.00           C
ATOM    533  HA  LEU    35      55.042  24.831  51.130  1.00  0.00           H
ATOM    534  CB  LEU    35      54.929  25.064  53.273  1.00  0.00           C
ATOM    535  HB2 LEU    35      54.388  25.704  53.971  1.00  0.00           H
ATOM    536  HB3 LEU    35      54.672  24.031  53.506  1.00  0.00           H
ATOM    537  CG  LEU    35      56.443  25.243  53.500  1.00  0.00           C
ATOM    538  HG  LEU    35      56.765  26.223  53.155  1.00  0.00           H
ATOM    539  CD1 LEU    35      56.755  25.139  54.994  1.00  0.00           C
ATOM    540 HD11 LEU    35      57.823  25.274  55.160  1.00  0.00           H
ATOM    541 HD12 LEU    35      56.212  25.916  55.532  1.00  0.00           H
ATOM    542 HD13 LEU    35      56.449  24.162  55.371  1.00  0.00           H
ATOM    543  CD2 LEU    35      57.263  24.187  52.760  1.00  0.00           C
ATOM    544 HD21 LEU    35      58.321  24.317  52.985  1.00  0.00           H
ATOM    545 HD22 LEU    35      56.950  23.189  53.066  1.00  0.00           H
ATOM    546 HD23 LEU    35      57.123  24.292  51.684  1.00  0.00           H
ATOM    547  C   LEU    35      52.985  24.924  51.635  1.00  0.00           C
ATOM    548  O   LEU    35      52.679  23.745  51.813  1.00  0.00           O
ATOM    549  N   GLY    36      52.061  25.819  51.264  1.00  0.00           N
ATOM    550  H   GLY    36      52.354  26.777  51.120  1.00  0.00           H
ATOM    551  CA  GLY    36      50.655  25.492  51.013  1.00  0.00           C
ATOM    552  HA2 GLY    36      50.174  26.381  50.604  1.00  0.00           H
ATOM    553  HA3 GLY    36      50.607  24.701  50.267  1.00  0.00           H
ATOM    554  C   GLY    36      49.855  25.050  52.247  1.00  0.00           C
ATOM    555  O   GLY    36      48.788  24.446  52.080  1.00  0.00           O
ATOM    556  N   LEU    37      50.346  25.311  53.458  1.00  0.00           N
ATOM    557  H   LEU    37      51.184  25.881  53.513  1.00  0.00           H
ATOM    558  CA  LEU    37      49.709  24.919  54.716  1.00  0.00           C
ATOM    559  HA  LEU    37      49.270  23.929  54.605  1.00  0.00           H
ATOM    560  CB  LEU    37      50.785  24.856  55.822  1.00  0.00           C
ATOM    561  HB2 LEU    37      51.183  25.861  55.973  1.00  0.00           H
ATOM    562  HB3 LEU    37      50.309  24.543  56.752  1.00  0.00           H
ATOM    563  CG  LEU    37      51.972  23.915  55.527  1.00  0.00           C
ATOM    564  HG  LEU    37      52.457  24.221  54.603  1.00  0.00           H
ATOM    565  CD1 LEU    37      53.008  24.009  56.648  1.00  0.00           C
ATOM    566 HD11 LEU    37      53.352  25.038  56.745  1.00  0.00           H
ATOM    567 HD12 LEU    37      52.567  23.688  57.592  1.00  0.00           H
ATOM    568 HD13 LEU    37      53.861  23.372  56.413  1.00  0.00           H
ATOM    569  CD2 LEU    37      51.535  22.455  55.391  1.00  0.00           C
ATOM    570 HD21 LEU    37      51.000  22.136  56.285  1.00  0.00           H
ATOM    571 HD22 LEU    37      50.897  22.337  54.517  1.00  0.00           H
ATOM    572 HD23 LEU    37      52.412  21.822  55.252  1.00  0.00           H
ATOM    573  C   LEU    37      48.584  25.906  55.061  1.00  0.00           C
ATOM    574  O   LEU    37      48.838  27.008  55.541  1.00  0.00           O
ATOM    575  N   LEU    38      47.336  25.524  54.762  1.00  0.00           N
ATOM    576  H   LEU    38      47.204  24.604  54.371  1.00  0.00           H
ATOM    577  CA  LEU    38      46.135  26.366  54.879  1.00  0.00           C
ATOM    578  HA  LEU    38      46.331  27.132  55.629  1.00  0.00           H
ATOM    579  CB  LEU    38      45.847  27.050  53.522  1.00  0.00           C
ATOM    580  HB2 LEU    38      45.739  26.269  52.768  1.00  0.00           H
ATOM    581  HB3 LEU    38      44.889  27.569  53.583  1.00  0.00           H
ATOM    582  CG  LEU    38      46.910  28.055  53.036  1.00  0.00           C
ATOM    583  HG  LEU    38      47.880  27.566  52.958  1.00  0.00           H
ATOM    584  CD1 LEU    38      46.533  28.575  51.651  1.00  0.00           C
ATOM    585 HD11 LEU    38      45.553  29.048  51.684  1.00  0.00           H
ATOM    586 HD12 LEU    38      47.271  29.302  51.313  1.00  0.00           H
ATOM    587 HD13 LEU    38      46.507  27.751  50.941  1.00  0.00           H
ATOM    588  CD2 LEU    38      47.025  29.274  53.951  1.00  0.00           C
ATOM    589 HD21 LEU    38      47.318  28.978  54.956  1.00  0.00           H
ATOM    590 HD22 LEU    38      47.795  29.944  53.569  1.00  0.00           H
ATOM    591 HD23 LEU    38      46.072  29.797  53.998  1.00  0.00           H
ATOM    592  C   LEU    38      44.903  25.565  55.353  1.00  0.00           C
ATOM    593  O   LEU    38      44.826  24.364  55.074  1.00  0.00           O
ATOM    594  N   PRO    39      43.926  26.209  56.029  1.00  0.00           N
ATOM    595  CD  PRO    39      43.935  27.602  56.462  1.00  0.00           C
ATOM    596  HD2 PRO    39      44.306  28.267  55.682  1.00  0.00           H
ATOM    597  HD3 PRO    39      44.550  27.698  57.357  1.00  0.00           H
ATOM    598  CG  PRO    39      42.483  27.956  56.787  1.00  0.00           C
ATOM    599  HG2 PRO    39      41.984  28.329  55.891  1.00  0.00           H
ATOM    600  HG3 PRO    39      42.419  28.685  57.596  1.00  0.00           H
ATOM    601  CB  PRO    39      41.878  26.613  57.188  1.00  0.00           C
ATOM    602  HB2 PRO    39      40.797  26.599  57.044  1.00  0.00           H
ATOM    603  HB3 PRO    39      42.120  26.407  58.231  1.00  0.00           H
ATOM    604  CA  PRO    39      42.614  25.613  56.286  1.00  0.00           C
ATOM    605  HA  PRO    39      42.731  24.670  56.821  1.00  0.00           H
ATOM    606  C   PRO    39      41.867  25.334  54.968  1.00  0.00           C
ATOM    607  O   PRO    39      42.240  25.811  53.890  1.00  0.00           O
ATOM    608  N   ARG    40      40.810  24.517  55.052  1.00  0.00           N
ATOM    609  H   ARG    40      40.521  24.221  55.974  1.00  0.00           H
ATOM    610  CA  ARG    40      40.022  24.089  53.889  1.00  0.00           C
ATOM    611  HA  ARG    40      40.724  23.837  53.091  1.00  0.00           H
ATOM    612  CB  ARG    40      39.216  22.828  54.246  1.00  0.00           C
ATOM    613  HB2 ARG    40      39.894  22.092  54.682  1.00  0.00           H
ATOM    614  HB3 ARG    40      38.455  23.077  54.989  1.00  0.00           H
ATOM    615  CG  ARG    40      38.548  22.209  53.008  1.00  0.00           C
ATOM    616  HG2 ARG    40      37.816  22.902  52.593  1.00  0.00           H
ATOM    617  HG3 ARG    40      39.309  22.002  52.254  1.00  0.00           H
ATOM    618  CD  ARG    40      37.847  20.900  53.383  1.00  0.00           C
ATOM    619  HD2 ARG    40      38.584  20.226  53.828  1.00  0.00           H
ATOM    620  HD3 ARG    40      37.075  21.114  54.126  1.00  0.00           H
ATOM    621  NE  ARG    40      37.236  20.251  52.206  1.00  0.00           N
ATOM    622  HE  ARG    40      37.312  20.739  51.326  1.00  0.00           H
ATOM    623  CZ  ARG    40      36.631  19.076  52.196  1.00  0.00           C
ATOM    624  NH1 ARG    40      36.506  18.363  53.282  1.00  0.00           N
ATOM    625 HH11 ARG    40      36.930  18.699  54.129  1.00  0.00           H
ATOM    626 HH12 ARG    40      36.080  17.454  53.257  1.00  0.00           H
ATOM    627  NH2 ARG    40      36.140  18.587  51.092  1.00  0.00           N
ATOM    628 HH21 ARG    40      36.253  19.076  50.219  1.00  0.00           H
ATOM    629 HH22 ARG    40      35.685  17.691  51.089  1.00  0.00           H
ATOM    630  C   ARG    40      39.131  25.225  53.382  1.00  0.00           C
ATOM    631  O   ARG    40      38.142  25.575  54.021  1.00  0.00           O
ATOM    632  N   ALA    41      39.431  25.732  52.187  1.00  0.00           N
ATOM    633  H   ALA    41      40.305  25.454  51.769  1.00  0.00           H
ATOM    634  CA  ALA    41      38.629  26.722  51.461  1.00  0.00           C
ATOM    635  HA  ALA    41      38.404  27.542  52.144  1.00  0.00           H
ATOM    636  CB  ALA    41      39.484  27.296  50.320  1.00  0.00           C
ATOM    637  HB1 ALA    41      39.768  26.507  49.621  1.00  0.00           H
ATOM    638  HB2 ALA    41      38.915  28.054  49.779  1.00  0.00           H
ATOM    639  HB3 ALA    41      40.385  27.762  50.723  1.00  0.00           H
ATOM    640  C   ALA    41      37.274  26.146  50.981  1.00  0.00           C
ATOM    641  O   ALA    41      37.086  25.841  49.806  1.00  0.00           O
ATOM    642  N   ARG    42      36.328  25.940  51.909  1.00  0.00           N
ATOM    643  H   ARG    42      36.603  26.121  52.872  1.00  0.00           H
ATOM    644  CA  ARG    42      35.027  25.277  51.662  1.00  0.00           C
ATOM    645  HA  ARG    42      35.203  24.335  51.142  1.00  0.00           H
ATOM    646  CB  ARG    42      34.337  24.998  53.021  1.00  0.00           C
ATOM    647  HB2 ARG    42      34.259  25.940  53.567  1.00  0.00           H
ATOM    648  HB3 ARG    42      33.324  24.633  52.841  1.00  0.00           H
ATOM    649  CG  ARG    42      35.071  23.962  53.895  1.00  0.00           C
ATOM    650  HG2 ARG    42      34.980  22.972  53.445  1.00  0.00           H
ATOM    651  HG3 ARG    42      36.126  24.209  53.920  1.00  0.00           H
ATOM    652  CD  ARG    42      34.586  23.924  55.356  1.00  0.00           C
ATOM    653  HD2 ARG    42      35.386  23.482  55.955  1.00  0.00           H
ATOM    654  HD3 ARG    42      34.436  24.945  55.716  1.00  0.00           H
ATOM    655  NE  ARG    42      33.347  23.131  55.536  1.00  0.00           N
ATOM    656  HE  ARG    42      32.778  22.987  54.718  1.00  0.00           H
ATOM    657  CZ  ARG    42      32.936  22.567  56.665  1.00  0.00           C
ATOM    658  NH1 ARG    42      33.598  22.677  57.784  1.00  0.00           N
ATOM    659 HH11 ARG    42      34.375  23.326  57.832  1.00  0.00           H
ATOM    660 HH12 ARG    42      33.298  22.205  58.618  1.00  0.00           H
ATOM    661  NH2 ARG    42      31.841  21.856  56.687  1.00  0.00           N
ATOM    662 HH21 ARG    42      31.274  21.774  55.862  1.00  0.00           H
ATOM    663 HH22 ARG    42      31.518  21.445  57.546  1.00  0.00           H
ATOM    664  C   ARG    42      34.066  26.061  50.746  1.00  0.00           C
ATOM    665  O   ARG    42      33.111  25.459  50.264  1.00  0.00           O
ATOM    666  N   PHE    43      34.263  27.367  50.546  1.00  0.00           N
ATOM    667  H   PHE    43      35.096  27.777  50.932  1.00  0.00           H
ATOM    668  CA  PHE    43      33.422  28.185  49.661  1.00  0.00           C
ATOM    669  HA  PHE    43      32.397  27.810  49.696  1.00  0.00           H
ATOM    670  CB  PHE    43      33.383  29.641  50.167  1.00  0.00           C
ATOM    671  HB2 PHE    43      33.033  29.643  51.200  1.00  0.00           H
ATOM    672  HB3 PHE    43      34.394  30.050  50.166  1.00  0.00           H
ATOM    673  CG  PHE    43      32.481  30.560  49.351  1.00  0.00           C
ATOM    674  CD1 PHE    43      31.117  30.695  49.679  1.00  0.00           C
ATOM    675  HD1 PHE    43      30.707  30.155  50.519  1.00  0.00           H
ATOM    676  CE1 PHE    43      30.274  31.504  48.891  1.00  0.00           C
ATOM    677  HE1 PHE    43      29.219  31.580  49.117  1.00  0.00           H
ATOM    678  CZ  PHE    43      30.791  32.178  47.772  1.00  0.00           C
ATOM    679  HZ  PHE    43      30.137  32.769  47.144  1.00  0.00           H
ATOM    680  CE2 PHE    43      32.149  32.044  47.440  1.00  0.00           C
ATOM    681  HE2 PHE    43      32.539  32.517  46.548  1.00  0.00           H
ATOM    682  CD2 PHE    43      32.991  31.246  48.231  1.00  0.00           C
ATOM    683  HD2 PHE    43      34.020  31.118  47.939  1.00  0.00           H
ATOM    684  C   PHE    43      33.901  28.092  48.201  1.00  0.00           C
ATOM    685  O   PHE    43      34.846  28.777  47.798  1.00  0.00           O
ATOM    686  N   GLN    44      33.227  27.243  47.424  1.00  0.00           N
ATOM    687  H   GLN    44      32.475  26.721  47.844  1.00  0.00           H
ATOM    688  CA  GLN    44      33.323  27.175  45.966  1.00  0.00           C
ATOM    689  HA  GLN    44      34.365  27.036  45.675  1.00  0.00           H
ATOM    690  CB  GLN    44      32.484  25.966  45.514  1.00  0.00           C
ATOM    691  HB2 GLN    44      32.720  25.104  46.139  1.00  0.00           H
ATOM    692  HB3 GLN    44      31.433  26.205  45.685  1.00  0.00           H
ATOM    693  CG  GLN    44      32.649  25.575  44.038  1.00  0.00           C
ATOM    694  HG2 GLN    44      31.680  25.229  43.677  1.00  0.00           H
ATOM    695  HG3 GLN    44      32.931  26.434  43.430  1.00  0.00           H
ATOM    696  CD  GLN    44      33.659  24.448  43.833  1.00  0.00           C
ATOM    697  OE1 GLN    44      34.647  24.306  44.534  1.00  0.00           O
ATOM    698  NE2 GLN    44      33.453  23.595  42.856  1.00  0.00           N
ATOM    699 HE21 GLN    44      34.118  22.846  42.770  1.00  0.00           H
ATOM    700 HE22 GLN    44      32.644  23.684  42.269  1.00  0.00           H
ATOM    701  C   GLN    44      32.782  28.482  45.361  1.00  0.00           C
ATOM    702  O   GLN    44      31.751  28.974  45.814  1.00  0.00           O
ATOM    703  N   ASP    45      33.436  29.052  44.345  1.00  0.00           N
ATOM    704  H   ASP    45      34.252  28.608  43.962  1.00  0.00           H
ATOM    705  CA  ASP    45      32.898  30.248  43.681  1.00  0.00           C
ATOM    706  HA  ASP    45      32.598  30.960  44.451  1.00  0.00           H
ATOM    707  CB  ASP    45      33.953  30.938  42.808  1.00  0.00           C
ATOM    708  HB2 ASP    45      34.332  30.225  42.073  1.00  0.00           H
ATOM    709  HB3 ASP    45      33.477  31.760  42.270  1.00  0.00           H
ATOM    710  CG  ASP    45      35.113  31.503  43.619  1.00  0.00           C
ATOM    711  OD1 ASP    45      34.916  32.034  44.739  1.00  0.00           O
ATOM    712  OD2 ASP    45      36.275  31.396  43.162  1.00  0.00           O
ATOM    713  C   ASP    45      31.658  29.915  42.845  1.00  0.00           C
ATOM    714  O   ASP    45      31.704  29.024  41.993  1.00  0.00           O
ATOM    715  N   SER    46      30.579  30.666  43.066  1.00  0.00           N
ATOM    716  H   SER    46      30.601  31.362  43.797  1.00  0.00           H
ATOM    717  CA  SER    46      29.417  30.715  42.185  1.00  0.00           C
ATOM    718  HA  SER    46      29.238  29.707  41.810  1.00  0.00           H
ATOM    719  CB  SER    46      28.159  31.126  42.973  1.00  0.00           C
ATOM    720  HB2 SER    46      27.356  31.374  42.276  1.00  0.00           H
ATOM    721  HB3 SER    46      27.836  30.272  43.571  1.00  0.00           H
ATOM    722  OG  SER    46      28.376  32.218  43.853  1.00  0.00           O
ATOM    723  HG  SER    46      27.557  32.346  44.384  1.00  0.00           H
ATOM    724  C   SER    46      29.669  31.610  40.966  1.00  0.00           C
ATOM    725  O   SER    46      30.398  32.602  41.012  1.00  0.00           O
ATOM    726  N   ASP    47      29.011  31.240  39.873  1.00  0.00           N
ATOM    727  H   ASP    47      28.319  30.519  40.003  1.00  0.00           H
ATOM    728  CA  ASP    47      28.933  31.918  38.574  1.00  0.00           C
ATOM    729  HA  ASP    47      29.858  31.744  38.023  1.00  0.00           H
ATOM    730  CB  ASP    47      27.764  31.288  37.782  1.00  0.00           C
ATOM    731  HB2 ASP    47      27.562  31.902  36.902  1.00  0.00           H
ATOM    732  HB3 ASP    47      28.103  30.314  37.423  1.00  0.00           H
ATOM    733  CG  ASP    47      26.443  31.066  38.559  1.00  0.00           C
ATOM    734  OD1 ASP    47      26.324  31.498  39.732  1.00  0.00           O
ATOM    735  OD2 ASP    47      25.552  30.420  37.973  1.00  0.00           O
ATOM    736  C   ASP    47      28.749  33.441  38.681  1.00  0.00           C
ATOM    737  O   ASP    47      29.481  34.197  38.043  1.00  0.00           O
ATOM    738  N   MET    48      27.840  33.906  39.538  1.00  0.00           N
ATOM    739  H   MET    48      27.242  33.211  39.982  1.00  0.00           H
ATOM    740  CA  MET    48      27.554  35.330  39.746  1.00  0.00           C
ATOM    741  HA  MET    48      27.376  35.766  38.762  1.00  0.00           H
ATOM    742  CB  MET    48      26.246  35.461  40.538  1.00  0.00           C
ATOM    743  HB2 MET    48      25.930  36.496  40.480  1.00  0.00           H
ATOM    744  HB3 MET    48      25.475  34.853  40.062  1.00  0.00           H
ATOM    745  CG  MET    48      26.350  35.068  42.017  1.00  0.00           C
ATOM    746  HG2 MET    48      26.624  34.014  42.078  1.00  0.00           H
ATOM    747  HG3 MET    48      27.138  35.651  42.495  1.00  0.00           H
ATOM    748  SD  MET    48      24.810  35.316  42.946  1.00  0.00           S
ATOM    749  CE  MET    48      24.664  37.125  42.930  1.00  0.00           C
ATOM    750  HE1 MET    48      23.798  37.430  43.516  1.00  0.00           H
ATOM    751  HE2 MET    48      25.563  37.571  43.355  1.00  0.00           H
ATOM    752  HE3 MET    48      24.526  37.478  41.909  1.00  0.00           H
ATOM    753  C   MET    48      28.704  36.149  40.375  1.00  0.00           C
ATOM    754  O   MET    48      28.568  37.368  40.532  1.00  0.00           O
ATOM    755  N   LEU    49      29.826  35.512  40.729  1.00  0.00           N
ATOM    756  H   LEU    49      29.848  34.503  40.607  1.00  0.00           H
ATOM    757  CA  LEU    49      31.072  36.173  41.122  1.00  0.00           C
ATOM    758  HA  LEU    49      30.831  37.165  41.494  1.00  0.00           H
ATOM    759  CB  LEU    49      31.756  35.387  42.261  1.00  0.00           C
ATOM    760  HB2 LEU    49      31.981  34.382  41.904  1.00  0.00           H
ATOM    761  HB3 LEU    49      32.708  35.865  42.485  1.00  0.00           H
ATOM    762  CG  LEU    49      30.967  35.288  43.579  1.00  0.00           C
ATOM    763  HG  LEU    49      30.030  34.757  43.414  1.00  0.00           H
ATOM    764  CD1 LEU    49      31.804  34.516  44.601  1.00  0.00           C
ATOM    765 HD11 LEU    49      32.023  33.523  44.208  1.00  0.00           H
ATOM    766 HD12 LEU    49      32.738  35.036  44.804  1.00  0.00           H
ATOM    767 HD13 LEU    49      31.234  34.411  45.523  1.00  0.00           H
ATOM    768  CD2 LEU    49      30.670  36.673  44.168  1.00  0.00           C
ATOM    769 HD21 LEU    49      30.213  36.568  45.150  1.00  0.00           H
ATOM    770 HD22 LEU    49      31.590  37.250  44.253  1.00  0.00           H
ATOM    771 HD23 LEU    49      29.964  37.202  43.528  1.00  0.00           H
ATOM    772  C   LEU    49      32.068  36.399  39.968  1.00  0.00           C
ATOM    773  O   LEU    49      33.044  37.114  40.200  1.00  0.00           O
ATOM    774  N   GLU    50      31.891  35.830  38.769  1.00  0.00           N
ATOM    775  H   GLU    50      31.060  35.274  38.585  1.00  0.00           H
ATOM    776  CA  GLU    50      32.872  36.010  37.685  1.00  0.00           C
ATOM    777  HA  GLU    50      33.848  35.802  38.124  1.00  0.00           H
ATOM    778  CB  GLU    50      32.660  34.990  36.539  1.00  0.00           C
ATOM    779  HB2 GLU    50      32.299  34.046  36.948  1.00  0.00           H
ATOM    780  HB3 GLU    50      31.898  35.380  35.862  1.00  0.00           H
ATOM    781  CG  GLU    50      33.961  34.705  35.754  1.00  0.00           C
ATOM    782  HG2 GLU    50      34.525  35.631  35.652  1.00  0.00           H
ATOM    783  HG3 GLU    50      34.579  34.015  36.333  1.00  0.00           H
ATOM    784  CD  GLU    50      33.747  34.165  34.329  1.00  0.00           C
ATOM    785  OE1 GLU    50      34.276  33.094  33.965  1.00  0.00           O
ATOM    786  OE2 GLU    50      33.161  34.876  33.484  1.00  0.00           O
ATOM    787  C   GLU    50      32.899  37.461  37.158  1.00  0.00           C
ATOM    788  O   GLU    50      31.861  38.106  36.978  1.00  0.00           O
ATOM    789  N   VAL    51      34.096  37.971  36.855  1.00  0.00           N
ATOM    790  H   VAL    51      34.908  37.375  37.001  1.00  0.00           H
ATOM    791  CA  VAL    51      34.328  39.298  36.260  1.00  0.00           C
ATOM    792  HA  VAL    51      33.377  39.696  35.903  1.00  0.00           H
ATOM    793  CB  VAL    51      34.883  40.287  37.312  1.00  0.00           C
ATOM    794  HB  VAL    51      35.781  39.859  37.756  1.00  0.00           H
ATOM    795  CG1 VAL    51      35.256  41.645  36.696  1.00  0.00           C
ATOM    796 HG11 VAL    51      36.092  41.533  36.009  1.00  0.00           H
ATOM    797 HG12 VAL    51      34.396  42.068  36.175  1.00  0.00           H
ATOM    798 HG13 VAL    51      35.564  42.333  37.483  1.00  0.00           H
ATOM    799  CG2 VAL    51      33.875  40.552  38.435  1.00  0.00           C
ATOM    800 HG21 VAL    51      32.949  40.952  38.021  1.00  0.00           H
ATOM    801 HG22 VAL    51      33.657  39.624  38.965  1.00  0.00           H
ATOM    802 HG23 VAL    51      34.292  41.265  39.146  1.00  0.00           H
ATOM    803  C   VAL    51      35.253  39.161  35.048  1.00  0.00           C
ATOM    804  O   VAL    51      36.168  38.338  35.047  1.00  0.00           O
ATOM    805  N   ARG    52      35.050  39.982  34.010  1.00  0.00           N
ATOM    806  H   ARG    52      34.272  40.628  34.062  1.00  0.00           H
ATOM    807  CA  ARG    52      35.930  40.043  32.829  1.00  0.00           C
ATOM    808  HA  ARG    52      36.841  39.479  33.038  1.00  0.00           H
ATOM    809  CB  ARG    52      35.264  39.391  31.607  1.00  0.00           C
ATOM    810  HB2 ARG    52      34.339  39.916  31.362  1.00  0.00           H
ATOM    811  HB3 ARG    52      35.946  39.458  30.758  1.00  0.00           H
ATOM    812  CG  ARG    52      34.961  37.913  31.893  1.00  0.00           C
ATOM    813  HG2 ARG    52      35.865  37.423  32.254  1.00  0.00           H
ATOM    814  HG3 ARG    52      34.198  37.848  32.671  1.00  0.00           H
ATOM    815  CD  ARG    52      34.457  37.156  30.666  1.00  0.00           C
ATOM    816  HD2 ARG    52      33.600  37.685  30.243  1.00  0.00           H
ATOM    817  HD3 ARG    52      35.256  37.105  29.924  1.00  0.00           H
ATOM    818  NE  ARG    52      34.040  35.811  31.082  1.00  0.00           N
ATOM    819  HE  ARG    52      33.717  35.705  32.049  1.00  0.00           H
ATOM    820  CZ  ARG    52      33.993  34.685  30.411  1.00  0.00           C
ATOM    821  NH1 ARG    52      34.319  34.601  29.151  1.00  0.00           N
ATOM    822 HH11 ARG    52      34.611  35.435  28.678  1.00  0.00           H
ATOM    823 HH12 ARG    52      34.264  33.724  28.671  1.00  0.00           H
ATOM    824  NH2 ARG    52      33.614  33.614  31.041  1.00  0.00           N
ATOM    825 HH21 ARG    52      33.465  33.713  32.060  1.00  0.00           H
ATOM    826 HH22 ARG    52      33.524  32.720  30.611  1.00  0.00           H
ATOM    827  C   ARG    52      36.368  41.481  32.576  1.00  0.00           C
ATOM    828  O   ARG    52      35.546  42.340  32.275  1.00  0.00           O
ATOM    829  N   VAL    53      37.655  41.759  32.769  1.00  0.00           N
ATOM    830  H   VAL    53      38.298  40.984  32.919  1.00  0.00           H
ATOM    831  CA  VAL    53      38.218  43.121  32.812  1.00  0.00           C
ATOM    832  HA  VAL    53      37.755  43.708  32.019  1.00  0.00           H
ATOM    833  CB  VAL    53      37.879  43.800  34.162  1.00  0.00           C
ATOM    834  HB  VAL    53      36.817  43.653  34.357  1.00  0.00           H
ATOM    835  CG1 VAL    53      38.650  43.213  35.346  1.00  0.00           C
ATOM    836 HG11 VAL    53      38.318  43.689  36.269  1.00  0.00           H
ATOM    837 HG12 VAL    53      38.452  42.145  35.422  1.00  0.00           H
ATOM    838 HG13 VAL    53      39.723  43.366  35.234  1.00  0.00           H
ATOM    839  CG2 VAL    53      38.110  45.315  34.138  1.00  0.00           C
ATOM    840 HG21 VAL    53      39.170  45.555  34.100  1.00  0.00           H
ATOM    841 HG22 VAL    53      37.597  45.756  33.283  1.00  0.00           H
ATOM    842 HG23 VAL    53      37.691  45.750  35.047  1.00  0.00           H
ATOM    843  C   VAL    53      39.722  43.054  32.532  1.00  0.00           C
ATOM    844  O   VAL    53      40.310  41.981  32.609  1.00  0.00           O
ATOM    845  N   LEU    54      40.360  44.168  32.159  1.00  0.00           N
ATOM    846  H   LEU    54      39.833  45.028  32.134  1.00  0.00           H
ATOM    847  CA  LEU    54      41.795  44.243  31.797  1.00  0.00           C
ATOM    848  HA  LEU    54      41.982  45.261  31.456  1.00  0.00           H
ATOM    849  CB  LEU    54      42.684  44.012  33.040  1.00  0.00           C
ATOM    850  HB2 LEU    54      42.538  42.989  33.391  1.00  0.00           H
ATOM    851  HB3 LEU    54      43.730  44.098  32.743  1.00  0.00           H
ATOM    852  CG  LEU    54      42.440  44.973  34.214  1.00  0.00           C
ATOM    853  HG  LEU    54      41.390  44.953  34.503  1.00  0.00           H
ATOM    854  CD1 LEU    54      43.258  44.512  35.420  1.00  0.00           C
ATOM    855 HD11 LEU    54      44.316  44.449  35.163  1.00  0.00           H
ATOM    856 HD12 LEU    54      43.126  45.214  36.242  1.00  0.00           H
ATOM    857 HD13 LEU    54      42.908  43.533  35.746  1.00  0.00           H
ATOM    858  CD2 LEU    54      42.817  46.406  33.850  1.00  0.00           C
ATOM    859 HD21 LEU    54      42.739  47.052  34.722  1.00  0.00           H
ATOM    860 HD22 LEU    54      43.835  46.447  33.463  1.00  0.00           H
ATOM    861 HD23 LEU    54      42.141  46.795  33.090  1.00  0.00           H
ATOM    862  C   LEU    54      42.236  43.355  30.606  1.00  0.00           C
ATOM    863  O   LEU    54      43.418  43.306  30.282  1.00  0.00           O
ATOM    864  N   GLY    55      41.296  42.675  29.942  1.00  0.00           N
ATOM    865  H   GLY    55      40.350  42.774  30.264  1.00  0.00           H
ATOM    866  CA  GLY    55      41.563  41.647  28.932  1.00  0.00           C
ATOM    867  HA2 GLY    55      40.822  41.730  28.137  1.00  0.00           H
ATOM    868  HA3 GLY    55      42.551  41.805  28.496  1.00  0.00           H
ATOM    869  C   GLY    55      41.525  40.207  29.461  1.00  0.00           C
ATOM    870  O   GLY    55      41.565  39.283  28.656  1.00  0.00           O
ATOM    871  N   HIE    56      41.383  40.005  30.776  1.00  0.00           N
ATOM    872  H   HIE    56      41.307  40.819  31.371  1.00  0.00           H
ATOM    873  CA  HIE    56      41.444  38.704  31.453  1.00  0.00           C
ATOM    874  HA  HIE    56      41.704  37.937  30.722  1.00  0.00           H
ATOM    875  CB  HIE    56      42.574  38.742  32.494  1.00  0.00           C
ATOM    876  HB2 HIE    56      42.320  39.455  33.278  1.00  0.00           H
ATOM    877  HB3 HIE    56      42.681  37.757  32.949  1.00  0.00           H
ATOM    878  CG  HIE    56      43.902  39.125  31.900  1.00  0.00           C
ATOM    879  ND1 HIE    56      44.640  38.325  31.033  1.00  0.00           N
ATOM    880  CE1 HIE    56      45.732  39.038  30.718  1.00  0.00           C
ATOM    881  HE1 HIE    56      46.535  38.685  30.084  1.00  0.00           H
ATOM    882  NE2 HIE    56      45.703  40.232  31.334  1.00  0.00           N
ATOM    883  HE2 HIE    56      46.464  40.907  31.327  1.00  0.00           H
ATOM    884  CD2 HIE    56      44.553  40.309  32.084  1.00  0.00           C
ATOM    885  HD2 HIE    56      44.224  41.138  32.689  1.00  0.00           H
ATOM    886  C   HIE    56      40.118  38.299  32.110  1.00  0.00           C
ATOM    887  O   HIE    56      39.192  39.100  32.263  1.00  0.00           O
ATOM    888  N   LYS    57      40.036  37.031  32.520  1.00  0.00           N
ATOM    889  H   LYS    57      40.868  36.458  32.424  1.00  0.00           H
ATOM    890  CA  LYS    57      38.899  36.426  33.228  1.00  0.00           C
ATOM    891  HA  LYS    57      38.018  37.060  33.133  1.00  0.00           H
ATOM    892  CB  LYS    57      38.638  35.069  32.552  1.00  0.00           C
ATOM    893  HB2 LYS    57      38.582  35.237  31.475  1.00  0.00           H
ATOM    894  HB3 LYS    57      39.491  34.413  32.744  1.00  0.00           H
ATOM    895  CG  LYS    57      37.344  34.363  32.983  1.00  0.00           C
ATOM    896  HG2 LYS    57      37.405  34.074  34.034  1.00  0.00           H
ATOM    897  HG3 LYS    57      36.506  35.050  32.858  1.00  0.00           H
ATOM    898  CD  LYS    57      37.094  33.118  32.112  1.00  0.00           C
ATOM    899  HD2 LYS    57      36.093  32.743  32.312  1.00  0.00           H
ATOM    900  HD3 LYS    57      37.151  33.396  31.059  1.00  0.00           H
ATOM    901  CE  LYS    57      38.096  31.998  32.404  1.00  0.00           C
ATOM    902  HE2 LYS    57      39.118  32.379  32.305  1.00  0.00           H
ATOM    903  HE3 LYS    57      37.962  31.664  33.438  1.00  0.00           H
ATOM    904  NZ  LYS    57      37.933  30.853  31.479  1.00  0.00           N
ATOM    905  HZ1 LYS    57      36.999  30.493  31.407  1.00  0.00           H
ATOM    906  HZ2 LYS    57      38.318  31.050  30.546  1.00  0.00           H
ATOM    907  HZ3 LYS    57      38.561  30.103  31.771  1.00  0.00           H
ATOM    908  C   LYS    57      39.243  36.297  34.714  1.00  0.00           C
ATOM    909  O   LYS    57      40.342  35.866  35.041  1.00  0.00           O
ATOM    910  N   PHE    58      38.326  36.627  35.619  1.00  0.00           N
ATOM    911  H   PHE    58      37.439  37.001  35.302  1.00  0.00           H
ATOM    912  CA  PHE    58      38.522  36.569  37.074  1.00  0.00           C
ATOM    913  HA  PHE    58      39.478  36.100  37.313  1.00  0.00           H
ATOM    914  CB  PHE    58      38.544  37.990  37.657  1.00  0.00           C
ATOM    915  HB2 PHE    58      37.626  38.503  37.374  1.00  0.00           H
ATOM    916  HB3 PHE    58      38.547  37.913  38.745  1.00  0.00           H
ATOM    917  CG  PHE    58      39.725  38.842  37.231  1.00  0.00           C
ATOM    918  CD1 PHE    58      39.722  39.498  35.984  1.00  0.00           C
ATOM    919  HD1 PHE    58      38.879  39.388  35.316  1.00  0.00           H
ATOM    920  CE1 PHE    58      40.817  40.294  35.604  1.00  0.00           C
ATOM    921  HE1 PHE    58      40.817  40.789  34.646  1.00  0.00           H
ATOM    922  CZ  PHE    58      41.912  40.448  36.472  1.00  0.00           C
ATOM    923  HZ  PHE    58      42.753  41.060  36.183  1.00  0.00           H
ATOM    924  CE2 PHE    58      41.918  39.794  37.715  1.00  0.00           C
ATOM    925  HE2 PHE    58      42.761  39.910  38.380  1.00  0.00           H
ATOM    926  CD2 PHE    58      40.828  38.990  38.093  1.00  0.00           C
ATOM    927  HD2 PHE    58      40.837  38.485  39.050  1.00  0.00           H
ATOM    928  C   PHE    58      37.400  35.731  37.703  1.00  0.00           C
ATOM    929  O   PHE    58      36.233  36.116  37.641  1.00  0.00           O
ATOM    930  N   ARG    59      37.749  34.583  38.302  1.00  0.00           N
ATOM    931  H   ARG    59      38.738  34.337  38.299  1.00  0.00           H
ATOM    932  CA  ARG    59      36.795  33.576  38.813  1.00  0.00           C
ATOM    933  HA  ARG    59      36.043  33.396  38.043  1.00  0.00           H
ATOM    934  CB  ARG    59      37.555  32.261  39.076  1.00  0.00           C
ATOM    935  HB2 ARG    59      38.330  32.129  38.320  1.00  0.00           H
ATOM    936  HB3 ARG    59      38.044  32.327  40.049  1.00  0.00           H
ATOM    937  CG  ARG    59      36.648  31.019  39.008  1.00  0.00           C
ATOM    938  HG2 ARG    59      35.722  31.179  39.557  1.00  0.00           H
ATOM    939  HG3 ARG    59      36.396  30.831  37.963  1.00  0.00           H
ATOM    940  CD  ARG    59      37.345  29.780  39.581  1.00  0.00           C
ATOM    941  HD2 ARG    59      36.748  28.901  39.333  1.00  0.00           H
ATOM    942  HD3 ARG    59      38.325  29.683  39.110  1.00  0.00           H
ATOM    943  NE  ARG    59      37.463  29.878  41.050  1.00  0.00           N
ATOM    944  HE  ARG    59      36.801  30.483  41.529  1.00  0.00           H
ATOM    945  CZ  ARG    59      38.371  29.340  41.837  1.00  0.00           C
ATOM    946  NH1 ARG    59      39.296  28.531  41.399  1.00  0.00           N
ATOM    947 HH11 ARG    59      39.314  28.349  40.409  1.00  0.00           H
ATOM    948 HH12 ARG    59      40.009  28.171  42.002  1.00  0.00           H
ATOM    949  NH2 ARG    59      38.343  29.629  43.104  1.00  0.00           N
ATOM    950 HH21 ARG    59      37.595  30.264  43.398  1.00  0.00           H
ATOM    951 HH22 ARG    59      39.036  29.294  43.741  1.00  0.00           H
ATOM    952  C   ARG    59      36.022  34.019  40.063  1.00  0.00           C
ATOM    953  O   ARG    59      35.029  33.403  40.426  1.00  0.00           O
ATOM    954  N   ASN    60      36.492  35.071  40.729  1.00  0.00           N
ATOM    955  H   ASN    60      37.323  35.500  40.350  1.00  0.00           H
ATOM    956  CA  ASN    60      35.799  35.856  41.756  1.00  0.00           C
ATOM    957  HA  ASN    60      34.771  35.991  41.427  1.00  0.00           H
ATOM    958  CB  ASN    60      35.778  35.085  43.093  1.00  0.00           C
ATOM    959  HB2 ASN    60      35.122  35.590  43.795  1.00  0.00           H
ATOM    960  HB3 ASN    60      35.347  34.101  42.925  1.00  0.00           H
ATOM    961  CG  ASN    60      37.134  34.941  43.757  1.00  0.00           C
ATOM    962  OD1 ASN    60      37.669  35.892  44.305  1.00  0.00           O
ATOM    963  ND2 ASN    60      37.699  33.758  43.800  1.00  0.00           N
ATOM    964 HD21 ASN    60      38.588  33.684  44.266  1.00  0.00           H
ATOM    965 HD22 ASN    60      37.201  32.946  43.429  1.00  0.00           H
ATOM    966  C   ASN    60      36.461  37.253  41.839  1.00  0.00           C
ATOM    967  O   ASN    60      37.574  37.410  41.323  1.00  0.00           O
ATOM    968  N   PRO    61      35.846  38.279  42.463  1.00  0.00           N
ATOM    969  CD  PRO    61      34.528  38.271  43.084  1.00  0.00           C
ATOM    970  HD2 PRO    61      34.516  37.660  43.985  1.00  0.00           H
ATOM    971  HD3 PRO    61      33.785  37.915  42.374  1.00  0.00           H
ATOM    972  CG  PRO    61      34.220  39.724  43.445  1.00  0.00           C
ATOM    973  HG2 PRO    61      34.546  39.930  44.464  1.00  0.00           H
ATOM    974  HG3 PRO    61      33.164  39.954  43.325  1.00  0.00           H
ATOM    975  CB  PRO    61      35.078  40.519  42.467  1.00  0.00           C
ATOM    976  HB2 PRO    61      35.273  41.532  42.822  1.00  0.00           H
ATOM    977  HB3 PRO    61      34.594  40.547  41.491  1.00  0.00           H
ATOM    978  CA  PRO    61      36.339  39.659  42.371  1.00  0.00           C
ATOM    979  HA  PRO    61      36.785  39.809  41.390  1.00  0.00           H
ATOM    980  C   PRO    61      37.384  40.061  43.426  1.00  0.00           C
ATOM    981  O   PRO    61      37.757  41.236  43.480  1.00  0.00           O
ATOM    982  N   VAL    62      37.813  39.130  44.296  1.00  0.00           N
ATOM    983  H   VAL    62      37.503  38.172  44.171  1.00  0.00           H
ATOM    984  CA  VAL    62      38.637  39.415  45.489  1.00  0.00           C
ATOM    985  HA  VAL    62      38.655  40.493  45.650  1.00  0.00           H
ATOM    986  CB  VAL    62      38.021  38.777  46.751  1.00  0.00           C
ATOM    987  HB  VAL    62      38.048  37.691  46.655  1.00  0.00           H
ATOM    988  CG1 VAL    62      38.777  39.172  48.027  1.00  0.00           C
ATOM    989 HG11 VAL    62      38.741  40.254  48.160  1.00  0.00           H
ATOM    990 HG12 VAL    62      38.325  38.686  48.891  1.00  0.00           H
ATOM    991 HG13 VAL    62      39.818  38.858  47.972  1.00  0.00           H
ATOM    992  CG2 VAL    62      36.561  39.201  46.951  1.00  0.00           C
ATOM    993 HG21 VAL    62      35.949  38.847  46.123  1.00  0.00           H
ATOM    994 HG22 VAL    62      36.174  38.756  47.865  1.00  0.00           H
ATOM    995 HG23 VAL    62      36.489  40.286  47.017  1.00  0.00           H
ATOM    996  C   VAL    62      40.086  38.942  45.323  1.00  0.00           C
ATOM    997  O   VAL    62      40.336  37.740  45.199  1.00  0.00           O
ATOM    998  N   GLY    63      41.039  39.873  45.400  1.00  0.00           N
ATOM    999  H   GLY    63      40.760  40.849  45.471  1.00  0.00           H
ATOM   1000  CA  GLY    63      42.475  39.587  45.374  1.00  0.00           C
ATOM   1001  HA2 GLY    63      42.638  38.536  45.150  1.00  0.00           H
ATOM   1002  HA3 GLY    63      42.937  40.163  44.572  1.00  0.00           H
ATOM   1003  C   GLY    63      43.209  39.916  46.680  1.00  0.00           C
ATOM   1004  O   GLY    63      42.717  40.638  47.550  1.00  0.00           O
ATOM   1005  N   ILE    64      44.429  39.396  46.788  1.00  0.00           N
ATOM   1006  H   ILE    64      44.731  38.773  46.050  1.00  0.00           H
ATOM   1007  CA  ILE    64      45.457  39.874  47.730  1.00  0.00           C
ATOM   1008  HA  ILE    64      44.954  40.204  48.640  1.00  0.00           H
ATOM   1009  CB  ILE    64      46.391  38.702  48.119  1.00  0.00           C
ATOM   1010  HB  ILE    64      45.778  37.954  48.620  1.00  0.00           H
ATOM   1011  CG2 ILE    64      46.991  38.027  46.879  1.00  0.00           C
ATOM   1012 HG21 ILE    64      47.585  38.745  46.314  1.00  0.00           H
ATOM   1013 HG22 ILE    64      47.628  37.202  47.182  1.00  0.00           H
ATOM   1014 HG23 ILE    64      46.200  37.610  46.255  1.00  0.00           H
ATOM   1015  CG1 ILE    64      47.554  39.054  49.076  1.00  0.00           C
ATOM   1016 HG12 ILE    64      48.160  38.161  49.233  1.00  0.00           H
ATOM   1017 HG13 ILE    64      48.203  39.807  48.629  1.00  0.00           H
ATOM   1018  CD1 ILE    64      47.094  39.529  50.457  1.00  0.00           C
ATOM   1019 HD11 ILE    64      46.340  38.850  50.856  1.00  0.00           H
ATOM   1020 HD12 ILE    64      47.945  39.552  51.136  1.00  0.00           H
ATOM   1021 HD13 ILE    64      46.685  40.533  50.388  1.00  0.00           H
ATOM   1022  C   ILE    64      46.198  41.095  47.145  1.00  0.00           C
ATOM   1023  O   ILE    64      46.309  41.223  45.920  1.00  0.00           O
ATOM   1024  N   ALA    65      46.688  41.999  48.001  1.00  0.00           N
ATOM   1025  H   ALA    65      46.570  41.837  48.990  1.00  0.00           H
ATOM   1026  CA  ALA    65      47.424  43.204  47.607  1.00  0.00           C
ATOM   1027  HA  ALA    65      47.296  43.351  46.543  1.00  0.00           H
ATOM   1028  CB  ALA    65      46.804  44.424  48.298  1.00  0.00           C
ATOM   1029  HB1 ALA    65      45.718  44.382  48.248  1.00  0.00           H
ATOM   1030  HB2 ALA    65      47.119  44.469  49.339  1.00  0.00           H
ATOM   1031  HB3 ALA    65      47.136  45.328  47.789  1.00  0.00           H
ATOM   1032  C   ALA    65      48.947  43.108  47.810  1.00  0.00           C
ATOM   1033  O   ALA    65      49.439  42.367  48.669  1.00  0.00           O
ATOM   1034  N   ALA    66      49.687  43.880  47.007  1.00  0.00           N
ATOM   1035  H   ALA    66      49.198  44.417  46.292  1.00  0.00           H
ATOM   1036  CA  ALA    66      51.147  43.949  47.046  1.00  0.00           C
ATOM   1037  HA  ALA    66      51.538  42.949  46.847  1.00  0.00           H
ATOM   1038  CB  ALA    66      51.647  44.882  45.937  1.00  0.00           C
ATOM   1039  HB1 ALA    66      51.076  45.810  45.937  1.00  0.00           H
ATOM   1040  HB2 ALA    66      52.702  45.108  46.080  1.00  0.00           H
ATOM   1041  HB3 ALA    66      51.538  44.389  44.975  1.00  0.00           H
ATOM   1042  C   ALA    66      51.667  44.380  48.426  1.00  0.00           C
ATOM   1043  O   ALA    66      50.973  45.018  49.222  1.00  0.00           O
ATOM   1044  N   GLY    67      52.911  44.017  48.716  1.00  0.00           N
ATOM   1045  H   GLY    67      53.487  43.622  47.978  1.00  0.00           H
ATOM   1046  CA  GLY    67      53.452  44.036  50.067  1.00  0.00           C
ATOM   1047  HA2 GLY    67      54.487  44.374  50.033  1.00  0.00           H
ATOM   1048  HA3 GLY    67      52.880  44.722  50.690  1.00  0.00           H
ATOM   1049  C   GLY    67      53.401  42.678  50.748  1.00  0.00           C
ATOM   1050  O   GLY    67      54.410  42.320  51.352  1.00  0.00           O
ATOM   1051  N   PHE    68      52.327  41.880  50.599  1.00  0.00           N
ATOM   1052  H   PHE    68      51.519  42.216  50.084  1.00  0.00           H
ATOM   1053  CA  PHE    68      52.272  40.549  51.240  1.00  0.00           C
ATOM   1054  HA  PHE    68      52.461  40.681  52.305  1.00  0.00           H
ATOM   1055  CB  PHE    68      50.883  39.907  51.102  1.00  0.00           C
ATOM   1056  HB2 PHE    68      50.149  40.536  51.606  1.00  0.00           H
ATOM   1057  HB3 PHE    68      50.611  39.861  50.046  1.00  0.00           H
ATOM   1058  CG  PHE    68      50.843  38.503  51.692  1.00  0.00           C
ATOM   1059  CD1 PHE    68      50.593  38.315  53.065  1.00  0.00           C
ATOM   1060  HD1 PHE    68      50.362  39.162  53.690  1.00  0.00           H
ATOM   1061  CE1 PHE    68      50.673  37.030  53.635  1.00  0.00           C
ATOM   1062  HE1 PHE    68      50.498  36.894  54.693  1.00  0.00           H
ATOM   1063  CZ  PHE    68      51.006  35.924  52.836  1.00  0.00           C
ATOM   1064  HZ  PHE    68      51.068  34.935  53.270  1.00  0.00           H
ATOM   1065  CE2 PHE    68      51.262  36.105  51.467  1.00  0.00           C
ATOM   1066  HE2 PHE    68      51.526  35.252  50.857  1.00  0.00           H
ATOM   1067  CD2 PHE    68      51.170  37.388  50.895  1.00  0.00           C
ATOM   1068  HD2 PHE    68      51.381  37.524  49.844  1.00  0.00           H
ATOM   1069  C   PHE    68      53.356  39.594  50.707  1.00  0.00           C
ATOM   1070  O   PHE    68      54.103  39.015  51.489  1.00  0.00           O
ATOM   1071  N   ASP    69      53.468  39.472  49.383  1.00  0.00           N
ATOM   1072  H   ASP    69      52.816  39.976  48.798  1.00  0.00           H
ATOM   1073  CA  ASP    69      54.582  38.794  48.714  1.00  0.00           C
ATOM   1074  HA  ASP    69      55.271  38.393  49.459  1.00  0.00           H
ATOM   1075  CB  ASP    69      54.075  37.584  47.906  1.00  0.00           C
ATOM   1076  HB2 ASP    69      53.520  36.931  48.582  1.00  0.00           H
ATOM   1077  HB3 ASP    69      53.385  37.928  47.133  1.00  0.00           H
ATOM   1078  CG  ASP    69      55.178  36.742  47.241  1.00  0.00           C
ATOM   1079  OD1 ASP    69      56.390  37.029  47.415  1.00  0.00           O
ATOM   1080  OD2 ASP    69      54.817  35.786  46.521  1.00  0.00           O
ATOM   1081  C   ASP    69      55.354  39.820  47.879  1.00  0.00           C
ATOM   1082  O   ASP    69      54.977  40.167  46.759  1.00  0.00           O
ATOM   1083  N   LYS    70      56.436  40.346  48.462  1.00  0.00           N
ATOM   1084  H   LYS    70      56.638  40.046  49.406  1.00  0.00           H
ATOM   1085  CA  LYS    70      57.388  41.247  47.797  1.00  0.00           C
ATOM   1086  HA  LYS    70      56.846  42.048  47.295  1.00  0.00           H
ATOM   1087  CB  LYS    70      58.333  41.850  48.865  1.00  0.00           C
ATOM   1088  HB2 LYS    70      58.437  41.142  49.688  1.00  0.00           H
ATOM   1089  HB3 LYS    70      59.329  41.973  48.436  1.00  0.00           H
ATOM   1090  CG  LYS    70      57.932  43.215  49.452  1.00  0.00           C
ATOM   1091  HG2 LYS    70      56.916  43.169  49.846  1.00  0.00           H
ATOM   1092  HG3 LYS    70      58.611  43.422  50.280  1.00  0.00           H
ATOM   1093  CD  LYS    70      58.045  44.353  48.423  1.00  0.00           C
ATOM   1094  HD2 LYS    70      58.793  44.091  47.672  1.00  0.00           H
ATOM   1095  HD3 LYS    70      57.092  44.473  47.921  1.00  0.00           H
ATOM   1096  CE  LYS    70      58.468  45.699  49.027  1.00  0.00           C
ATOM   1097  HE2 LYS    70      59.402  45.560  49.577  1.00  0.00           H
ATOM   1098  HE3 LYS    70      58.659  46.393  48.205  1.00  0.00           H
ATOM   1099  NZ  LYS    70      57.447  46.272  49.926  1.00  0.00           N
ATOM   1100  HZ1 LYS    70      56.587  46.453  49.412  1.00  0.00           H
ATOM   1101  HZ2 LYS    70      57.251  45.656  50.695  1.00  0.00           H
ATOM   1102  HZ3 LYS    70      57.754  47.174  50.296  1.00  0.00           H
ATOM   1103  C   LYS    70      58.221  40.549  46.712  1.00  0.00           C
ATOM   1104  O   LYS    70      58.844  41.264  45.934  1.00  0.00           O
ATOM   1105  N   HIE    71      58.275  39.210  46.654  1.00  0.00           N
ATOM   1106  H   HIE    71      57.633  38.663  47.222  1.00  0.00           H
ATOM   1107  CA  HIE    71      59.401  38.504  46.017  1.00  0.00           C
ATOM   1108  HA  HIE    71      59.976  39.217  45.426  1.00  0.00           H
ATOM   1109  CB  HIE    71      60.348  37.989  47.112  1.00  0.00           C
ATOM   1110  HB2 HIE    71      59.862  37.176  47.652  1.00  0.00           H
ATOM   1111  HB3 HIE    71      61.238  37.595  46.641  1.00  0.00           H
ATOM   1112  CG  HIE    71      60.807  39.032  48.102  1.00  0.00           C
ATOM   1113  ND1 HIE    71      61.651  40.116  47.827  1.00  0.00           N
ATOM   1114  CE1 HIE    71      61.812  40.749  49.000  1.00  0.00           C
ATOM   1115  HE1 HIE    71      62.408  41.637  49.145  1.00  0.00           H
ATOM   1116  NE2 HIE    71      61.129  40.130  49.974  1.00  0.00           N
ATOM   1117  HE2 HIE    71      61.091  40.430  50.937  1.00  0.00           H
ATOM   1118  CD2 HIE    71      60.485  39.045  49.427  1.00  0.00           C
ATOM   1119  HD2 HIE    71      59.861  38.321  49.933  1.00  0.00           H
ATOM   1120  C   HIE    71      59.008  37.386  45.037  1.00  0.00           C
ATOM   1121  O   HIE    71      59.892  36.844  44.375  1.00  0.00           O
ATOM   1122  N   GLY    72      57.724  37.032  44.923  1.00  0.00           N
ATOM   1123  H   GLY    72      57.080  37.397  45.621  1.00  0.00           H
ATOM   1124  CA  GLY    72      57.214  35.961  44.048  1.00  0.00           C
ATOM   1125  HA2 GLY    72      56.161  36.159  43.851  1.00  0.00           H
ATOM   1126  HA3 GLY    72      57.752  35.972  43.100  1.00  0.00           H
ATOM   1127  C   GLY    72      57.306  34.551  44.642  1.00  0.00           C
ATOM   1128  O   GLY    72      57.480  33.577  43.914  1.00  0.00           O
ATOM   1129  N   GLU    73      57.250  34.446  45.969  1.00  0.00           N
ATOM   1130  H   GLU    73      56.953  35.287  46.468  1.00  0.00           H
ATOM   1131  CA  GLU    73      57.616  33.276  46.786  1.00  0.00           C
ATOM   1132  HA  GLU    73      58.215  32.595  46.179  1.00  0.00           H
ATOM   1133  CB  GLU    73      58.504  33.825  47.927  1.00  0.00           C
ATOM   1134  HB2 GLU    73      59.144  34.604  47.508  1.00  0.00           H
ATOM   1135  HB3 GLU    73      57.868  34.308  48.670  1.00  0.00           H
ATOM   1136  CG  GLU    73      59.413  32.804  48.635  1.00  0.00           C
ATOM   1137  HG2 GLU    73      59.287  31.819  48.182  1.00  0.00           H
ATOM   1138  HG3 GLU    73      59.113  32.723  49.682  1.00  0.00           H
ATOM   1139  CD  GLU    73      60.893  33.225  48.553  1.00  0.00           C
ATOM   1140  OE1 GLU    73      61.282  34.294  49.081  1.00  0.00           O
ATOM   1141  OE2 GLU    73      61.677  32.512  47.878  1.00  0.00           O
ATOM   1142  C   GLU    73      56.417  32.468  47.333  1.00  0.00           C
ATOM   1143  O   GLU    73      56.602  31.341  47.804  1.00  0.00           O
ATOM   1144  N   ALA    74      55.192  33.018  47.278  1.00  0.00           N
ATOM   1145  H   ALA    74      55.140  33.980  46.937  1.00  0.00           H
ATOM   1146  CA  ALA    74      53.976  32.460  47.899  1.00  0.00           C
ATOM   1147  HA  ALA    74      54.199  31.455  48.258  1.00  0.00           H
ATOM   1148  CB  ALA    74      53.647  33.323  49.122  1.00  0.00           C
ATOM   1149  HB1 ALA    74      52.766  32.932  49.625  1.00  0.00           H
ATOM   1150  HB2 ALA    74      54.485  33.302  49.816  1.00  0.00           H
ATOM   1151  HB3 ALA    74      53.455  34.350  48.809  1.00  0.00           H
ATOM   1152  C   ALA    74      52.769  32.309  46.938  1.00  0.00           C
ATOM   1153  O   ALA    74      51.700  31.856  47.361  1.00  0.00           O
ATOM   1154  N   VAL    75      52.925  32.676  45.657  1.00  0.00           N
ATOM   1155  H   VAL    75      53.835  33.051  45.424  1.00  0.00           H
ATOM   1156  CA  VAL    75      51.824  32.877  44.683  1.00  0.00           C
ATOM   1157  HA  VAL    75      51.253  33.747  45.005  1.00  0.00           H
ATOM   1158  CB  VAL    75      52.397  33.199  43.282  1.00  0.00           C
ATOM   1159  HB  VAL    75      53.054  32.386  42.970  1.00  0.00           H
ATOM   1160  CG1 VAL    75      51.301  33.359  42.226  1.00  0.00           C
ATOM   1161 HG11 VAL    75      50.572  34.104  42.550  1.00  0.00           H
ATOM   1162 HG12 VAL    75      51.732  33.666  41.273  1.00  0.00           H
ATOM   1163 HG13 VAL    75      50.794  32.407  42.078  1.00  0.00           H
ATOM   1164  CG2 VAL    75      53.204  34.502  43.285  1.00  0.00           C
ATOM   1165 HG21 VAL    75      53.559  34.729  42.279  1.00  0.00           H
ATOM   1166 HG22 VAL    75      52.571  35.314  43.639  1.00  0.00           H
ATOM   1167 HG23 VAL    75      54.070  34.416  43.941  1.00  0.00           H
ATOM   1168  C   VAL    75      50.815  31.717  44.592  1.00  0.00           C
ATOM   1169  O   VAL    75      49.606  31.945  44.642  1.00  0.00           O
ATOM   1170  N   ASP    76      51.272  30.465  44.483  1.00  0.00           N
ATOM   1171  H   ASP    76      52.263  30.317  44.394  1.00  0.00           H
ATOM   1172  CA  ASP    76      50.364  29.310  44.357  1.00  0.00           C
ATOM   1173  HA  ASP    76      49.594  29.556  43.626  1.00  0.00           H
ATOM   1174  CB  ASP    76      51.123  28.090  43.808  1.00  0.00           C
ATOM   1175  HB2 ASP    76      51.982  27.887  44.450  1.00  0.00           H
ATOM   1176  HB3 ASP    76      50.462  27.223  43.855  1.00  0.00           H
ATOM   1177  CG  ASP    76      51.599  28.230  42.353  1.00  0.00           C
ATOM   1178  OD1 ASP    76      51.253  29.209  41.654  1.00  0.00           O
ATOM   1179  OD2 ASP    76      52.313  27.315  41.886  1.00  0.00           O
ATOM   1180  C   ASP    76      49.608  28.974  45.660  1.00  0.00           C
ATOM   1181  O   ASP    76      48.493  28.447  45.611  1.00  0.00           O
ATOM   1182  N   GLY    77      50.157  29.335  46.828  1.00  0.00           N
ATOM   1183  H   GLY    77      51.026  29.857  46.817  1.00  0.00           H
ATOM   1184  CA  GLY    77      49.436  29.242  48.100  1.00  0.00           C
ATOM   1185  HA2 GLY    77      49.020  28.243  48.225  1.00  0.00           H
ATOM   1186  HA3 GLY    77      50.130  29.429  48.914  1.00  0.00           H
ATOM   1187  C   GLY    77      48.304  30.266  48.203  1.00  0.00           C
ATOM   1188  O   GLY    77      47.231  29.959  48.712  1.00  0.00           O
ATOM   1189  N   LEU    78      48.502  31.464  47.650  1.00  0.00           N
ATOM   1190  H   LEU    78      49.402  31.646  47.218  1.00  0.00           H
ATOM   1191  CA  LEU    78      47.482  32.517  47.629  1.00  0.00           C
ATOM   1192  HA  LEU    78      47.054  32.600  48.629  1.00  0.00           H
ATOM   1193  CB  LEU    78      48.153  33.854  47.281  1.00  0.00           C
ATOM   1194  HB2 LEU    78      48.710  33.729  46.353  1.00  0.00           H
ATOM   1195  HB3 LEU    78      47.385  34.610  47.114  1.00  0.00           H
ATOM   1196  CG  LEU    78      49.105  34.337  48.394  1.00  0.00           C
ATOM   1197  HG  LEU    78      49.674  33.496  48.783  1.00  0.00           H
ATOM   1198  CD1 LEU    78      50.116  35.341  47.844  1.00  0.00           C
ATOM   1199 HD11 LEU    78      49.615  36.239  47.492  1.00  0.00           H
ATOM   1200 HD12 LEU    78      50.824  35.613  48.622  1.00  0.00           H
ATOM   1201 HD13 LEU    78      50.673  34.894  47.020  1.00  0.00           H
ATOM   1202  CD2 LEU    78      48.310  34.967  49.543  1.00  0.00           C
ATOM   1203 HD21 LEU    78      47.632  34.239  49.982  1.00  0.00           H
ATOM   1204 HD22 LEU    78      48.988  35.311  50.320  1.00  0.00           H
ATOM   1205 HD23 LEU    78      47.728  35.813  49.183  1.00  0.00           H
ATOM   1206  C   LEU    78      46.308  32.168  46.698  1.00  0.00           C
ATOM   1207  O   LEU    78      45.155  32.346  47.090  1.00  0.00           O
ATOM   1208  N   TYR    79      46.553  31.555  45.534  1.00  0.00           N
ATOM   1209  H   TYR    79      47.511  31.494  45.204  1.00  0.00           H
ATOM   1210  CA  TYR    79      45.469  30.973  44.722  1.00  0.00           C
ATOM   1211  HA  TYR    79      44.722  31.747  44.540  1.00  0.00           H
ATOM   1212  CB  TYR    79      45.997  30.493  43.363  1.00  0.00           C
ATOM   1213  HB2 TYR    79      46.794  29.766  43.532  1.00  0.00           H
ATOM   1214  HB3 TYR    79      45.188  29.971  42.848  1.00  0.00           H
ATOM   1215  CG  TYR    79      46.494  31.579  42.425  1.00  0.00           C
ATOM   1216  CD1 TYR    79      45.650  32.650  42.056  1.00  0.00           C
ATOM   1217  HD1 TYR    79      44.649  32.719  42.460  1.00  0.00           H
ATOM   1218  CE1 TYR    79      46.090  33.613  41.125  1.00  0.00           C
ATOM   1219  HE1 TYR    79      45.436  34.411  40.813  1.00  0.00           H
ATOM   1220  CZ  TYR    79      47.377  33.505  40.562  1.00  0.00           C
ATOM   1221  OH  TYR    79      47.823  34.399  39.648  1.00  0.00           O
ATOM   1222  HH  TYR    79      47.119  34.990  39.355  1.00  0.00           H
ATOM   1223  CE2 TYR    79      48.214  32.442  40.935  1.00  0.00           C
ATOM   1224  HE2 TYR    79      49.189  32.380  40.490  1.00  0.00           H
ATOM   1225  CD2 TYR    79      47.778  31.479  41.860  1.00  0.00           C
ATOM   1226  HD2 TYR    79      48.431  30.663  42.129  1.00  0.00           H
ATOM   1227  C   TYR    79      44.743  29.823  45.451  1.00  0.00           C
ATOM   1228  O   TYR    79      43.511  29.761  45.445  1.00  0.00           O
ATOM   1229  N   LYS    80      45.488  28.943  46.146  1.00  0.00           N
ATOM   1230  H   LYS    80      46.500  29.028  46.089  1.00  0.00           H
ATOM   1231  CA  LYS    80      44.937  27.860  46.990  1.00  0.00           C
ATOM   1232  HA  LYS    80      44.256  27.259  46.384  1.00  0.00           H
ATOM   1233  CB  LYS    80      46.106  26.976  47.462  1.00  0.00           C
ATOM   1234  HB2 LYS    80      46.675  26.649  46.589  1.00  0.00           H
ATOM   1235  HB3 LYS    80      46.762  27.572  48.093  1.00  0.00           H
ATOM   1236  CG  LYS    80      45.672  25.733  48.254  1.00  0.00           C
ATOM   1237  HG2 LYS    80      45.091  26.029  49.126  1.00  0.00           H
ATOM   1238  HG3 LYS    80      45.057  25.095  47.617  1.00  0.00           H
ATOM   1239  CD  LYS    80      46.897  24.953  48.743  1.00  0.00           C
ATOM   1240  HD2 LYS    80      47.490  24.639  47.883  1.00  0.00           H
ATOM   1241  HD3 LYS    80      47.502  25.602  49.380  1.00  0.00           H
ATOM   1242  CE  LYS    80      46.441  23.728  49.542  1.00  0.00           C
ATOM   1243  HE2 LYS    80      45.795  24.066  50.359  1.00  0.00           H
ATOM   1244  HE3 LYS    80      45.849  23.083  48.886  1.00  0.00           H
ATOM   1245  NZ  LYS    80      47.595  22.978  50.094  1.00  0.00           N
ATOM   1246  HZ1 LYS    80      48.231  22.687  49.367  1.00  0.00           H
ATOM   1247  HZ2 LYS    80      47.288  22.165  50.610  1.00  0.00           H
ATOM   1248  HZ3 LYS    80      48.107  23.561  50.755  1.00  0.00           H
ATOM   1249  C   LYS    80      44.113  28.375  48.183  1.00  0.00           C
ATOM   1250  O   LYS    80      43.207  27.685  48.641  1.00  0.00           O
ATOM   1251  N   MET    81      44.406  29.586  48.666  1.00  0.00           N
ATOM   1252  H   MET    81      45.251  30.028  48.325  1.00  0.00           H
ATOM   1253  CA  MET    81      43.628  30.307  49.684  1.00  0.00           C
ATOM   1254  HA  MET    81      43.461  29.627  50.520  1.00  0.00           H
ATOM   1255  CB  MET    81      44.456  31.510  50.181  1.00  0.00           C
ATOM   1256  HB2 MET    81      45.508  31.230  50.204  1.00  0.00           H
ATOM   1257  HB3 MET    81      44.336  32.344  49.492  1.00  0.00           H
ATOM   1258  CG  MET    81      44.073  31.980  51.588  1.00  0.00           C
ATOM   1259  HG2 MET    81      43.019  32.259  51.589  1.00  0.00           H
ATOM   1260  HG3 MET    81      44.202  31.147  52.277  1.00  0.00           H
ATOM   1261  SD  MET    81      45.029  33.401  52.206  1.00  0.00           S
ATOM   1262  CE  MET    81      46.678  32.680  52.440  1.00  0.00           C
ATOM   1263  HE1 MET    81      47.369  33.450  52.785  1.00  0.00           H
ATOM   1264  HE2 MET    81      46.625  31.898  53.194  1.00  0.00           H
ATOM   1265  HE3 MET    81      47.050  32.264  51.504  1.00  0.00           H
ATOM   1266  C   MET    81      42.248  30.750  49.170  1.00  0.00           C
ATOM   1267  O   MET    81      41.369  31.077  49.966  1.00  0.00           O
ATOM   1268  N   GLY    82      42.038  30.737  47.846  1.00  0.00           N
ATOM   1269  H   GLY    82      42.804  30.445  47.248  1.00  0.00           H
ATOM   1270  CA  GLY    82      40.755  30.997  47.196  1.00  0.00           C
ATOM   1271  HA2 GLY    82      40.642  30.273  46.389  1.00  0.00           H
ATOM   1272  HA3 GLY    82      39.946  30.840  47.910  1.00  0.00           H
ATOM   1273  C   GLY    82      40.593  32.388  46.584  1.00  0.00           C
ATOM   1274  O   GLY    82      39.475  32.697  46.155  1.00  0.00           O
ATOM   1275  N   PHE    83      41.644  33.217  46.525  1.00  0.00           N
ATOM   1276  H   PHE    83      42.545  32.892  46.854  1.00  0.00           H
ATOM   1277  CA  PHE    83      41.587  34.524  45.850  1.00  0.00           C
ATOM   1278  HA  PHE    83      40.745  35.092  46.250  1.00  0.00           H
ATOM   1279  CB  PHE    83      42.869  35.329  46.117  1.00  0.00           C
ATOM   1280  HB2 PHE    83      43.734  34.724  45.840  1.00  0.00           H
ATOM   1281  HB3 PHE    83      42.864  36.196  45.457  1.00  0.00           H
ATOM   1282  CG  PHE    83      43.045  35.852  47.535  1.00  0.00           C
ATOM   1283  CD1 PHE    83      42.233  36.903  48.004  1.00  0.00           C
ATOM   1284  HD1 PHE    83      41.459  37.308  47.374  1.00  0.00           H
ATOM   1285  CE1 PHE    83      42.444  37.453  49.280  1.00  0.00           C
ATOM   1286  HE1 PHE    83      41.835  38.279  49.621  1.00  0.00           H
ATOM   1287  CZ  PHE    83      43.464  36.948  50.103  1.00  0.00           C
ATOM   1288  HZ  PHE    83      43.628  37.373  51.084  1.00  0.00           H
ATOM   1289  CE2 PHE    83      44.268  35.889  49.648  1.00  0.00           C
ATOM   1290  HE2 PHE    83      45.052  35.496  50.280  1.00  0.00           H
ATOM   1291  CD2 PHE    83      44.063  35.349  48.366  1.00  0.00           C
ATOM   1292  HD2 PHE    83      44.704  34.559  48.015  1.00  0.00           H
ATOM   1293  C   PHE    83      41.356  34.363  44.330  1.00  0.00           C
ATOM   1294  O   PHE    83      41.829  33.405  43.717  1.00  0.00           O
ATOM   1295  N   GLY    84      40.668  35.325  43.711  1.00  0.00           N
ATOM   1296  H   GLY    84      40.291  36.086  44.270  1.00  0.00           H
ATOM   1297  CA  GLY    84      40.499  35.402  42.257  1.00  0.00           C
ATOM   1298  HA2 GLY    84      40.263  34.413  41.865  1.00  0.00           H
ATOM   1299  HA3 GLY    84      39.660  36.064  42.041  1.00  0.00           H
ATOM   1300  C   GLY    84      41.722  35.944  41.497  1.00  0.00           C
ATOM   1301  O   GLY    84      41.793  35.790  40.279  1.00  0.00           O
ATOM   1302  N   PHE    85      42.658  36.601  42.194  1.00  0.00           N
ATOM   1303  H   PHE    85      42.522  36.701  43.189  1.00  0.00           H
ATOM   1304  CA  PHE    85      43.915  37.123  41.644  1.00  0.00           C
ATOM   1305  HA  PHE    85      44.351  36.358  41.000  1.00  0.00           H
ATOM   1306  CB  PHE    85      43.659  38.360  40.764  1.00  0.00           C
ATOM   1307  HB2 PHE    85      44.597  38.642  40.285  1.00  0.00           H
ATOM   1308  HB3 PHE    85      42.991  38.073  39.955  1.00  0.00           H
ATOM   1309  CG  PHE    85      43.080  39.591  41.440  1.00  0.00           C
ATOM   1310  CD1 PHE    85      41.697  39.682  41.696  1.00  0.00           C
ATOM   1311  HD1 PHE    85      41.048  38.848  41.472  1.00  0.00           H
ATOM   1312  CE1 PHE    85      41.155  40.860  42.240  1.00  0.00           C
ATOM   1313  HE1 PHE    85      40.097  40.926  42.445  1.00  0.00           H
ATOM   1314  CZ  PHE    85      41.986  41.957  42.515  1.00  0.00           C
ATOM   1315  HZ  PHE    85      41.559  42.862  42.922  1.00  0.00           H
ATOM   1316  CE2 PHE    85      43.367  41.869  42.266  1.00  0.00           C
ATOM   1317  HE2 PHE    85      44.012  42.711  42.471  1.00  0.00           H
ATOM   1318  CD2 PHE    85      43.914  40.686  41.738  1.00  0.00           C
ATOM   1319  HD2 PHE    85      44.976  40.631  41.545  1.00  0.00           H
ATOM   1320  C   PHE    85      44.937  37.427  42.756  1.00  0.00           C
ATOM   1321  O   PHE    85      44.580  37.540  43.935  1.00  0.00           O
ATOM   1322  N   VAL    86      46.208  37.571  42.364  1.00  0.00           N
ATOM   1323  H   VAL    86      46.412  37.492  41.374  1.00  0.00           H
ATOM   1324  CA  VAL    86      47.339  37.876  43.257  1.00  0.00           C
ATOM   1325  HA  VAL    86      46.954  38.123  44.241  1.00  0.00           H
ATOM   1326  CB  VAL    86      48.272  36.649  43.395  1.00  0.00           C
ATOM   1327  HB  VAL    86      48.601  36.347  42.400  1.00  0.00           H
ATOM   1328  CG1 VAL    86      49.525  36.933  44.238  1.00  0.00           C
ATOM   1329 HG11 VAL    86      50.126  36.028  44.321  1.00  0.00           H
ATOM   1330 HG12 VAL    86      50.129  37.705  43.763  1.00  0.00           H
ATOM   1331 HG13 VAL    86      49.244  37.264  45.235  1.00  0.00           H
ATOM   1332  CG2 VAL    86      47.554  35.454  44.035  1.00  0.00           C
ATOM   1333 HG21 VAL    86      47.177  35.718  45.021  1.00  0.00           H
ATOM   1334 HG22 VAL    86      46.716  35.147  43.412  1.00  0.00           H
ATOM   1335 HG23 VAL    86      48.235  34.605  44.112  1.00  0.00           H
ATOM   1336  C   VAL    86      48.110  39.093  42.748  1.00  0.00           C
ATOM   1337  O   VAL    86      48.517  39.096  41.590  1.00  0.00           O
ATOM   1338  N   GLU    87      48.360  40.098  43.594  1.00  0.00           N
ATOM   1339  H   GLU    87      47.961  40.071  44.523  1.00  0.00           H
ATOM   1340  CA  GLU    87      49.308  41.193  43.313  1.00  0.00           C
ATOM   1341  HA  GLU    87      49.555  41.198  42.250  1.00  0.00           H
ATOM   1342  CB  GLU    87      48.631  42.543  43.649  1.00  0.00           C
ATOM   1343  HB2 GLU    87      47.630  42.551  43.218  1.00  0.00           H
ATOM   1344  HB3 GLU    87      48.531  42.610  44.730  1.00  0.00           H
ATOM   1345  CG  GLU    87      49.382  43.779  43.114  1.00  0.00           C
ATOM   1346  HG2 GLU    87      50.453  43.616  43.234  1.00  0.00           H
ATOM   1347  HG3 GLU    87      49.191  43.848  42.040  1.00  0.00           H
ATOM   1348  CD  GLU    87      49.015  45.128  43.777  1.00  0.00           C
ATOM   1349  OE1 GLU    87      48.383  45.164  44.863  1.00  0.00           O
ATOM   1350  OE2 GLU    87      49.425  46.171  43.230  1.00  0.00           O
ATOM   1351  C   GLU    87      50.617  40.980  44.108  1.00  0.00           C
ATOM   1352  O   GLU    87      50.597  40.960  45.340  1.00  0.00           O
ATOM   1353  N   ILE    88      51.755  40.817  43.419  1.00  0.00           N
ATOM   1354  H   ILE    88      51.706  40.812  42.406  1.00  0.00           H
ATOM   1355  CA  ILE    88      53.097  40.703  44.032  1.00  0.00           C
ATOM   1356  HA  ILE    88      52.972  40.557  45.106  1.00  0.00           H
ATOM   1357  CB  ILE    88      53.884  39.469  43.521  1.00  0.00           C
ATOM   1358  HB  ILE    88      54.755  39.375  44.170  1.00  0.00           H
ATOM   1359  CG2 ILE    88      53.068  38.182  43.686  1.00  0.00           C
ATOM   1360 HG21 ILE    88      53.721  37.320  43.562  1.00  0.00           H
ATOM   1361 HG22 ILE    88      52.642  38.142  44.689  1.00  0.00           H
ATOM   1362 HG23 ILE    88      52.266  38.144  42.949  1.00  0.00           H
ATOM   1363  CG1 ILE    88      54.410  39.597  42.074  1.00  0.00           C
ATOM   1364 HG12 ILE    88      53.589  39.431  41.377  1.00  0.00           H
ATOM   1365 HG13 ILE    88      54.803  40.598  41.902  1.00  0.00           H
ATOM   1366  CD1 ILE    88      55.548  38.613  41.765  1.00  0.00           C
ATOM   1367 HD11 ILE    88      55.952  38.825  40.776  1.00  0.00           H
ATOM   1368 HD12 ILE    88      56.347  38.727  42.498  1.00  0.00           H
ATOM   1369 HD13 ILE    88      55.181  37.588  41.784  1.00  0.00           H
ATOM   1370  C   ILE    88      53.912  41.993  43.861  1.00  0.00           C
ATOM   1371  O   ILE    88      53.564  42.845  43.043  1.00  0.00           O
ATOM   1372  N   GLY    89      55.013  42.135  44.599  1.00  0.00           N
ATOM   1373  H   GLY    89      55.162  41.455  45.339  1.00  0.00           H
ATOM   1374  CA  GLY    89      55.868  43.325  44.584  1.00  0.00           C
ATOM   1375  HA2 GLY    89      56.908  43.016  44.694  1.00  0.00           H
ATOM   1376  HA3 GLY    89      55.761  43.845  43.634  1.00  0.00           H
ATOM   1377  C   GLY    89      55.524  44.277  45.731  1.00  0.00           C
ATOM   1378  O   GLY    89      54.931  43.847  46.714  1.00  0.00           O
ATOM   1379  N   SER    90      55.884  45.560  45.697  1.00  0.00           N
ATOM   1380  H   SER    90      55.630  46.101  46.516  1.00  0.00           H
ATOM   1381  CA  SER    90      56.595  46.286  44.637  1.00  0.00           C
ATOM   1382  HA  SER    90      56.095  46.097  43.697  1.00  0.00           H
ATOM   1383  CB  SER    90      56.489  47.791  44.891  1.00  0.00           C
ATOM   1384  HB2 SER    90      56.921  47.999  45.867  1.00  0.00           H
ATOM   1385  HB3 SER    90      57.042  48.342  44.134  1.00  0.00           H
ATOM   1386  OG  SER    90      55.144  48.220  44.910  1.00  0.00           O
ATOM   1387  HG  SER    90      54.783  48.261  43.995  1.00  0.00           H
ATOM   1388  C   SER    90      58.075  45.893  44.518  1.00  0.00           C
ATOM   1389  O   SER    90      58.878  46.193  45.404  1.00  0.00           O
ATOM   1390  N   VAL    91      58.419  45.229  43.410  1.00  0.00           N
ATOM   1391  H   VAL    91      57.697  45.079  42.713  1.00  0.00           H
ATOM   1392  CA  VAL    91      59.779  44.762  43.080  1.00  0.00           C
ATOM   1393  HA  VAL    91      60.249  44.407  43.998  1.00  0.00           H
ATOM   1394  CB  VAL    91      59.755  43.593  42.069  1.00  0.00           C
ATOM   1395  HB  VAL    91      59.511  43.980  41.079  1.00  0.00           H
ATOM   1396  CG1 VAL    91      61.127  42.908  42.001  1.00  0.00           C
ATOM   1397 HG11 VAL    91      61.080  42.056  41.323  1.00  0.00           H
ATOM   1398 HG12 VAL    91      61.877  43.600  41.623  1.00  0.00           H
ATOM   1399 HG13 VAL    91      61.424  42.560  42.991  1.00  0.00           H
ATOM   1400  CG2 VAL    91      58.711  42.521  42.410  1.00  0.00           C
ATOM   1401 HG21 VAL    91      57.706  42.935  42.349  1.00  0.00           H
ATOM   1402 HG22 VAL    91      58.768  41.710  41.687  1.00  0.00           H
ATOM   1403 HG23 VAL    91      58.892  42.125  43.409  1.00  0.00           H
ATOM   1404  C   VAL    91      60.623  45.910  42.513  1.00  0.00           C
ATOM   1405  O   VAL    91      60.137  46.663  41.670  1.00  0.00           O
ATOM   1406  N   THR    92      61.884  46.021  42.938  1.00  0.00           N
ATOM   1407  H   THR    92      62.215  45.367  43.633  1.00  0.00           H
ATOM   1408  CA  THR    92      62.867  46.988  42.404  1.00  0.00           C
ATOM   1409  HA  THR    92      62.330  47.767  41.871  1.00  0.00           H
ATOM   1410  CB  THR    92      63.665  47.663  43.532  1.00  0.00           C
ATOM   1411  HB  THR    92      64.336  48.404  43.106  1.00  0.00           H
ATOM   1412  CG2 THR    92      62.758  48.362  44.538  1.00  0.00           C
ATOM   1413 HG21 THR    92      62.089  49.044  44.019  1.00  0.00           H
ATOM   1414 HG22 THR    92      62.171  47.634  45.099  1.00  0.00           H
ATOM   1415 HG23 THR    92      63.369  48.934  45.231  1.00  0.00           H
ATOM   1416  OG1 THR    92      64.415  46.704  44.251  1.00  0.00           O
ATOM   1417  HG1 THR    92      65.289  46.608  43.830  1.00  0.00           H
ATOM   1418  C   THR    92      63.847  46.314  41.432  1.00  0.00           C
ATOM   1419  O   THR    92      64.063  45.107  41.570  1.00  0.00           O
ATOM   1420  N   PRO    93      64.496  47.056  40.510  1.00  0.00           N
ATOM   1421  CD  PRO    93      64.180  48.434  40.142  1.00  0.00           C
ATOM   1422  HD2 PRO    93      64.598  49.125  40.874  1.00  0.00           H
ATOM   1423  HD3 PRO    93      63.104  48.591  40.051  1.00  0.00           H
ATOM   1424  CG  PRO    93      64.833  48.667  38.780  1.00  0.00           C
ATOM   1425  HG2 PRO    93      65.141  49.705  38.654  1.00  0.00           H
ATOM   1426  HG3 PRO    93      64.146  48.367  37.987  1.00  0.00           H
ATOM   1427  CB  PRO    93      66.032  47.725  38.810  1.00  0.00           C
ATOM   1428  HB2 PRO    93      66.843  48.198  39.366  1.00  0.00           H
ATOM   1429  HB3 PRO    93      66.361  47.456  37.807  1.00  0.00           H
ATOM   1430  CA  PRO    93      65.483  46.513  39.571  1.00  0.00           C
ATOM   1431  HA  PRO    93      64.959  45.887  38.863  1.00  0.00           H
ATOM   1432  C   PRO    93      66.587  45.652  40.203  1.00  0.00           C
ATOM   1433  O   PRO    93      66.767  44.483  39.851  1.00  0.00           O
ATOM   1434  N   LYS    94      67.303  46.228  41.168  1.00  0.00           N
ATOM   1435  H   LYS    94      67.030  47.173  41.426  1.00  0.00           H
ATOM   1436  CA  LYS    94      68.392  45.619  41.941  1.00  0.00           C
ATOM   1437  HA  LYS    94      68.678  44.684  41.459  1.00  0.00           H
ATOM   1438  CB  LYS    94      69.604  46.570  41.951  1.00  0.00           C
ATOM   1439  HB2 LYS    94      69.329  47.495  42.463  1.00  0.00           H
ATOM   1440  HB3 LYS    94      70.421  46.106  42.504  1.00  0.00           H
ATOM   1441  CG  LYS    94      70.084  46.904  40.527  1.00  0.00           C
ATOM   1442  HG2 LYS    94      70.320  45.978  40.001  1.00  0.00           H
ATOM   1443  HG3 LYS    94      69.288  47.418  39.986  1.00  0.00           H
ATOM   1444  CD  LYS    94      71.321  47.810  40.528  1.00  0.00           C
ATOM   1445  HD2 LYS    94      71.113  48.703  41.121  1.00  0.00           H
ATOM   1446  HD3 LYS    94      72.162  47.271  40.969  1.00  0.00           H
ATOM   1447  CE  LYS    94      71.644  48.210  39.082  1.00  0.00           C
ATOM   1448  HE2 LYS    94      70.796  48.776  38.680  1.00  0.00           H
ATOM   1449  HE3 LYS    94      71.745  47.301  38.480  1.00  0.00           H
ATOM   1450  NZ  LYS    94      72.882  49.023  38.993  1.00  0.00           N
ATOM   1451  HZ1 LYS    94      73.065  49.264  38.027  1.00  0.00           H
ATOM   1452  HZ2 LYS    94      72.783  49.880  39.526  1.00  0.00           H
ATOM   1453  HZ3 LYS    94      73.675  48.504  39.347  1.00  0.00           H
ATOM   1454  C   LYS    94      67.901  45.294  43.362  1.00  0.00           C
ATOM   1455  O   LYS    94      67.008  45.992  43.849  1.00  0.00           O
ATOM   1456  N   PRO    95      68.469  44.289  44.056  1.00  0.00           N
ATOM   1457  CD  PRO    95      69.491  43.361  43.595  1.00  0.00           C
ATOM   1458  HD2 PRO    95      70.273  43.860  43.023  1.00  0.00           H
ATOM   1459  HD3 PRO    95      69.025  42.579  42.994  1.00  0.00           H
ATOM   1460  CG  PRO    95      70.085  42.748  44.861  1.00  0.00           C
ATOM   1461  HG2 PRO    95      70.866  43.402  45.253  1.00  0.00           H
ATOM   1462  HG3 PRO    95      70.474  41.746  44.680  1.00  0.00           H
ATOM   1463  CB  PRO    95      68.899  42.731  45.824  1.00  0.00           C
ATOM   1464  HB2 PRO    95      69.226  42.752  46.864  1.00  0.00           H
ATOM   1465  HB3 PRO    95      68.300  41.842  45.646  1.00  0.00           H
ATOM   1466  CA  PRO    95      68.099  43.983  45.438  1.00  0.00           C
ATOM   1467  HA  PRO    95      67.038  43.752  45.462  1.00  0.00           H
ATOM   1468  C   PRO    95      68.377  45.131  46.423  1.00  0.00           C
ATOM   1469  O   PRO    95      69.335  45.883  46.247  1.00  0.00           O
ATOM   1470  N   GLN    96      67.561  45.234  47.478  1.00  0.00           N
ATOM   1471  H   GLN    96      66.786  44.577  47.534  1.00  0.00           H
ATOM   1472  CA  GLN    96      67.787  46.116  48.638  1.00  0.00           C
ATOM   1473  HA  GLN    96      68.840  46.039  48.910  1.00  0.00           H
ATOM   1474  CB  GLN    96      67.510  47.594  48.269  1.00  0.00           C
ATOM   1475  HB2 GLN    96      67.744  48.218  49.132  1.00  0.00           H
ATOM   1476  HB3 GLN    96      68.184  47.887  47.463  1.00  0.00           H
ATOM   1477  CG  GLN    96      66.062  47.882  47.833  1.00  0.00           C
ATOM   1478  HG2 GLN    96      65.779  47.207  47.025  1.00  0.00           H
ATOM   1479  HG3 GLN    96      65.402  47.688  48.679  1.00  0.00           H
ATOM   1480  CD  GLN    96      65.814  49.312  47.347  1.00  0.00           C
ATOM   1481  OE1 GLN    96      66.686  50.039  46.879  1.00  0.00           O
ATOM   1482  NE2 GLN    96      64.583  49.751  47.426  1.00  0.00           N
ATOM   1483 HE21 GLN    96      64.325  50.637  47.031  1.00  0.00           H
ATOM   1484 HE22 GLN    96      63.869  49.126  47.798  1.00  0.00           H
ATOM   1485  C   GLN    96      66.954  45.667  49.866  1.00  0.00           C
ATOM   1486  O   GLN    96      65.799  45.276  49.712  1.00  0.00           O
ATOM   1487  N   GLU    97      67.488  45.787  51.091  1.00  0.00           N
ATOM   1488  H   GLU    97      68.458  46.054  51.172  1.00  0.00           H
ATOM   1489  CA  GLU    97      66.761  45.461  52.346  1.00  0.00           C
ATOM   1490  HA  GLU    97      65.990  44.730  52.095  1.00  0.00           H
ATOM   1491  CB  GLU    97      67.697  44.731  53.339  1.00  0.00           C
ATOM   1492  HB2 GLU    97      68.136  43.883  52.812  1.00  0.00           H
ATOM   1493  HB3 GLU    97      68.518  45.412  53.570  1.00  0.00           H
ATOM   1494  CG  GLU    97      67.155  44.196  54.693  1.00  0.00           C
ATOM   1495  HG2 GLU    97      67.999  43.724  55.200  1.00  0.00           H
ATOM   1496  HG3 GLU    97      66.877  45.043  55.321  1.00  0.00           H
ATOM   1497  CD  GLU    97      65.985  43.181  54.690  1.00  0.00           C
ATOM   1498  OE1 GLU    97      65.666  42.669  55.796  1.00  0.00           O
ATOM   1499  OE2 GLU    97      65.336  42.925  53.654  1.00  0.00           O
ATOM   1500  C   GLU    97      65.963  46.660  52.931  1.00  0.00           C
ATOM   1501  O   GLU    97      65.412  46.592  54.030  1.00  0.00           O
ATOM   1502  N   GLY    98      65.841  47.757  52.170  1.00  0.00           N
ATOM   1503  H   GLY    98      66.315  47.756  51.281  1.00  0.00           H
ATOM   1504  CA  GLY    98      64.889  48.847  52.426  1.00  0.00           C
ATOM   1505  HA2 GLY    98      64.720  49.391  51.496  1.00  0.00           H
ATOM   1506  HA3 GLY    98      63.932  48.411  52.715  1.00  0.00           H
ATOM   1507  C   GLY    98      65.309  49.871  53.493  1.00  0.00           C
ATOM   1508  O   GLY    98      66.325  50.569  53.370  1.00  0.00           O
ATOM   1509  N   ASN    99      64.469  50.030  54.516  1.00  0.00           N
ATOM   1510  H   ASN    99      63.631  49.456  54.510  1.00  0.00           H
ATOM   1511  CA  ASN    99      64.708  50.845  55.713  1.00  0.00           C
ATOM   1512  HA  ASN    99      65.533  51.529  55.517  1.00  0.00           H
ATOM   1513  CB  ASN    99      63.441  51.668  56.015  1.00  0.00           C
ATOM   1514  HB2 ASN    99      62.589  50.991  56.011  1.00  0.00           H
ATOM   1515  HB3 ASN    99      63.504  52.102  57.012  1.00  0.00           H
ATOM   1516  CG  ASN    99      63.186  52.801  55.029  1.00  0.00           C
ATOM   1517  OD1 ASN    99      64.078  53.270  54.331  1.00  0.00           O
ATOM   1518  ND2 ASN    99      61.969  53.286  54.964  1.00  0.00           N
ATOM   1519 HD21 ASN    99      61.778  53.984  54.267  1.00  0.00           H
ATOM   1520 HD22 ASN    99      61.232  52.832  55.499  1.00  0.00           H
ATOM   1521  C   ASN    99      65.117  49.972  56.925  1.00  0.00           C
ATOM   1522  O   ASN    99      64.704  48.813  57.003  1.00  0.00           O
ATOM   1523  N   PRO   100      65.883  50.514  57.895  1.00  0.00           N
ATOM   1524  CD  PRO   100      66.399  51.876  57.948  1.00  0.00           C
ATOM   1525  HD2 PRO   100      65.648  52.609  57.654  1.00  0.00           H
ATOM   1526  HD3 PRO   100      67.275  51.953  57.303  1.00  0.00           H
ATOM   1527  CG  PRO   100      66.806  52.107  59.402  1.00  0.00           C
ATOM   1528  HG2 PRO   100      65.939  52.433  59.980  1.00  0.00           H
ATOM   1529  HG3 PRO   100      67.620  52.827  59.484  1.00  0.00           H
ATOM   1530  CB  PRO   100      67.235  50.712  59.853  1.00  0.00           C
ATOM   1531  HB2 PRO   100      67.171  50.603  60.937  1.00  0.00           H
ATOM   1532  HB3 PRO   100      68.253  50.517  59.513  1.00  0.00           H
ATOM   1533  CA  PRO   100      66.261  49.789  59.110  1.00  0.00           C
ATOM   1534  HA  PRO   100      66.782  48.871  58.836  1.00  0.00           H
ATOM   1535  C   PRO   100      65.049  49.416  59.981  1.00  0.00           C
ATOM   1536  O   PRO   100      63.975  50.010  59.877  1.00  0.00           O
ATOM   1537  N   ARG   101      65.233  48.424  60.863  1.00  0.00           N
ATOM   1538  H   ARG   101      66.170  48.062  60.954  1.00  0.00           H
ATOM   1539  CA  ARG   101      64.251  48.045  61.897  1.00  0.00           C
ATOM   1540  HA  ARG   101      63.262  48.079  61.447  1.00  0.00           H
ATOM   1541  CB  ARG   101      64.543  46.627  62.418  1.00  0.00           C
ATOM   1542  HB2 ARG   101      65.593  46.562  62.709  1.00  0.00           H
ATOM   1543  HB3 ARG   101      63.942  46.448  63.311  1.00  0.00           H
ATOM   1544  CG  ARG   101      64.223  45.519  61.406  1.00  0.00           C
ATOM   1545  HG2 ARG   101      63.177  45.591  61.108  1.00  0.00           H
ATOM   1546  HG3 ARG   101      64.857  45.628  60.524  1.00  0.00           H
ATOM   1547  CD  ARG   101      64.469  44.149  62.051  1.00  0.00           C
ATOM   1548  HD2 ARG   101      65.500  44.115  62.403  1.00  0.00           H
ATOM   1549  HD3 ARG   101      63.805  44.037  62.912  1.00  0.00           H
ATOM   1550  NE  ARG   101      64.206  43.056  61.100  1.00  0.00           N
ATOM   1551  HE  ARG   101      63.344  43.133  60.557  1.00  0.00           H
ATOM   1552  CZ  ARG   101      64.938  41.975  60.890  1.00  0.00           C
ATOM   1553  NH1 ARG   101      66.002  41.694  61.589  1.00  0.00           N
ATOM   1554 HH11 ARG   101      66.241  42.304  62.346  1.00  0.00           H
ATOM   1555 HH12 ARG   101      66.567  40.898  61.367  1.00  0.00           H
ATOM   1556  NH2 ARG   101      64.613  41.155  59.939  1.00  0.00           N
ATOM   1557 HH21 ARG   101      63.789  41.380  59.382  1.00  0.00           H
ATOM   1558 HH22 ARG   101      65.126  40.313  59.791  1.00  0.00           H
ATOM   1559  C   ARG   101      64.275  49.033  63.082  1.00  0.00           C
ATOM   1560  O   ARG   101      65.336  49.600  63.343  1.00  0.00           O
ATOM   1561  N   PRO   102      63.182  49.151  63.867  1.00  0.00           N
ATOM   1562  CD  PRO   102      63.156  49.968  65.074  1.00  0.00           C
ATOM   1563  HD2 PRO   102      63.567  50.962  64.888  1.00  0.00           H
ATOM   1564  HD3 PRO   102      63.730  49.471  65.858  1.00  0.00           H
ATOM   1565  CG  PRO   102      61.688  50.072  65.493  1.00  0.00           C
ATOM   1566  HG2 PRO   102      61.229  50.943  65.024  1.00  0.00           H
ATOM   1567  HG3 PRO   102      61.582  50.124  66.577  1.00  0.00           H
ATOM   1568  CB  PRO   102      61.078  48.792  64.923  1.00  0.00           C
ATOM   1569  HB2 PRO   102      60.004  48.890  64.763  1.00  0.00           H
ATOM   1570  HB3 PRO   102      61.286  47.959  65.597  1.00  0.00           H
ATOM   1571  CA  PRO   102      61.847  48.593  63.614  1.00  0.00           C
ATOM   1572  HA  PRO   102      61.906  47.527  63.396  1.00  0.00           H
ATOM   1573  C   PRO   102      61.155  49.313  62.448  1.00  0.00           C
ATOM   1574  O   PRO   102      61.478  50.462  62.147  1.00  0.00           O
ATOM   1575  N   ARG   103      60.227  48.627  61.767  1.00  0.00           N
ATOM   1576  H   ARG   103      60.024  47.682  62.062  1.00  0.00           H
ATOM   1577  CA  ARG   103      59.651  49.110  60.493  1.00  0.00           C
ATOM   1578  HA  ARG   103      59.581  50.196  60.566  1.00  0.00           H
ATOM   1579  CB  ARG   103      60.639  48.799  59.341  1.00  0.00           C
ATOM   1580  HB2 ARG   103      60.217  49.125  58.389  1.00  0.00           H
ATOM   1581  HB3 ARG   103      61.533  49.398  59.508  1.00  0.00           H
ATOM   1582  CG  ARG   103      61.064  47.323  59.218  1.00  0.00           C
ATOM   1583  HG2 ARG   103      61.352  46.932  60.193  1.00  0.00           H
ATOM   1584  HG3 ARG   103      60.226  46.735  58.846  1.00  0.00           H
ATOM   1585  CD  ARG   103      62.273  47.181  58.282  1.00  0.00           C
ATOM   1586  HD2 ARG   103      62.011  47.551  57.289  1.00  0.00           H
ATOM   1587  HD3 ARG   103      63.085  47.792  58.675  1.00  0.00           H
ATOM   1588  NE  ARG   103      62.730  45.780  58.195  1.00  0.00           N
ATOM   1589  HE  ARG   103      62.241  45.085  58.758  1.00  0.00           H
ATOM   1590  CZ  ARG   103      63.700  45.297  57.442  1.00  0.00           C
ATOM   1591  NH1 ARG   103      64.451  46.053  56.697  1.00  0.00           N
ATOM   1592 HH11 ARG   103      64.356  47.062  56.728  1.00  0.00           H
ATOM   1593 HH12 ARG   103      65.034  45.677  55.965  1.00  0.00           H
ATOM   1594  NH2 ARG   103      63.920  44.015  57.450  1.00  0.00           N
ATOM   1595 HH21 ARG   103      63.334  43.416  58.025  1.00  0.00           H
ATOM   1596 HH22 ARG   103      64.653  43.611  56.860  1.00  0.00           H
ATOM   1597  C   ARG   103      58.206  48.689  60.185  1.00  0.00           C
ATOM   1598  O   ARG   103      57.696  49.074  59.136  1.00  0.00           O
ATOM   1599  N   VAL   104      57.545  47.944  61.066  1.00  0.00           N
ATOM   1600  H   VAL   104      57.959  47.769  61.968  1.00  0.00           H
ATOM   1601  CA  VAL   104      56.138  47.528  60.937  1.00  0.00           C
ATOM   1602  HA  VAL   104      55.591  48.319  60.423  1.00  0.00           H
ATOM   1603  CB  VAL   104      55.931  46.211  60.152  1.00  0.00           C
ATOM   1604  HB  VAL   104      55.044  45.718  60.549  1.00  0.00           H
ATOM   1605  CG1 VAL   104      55.643  46.486  58.676  1.00  0.00           C
ATOM   1606 HG11 VAL   104      56.519  46.907  58.185  1.00  0.00           H
ATOM   1607 HG12 VAL   104      55.370  45.554  58.183  1.00  0.00           H
ATOM   1608 HG13 VAL   104      54.802  47.172  58.590  1.00  0.00           H
ATOM   1609  CG2 VAL   104      57.102  45.232  60.278  1.00  0.00           C
ATOM   1610 HG21 VAL   104      57.342  45.065  61.327  1.00  0.00           H
ATOM   1611 HG22 VAL   104      56.825  44.277  59.832  1.00  0.00           H
ATOM   1612 HG23 VAL   104      57.980  45.620  59.764  1.00  0.00           H
ATOM   1613  C   VAL   104      55.524  47.397  62.327  1.00  0.00           C
ATOM   1614  O   VAL   104      56.209  47.042  63.288  1.00  0.00           O
ATOM   1615  N   PHE   105      54.235  47.729  62.420  1.00  0.00           N
ATOM   1616  H   PHE   105      53.784  48.080  61.579  1.00  0.00           H
ATOM   1617  CA  PHE   105      53.517  47.955  63.675  1.00  0.00           C
ATOM   1618  HA  PHE   105      53.990  47.367  64.463  1.00  0.00           H
ATOM   1619  CB  PHE   105      53.616  49.446  64.045  1.00  0.00           C
ATOM   1620  HB2 PHE   105      52.996  50.018  63.356  1.00  0.00           H
ATOM   1621  HB3 PHE   105      53.207  49.597  65.043  1.00  0.00           H
ATOM   1622  CG  PHE   105      55.030  49.998  63.997  1.00  0.00           C
ATOM   1623  CD1 PHE   105      55.931  49.705  65.037  1.00  0.00           C
ATOM   1624  HD1 PHE   105      55.606  49.139  65.896  1.00  0.00           H
ATOM   1625  CE1 PHE   105      57.267  50.129  64.950  1.00  0.00           C
ATOM   1626  HE1 PHE   105      57.955  49.930  65.759  1.00  0.00           H
ATOM   1627  CZ  PHE   105      57.707  50.835  63.819  1.00  0.00           C
ATOM   1628  HZ  PHE   105      58.730  51.171  63.769  1.00  0.00           H
ATOM   1629  CE2 PHE   105      56.811  51.138  62.780  1.00  0.00           C
ATOM   1630  HE2 PHE   105      57.149  51.704  61.924  1.00  0.00           H
ATOM   1631  CD2 PHE   105      55.472  50.719  62.870  1.00  0.00           C
ATOM   1632  HD2 PHE   105      54.788  50.937  62.063  1.00  0.00           H
ATOM   1633  C   PHE   105      52.048  47.522  63.548  1.00  0.00           C
ATOM   1634  O   PHE   105      51.417  47.746  62.512  1.00  0.00           O
ATOM   1635  N   ARG   106      51.473  46.925  64.600  1.00  0.00           N
ATOM   1636  H   ARG   106      52.009  46.814  65.449  1.00  0.00           H
ATOM   1637  CA  ARG   106      50.042  46.562  64.658  1.00  0.00           C
ATOM   1638  HA  ARG   106      49.595  46.624  63.662  1.00  0.00           H
ATOM   1639  CB  ARG   106      49.852  45.134  65.184  1.00  0.00           C
ATOM   1640  HB2 ARG   106      50.179  45.093  66.225  1.00  0.00           H
ATOM   1641  HB3 ARG   106      48.784  44.903  65.159  1.00  0.00           H
ATOM   1642  CG  ARG   106      50.605  44.061  64.396  1.00  0.00           C
ATOM   1643  HG2 ARG   106      50.359  44.129  63.335  1.00  0.00           H
ATOM   1644  HG3 ARG   106      51.679  44.186  64.534  1.00  0.00           H
ATOM   1645  CD  ARG   106      50.170  42.698  64.936  1.00  0.00           C
ATOM   1646  HD2 ARG   106      50.235  42.693  66.025  1.00  0.00           H
ATOM   1647  HD3 ARG   106      49.128  42.543  64.657  1.00  0.00           H
ATOM   1648  NE  ARG   106      50.983  41.615  64.373  1.00  0.00           N
ATOM   1649  HE  ARG   106      50.823  41.370  63.397  1.00  0.00           H
ATOM   1650  CZ  ARG   106      51.943  40.930  64.959  1.00  0.00           C
ATOM   1651  NH1 ARG   106      52.355  41.131  66.178  1.00  0.00           N
ATOM   1652 HH11 ARG   106      51.819  41.691  66.811  1.00  0.00           H
ATOM   1653 HH12 ARG   106      53.009  40.454  66.568  1.00  0.00           H
ATOM   1654  NH2 ARG   106      52.508  39.970  64.308  1.00  0.00           N
ATOM   1655 HH21 ARG   106      52.131  39.726  63.391  1.00  0.00           H
ATOM   1656 HH22 ARG   106      53.251  39.437  64.739  1.00  0.00           H
ATOM   1657  C   ARG   106      49.264  47.495  65.578  1.00  0.00           C
ATOM   1658  O   ARG   106      49.791  47.878  66.621  1.00  0.00           O
ATOM   1659  N   LEU   107      48.005  47.761  65.238  1.00  0.00           N
ATOM   1660  H   LEU   107      47.674  47.454  64.328  1.00  0.00           H
ATOM   1661  CA  LEU   107      47.032  48.448  66.088  1.00  0.00           C
ATOM   1662  HA  LEU   107      47.413  48.519  67.108  1.00  0.00           H
ATOM   1663  CB  LEU   107      46.813  49.891  65.587  1.00  0.00           C
ATOM   1664  HB2 LEU   107      46.413  49.871  64.577  1.00  0.00           H
ATOM   1665  HB3 LEU   107      46.057  50.334  66.236  1.00  0.00           H
ATOM   1666  CG  LEU   107      48.070  50.788  65.620  1.00  0.00           C
ATOM   1667  HG  LEU   107      48.686  50.521  66.480  1.00  0.00           H
ATOM   1668  CD1 LEU   107      48.919  50.720  64.345  1.00  0.00           C
ATOM   1669 HD11 LEU   107      49.258  49.711  64.140  1.00  0.00           H
ATOM   1670 HD12 LEU   107      48.332  51.062  63.493  1.00  0.00           H
ATOM   1671 HD13 LEU   107      49.800  51.350  64.453  1.00  0.00           H
ATOM   1672  CD2 LEU   107      47.690  52.261  65.756  1.00  0.00           C
ATOM   1673 HD21 LEU   107      47.050  52.561  64.924  1.00  0.00           H
ATOM   1674 HD22 LEU   107      47.138  52.420  66.679  1.00  0.00           H
ATOM   1675 HD23 LEU   107      48.588  52.872  65.769  1.00  0.00           H
ATOM   1676  C   LEU   107      45.743  47.598  66.115  1.00  0.00           C
ATOM   1677  O   LEU   107      44.900  47.746  65.226  1.00  0.00           O
ATOM   1678  N   PRO   108      45.613  46.632  67.049  1.00  0.00           N
ATOM   1679  CD  PRO   108      46.593  46.239  68.053  1.00  0.00           C
ATOM   1680  HD2 PRO   108      46.417  46.798  68.973  1.00  0.00           H
ATOM   1681  HD3 PRO   108      47.617  46.388  67.715  1.00  0.00           H
ATOM   1682  CG  PRO   108      46.348  44.752  68.294  1.00  0.00           C
ATOM   1683  HG2 PRO   108      46.659  44.449  69.295  1.00  0.00           H
ATOM   1684  HG3 PRO   108      46.863  44.165  67.532  1.00  0.00           H
ATOM   1685  CB  PRO   108      44.838  44.625  68.109  1.00  0.00           C
ATOM   1686  HB2 PRO   108      44.340  44.890  69.044  1.00  0.00           H
ATOM   1687  HB3 PRO   108      44.554  43.618  67.803  1.00  0.00           H
ATOM   1688  CA  PRO   108      44.519  45.657  67.019  1.00  0.00           C
ATOM   1689  HA  PRO   108      44.518  45.163  66.051  1.00  0.00           H
ATOM   1690  C   PRO   108      43.140  46.284  67.226  1.00  0.00           C
ATOM   1691  O   PRO   108      42.206  45.974  66.491  1.00  0.00           O
ATOM   1692  N   GLU   109      43.026  47.201  68.186  1.00  0.00           N
ATOM   1693  H   GLU   109      43.820  47.327  68.816  1.00  0.00           H
ATOM   1694  CA  GLU   109      41.780  47.875  68.567  1.00  0.00           C
ATOM   1695  HA  GLU   109      41.020  47.126  68.792  1.00  0.00           H
ATOM   1696  CB  GLU   109      42.023  48.716  69.835  1.00  0.00           C
ATOM   1697  HB2 GLU   109      42.875  49.380  69.672  1.00  0.00           H
ATOM   1698  HB3 GLU   109      41.148  49.346  69.996  1.00  0.00           H
ATOM   1699  CG  GLU   109      42.244  47.895  71.124  1.00  0.00           C
ATOM   1700  HG2 GLU   109      42.387  48.596  71.949  1.00  0.00           H
ATOM   1701  HG3 GLU   109      41.327  47.338  71.325  1.00  0.00           H
ATOM   1702  CD  GLU   109      43.438  46.921  71.088  1.00  0.00           C
ATOM   1703  OE1 GLU   109      43.258  45.755  71.503  1.00  0.00           O
ATOM   1704  OE2 GLU   109      44.511  47.320  70.573  1.00  0.00           O
ATOM   1705  C   GLU   109      41.230  48.742  67.413  1.00  0.00           C
ATOM   1706  O   GLU   109      40.055  48.650  67.045  1.00  0.00           O
ATOM   1707  N   ASP   110      42.116  49.502  66.760  1.00  0.00           N
ATOM   1708  H   ASP   110      43.059  49.511  67.116  1.00  0.00           H
ATOM   1709  CA  ASP   110      41.841  50.236  65.518  1.00  0.00           C
ATOM   1710  HA  ASP   110      40.962  50.866  65.667  1.00  0.00           H
ATOM   1711  CB  ASP   110      43.048  51.139  65.187  1.00  0.00           C
ATOM   1712  HB2 ASP   110      43.925  50.508  65.041  1.00  0.00           H
ATOM   1713  HB3 ASP   110      42.847  51.654  64.246  1.00  0.00           H
ATOM   1714  CG  ASP   110      43.360  52.204  66.243  1.00  0.00           C
ATOM   1715  OD1 ASP   110      42.410  52.750  66.838  1.00  0.00           O
ATOM   1716  OD2 ASP   110      44.549  52.542  66.444  1.00  0.00           O
ATOM   1717  C   ASP   110      41.563  49.309  64.314  1.00  0.00           C
ATOM   1718  O   ASP   110      40.994  49.739  63.307  1.00  0.00           O
ATOM   1719  N   GLN   111      41.962  48.036  64.410  1.00  0.00           N
ATOM   1720  H   GLN   111      42.343  47.741  65.302  1.00  0.00           H
ATOM   1721  CA  GLN   111      42.008  47.049  63.324  1.00  0.00           C
ATOM   1722  HA  GLN   111      42.592  46.209  63.703  1.00  0.00           H
ATOM   1723  CB  GLN   111      40.595  46.505  63.022  1.00  0.00           C
ATOM   1724  HB2 GLN   111      39.942  47.328  62.731  1.00  0.00           H
ATOM   1725  HB3 GLN   111      40.651  45.792  62.197  1.00  0.00           H
ATOM   1726  CG  GLN   111      40.014  45.785  64.256  1.00  0.00           C
ATOM   1727  HG2 GLN   111      40.629  44.912  64.476  1.00  0.00           H
ATOM   1728  HG3 GLN   111      40.046  46.446  65.121  1.00  0.00           H
ATOM   1729  CD  GLN   111      38.567  45.338  64.115  1.00  0.00           C
ATOM   1730  OE1 GLN   111      37.800  45.798  63.277  1.00  0.00           O
ATOM   1731  NE2 GLN   111      38.078  44.476  64.977  1.00  0.00           N
ATOM   1732 HE21 GLN   111      37.139  44.155  64.832  1.00  0.00           H
ATOM   1733 HE22 GLN   111      38.679  44.084  65.684  1.00  0.00           H
ATOM   1734  C   GLN   111      42.805  47.576  62.117  1.00  0.00           C
ATOM   1735  O   GLN   111      42.302  47.659  60.989  1.00  0.00           O
ATOM   1736  N   ALA   112      44.055  47.970  62.389  1.00  0.00           N
ATOM   1737  H   ALA   112      44.394  47.812  63.334  1.00  0.00           H
ATOM   1738  CA  ALA   112      44.934  48.734  61.508  1.00  0.00           C
ATOM   1739  HA  ALA   112      44.620  48.588  60.477  1.00  0.00           H
ATOM   1740  CB  ALA   112      44.762  50.216  61.857  1.00  0.00           C
ATOM   1741  HB1 ALA   112      43.702  50.457  61.882  1.00  0.00           H
ATOM   1742  HB2 ALA   112      45.180  50.427  62.838  1.00  0.00           H
ATOM   1743  HB3 ALA   112      45.260  50.838  61.113  1.00  0.00           H
ATOM   1744  C   ALA   112      46.405  48.293  61.608  1.00  0.00           C
ATOM   1745  O   ALA   112      46.824  47.658  62.577  1.00  0.00           O
ATOM   1746  N   VAL   113      47.216  48.684  60.625  1.00  0.00           N
ATOM   1747  H   VAL   113      46.811  49.243  59.882  1.00  0.00           H
ATOM   1748  CA  VAL   113      48.671  48.448  60.558  1.00  0.00           C
ATOM   1749  HA  VAL   113      49.044  48.210  61.553  1.00  0.00           H
ATOM   1750  CB  VAL   113      48.980  47.246  59.631  1.00  0.00           C
ATOM   1751  HB  VAL   113      48.287  47.268  58.790  1.00  0.00           H
ATOM   1752  CG1 VAL   113      50.398  47.220  59.042  1.00  0.00           C
ATOM   1753 HG11 VAL   113      50.558  48.091  58.408  1.00  0.00           H
ATOM   1754 HG12 VAL   113      51.140  47.208  59.841  1.00  0.00           H
ATOM   1755 HG13 VAL   113      50.520  46.326  58.428  1.00  0.00           H
ATOM   1756  CG2 VAL   113      48.797  45.921  60.389  1.00  0.00           C
ATOM   1757 HG21 VAL   113      48.940  45.080  59.711  1.00  0.00           H
ATOM   1758 HG22 VAL   113      49.518  45.854  61.203  1.00  0.00           H
ATOM   1759 HG23 VAL   113      47.791  45.857  60.799  1.00  0.00           H
ATOM   1760  C   VAL   113      49.366  49.739  60.120  1.00  0.00           C
ATOM   1761  O   VAL   113      48.795  50.513  59.351  1.00  0.00           O
ATOM   1762  N   ILE   114      50.592  49.975  60.599  1.00  0.00           N
ATOM   1763  H   ILE   114      50.999  49.267  61.204  1.00  0.00           H
ATOM   1764  CA  ILE   114      51.486  51.051  60.122  1.00  0.00           C
ATOM   1765  HA  ILE   114      51.020  51.530  59.266  1.00  0.00           H
ATOM   1766  CB  ILE   114      51.714  52.156  61.187  1.00  0.00           C
ATOM   1767  HB  ILE   114      52.089  51.685  62.095  1.00  0.00           H
ATOM   1768  CG2 ILE   114      52.760  53.187  60.712  1.00  0.00           C
ATOM   1769 HG21 ILE   114      52.437  53.647  59.777  1.00  0.00           H
ATOM   1770 HG22 ILE   114      52.900  53.963  61.463  1.00  0.00           H
ATOM   1771 HG23 ILE   114      53.735  52.720  60.569  1.00  0.00           H
ATOM   1772  CG1 ILE   114      50.388  52.876  61.519  1.00  0.00           C
ATOM   1773 HG12 ILE   114      50.058  53.446  60.650  1.00  0.00           H
ATOM   1774 HG13 ILE   114      49.624  52.134  61.742  1.00  0.00           H
ATOM   1775  CD1 ILE   114      50.465  53.814  62.733  1.00  0.00           C
ATOM   1776 HD11 ILE   114      51.082  54.683  62.511  1.00  0.00           H
ATOM   1777 HD12 ILE   114      49.462  54.158  62.985  1.00  0.00           H
ATOM   1778 HD13 ILE   114      50.886  53.285  63.588  1.00  0.00           H
ATOM   1779  C   ILE   114      52.799  50.426  59.629  1.00  0.00           C
ATOM   1780  O   ILE   114      53.322  49.497  60.252  1.00  0.00           O
ATOM   1781  N   ASN   115      53.347  50.930  58.520  1.00  0.00           N
ATOM   1782  H   ASN   115      52.865  51.688  58.047  1.00  0.00           H
ATOM   1783  CA  ASN   115      54.495  50.331  57.839  1.00  0.00           C
ATOM   1784  HA  ASN   115      55.048  49.729  58.562  1.00  0.00           H
ATOM   1785  CB  ASN   115      53.961  49.395  56.743  1.00  0.00           C
ATOM   1786  HB2 ASN   115      54.699  48.611  56.584  1.00  0.00           H
ATOM   1787  HB3 ASN   115      53.033  48.919  57.054  1.00  0.00           H
ATOM   1788  CG  ASN   115      53.757  50.088  55.405  1.00  0.00           C
ATOM   1789  OD1 ASN   115      54.623  49.992  54.553  1.00  0.00           O
ATOM   1790  ND2 ASN   115      52.679  50.809  55.184  1.00  0.00           N
ATOM   1791 HD21 ASN   115      52.617  51.231  54.260  1.00  0.00           H
ATOM   1792 HD22 ASN   115      52.012  51.037  55.909  1.00  0.00           H
ATOM   1793  C   ASN   115      55.484  51.358  57.256  1.00  0.00           C
ATOM   1794  O   ASN   115      55.082  52.420  56.776  1.00  0.00           O
ATOM   1795  N   ARG   116      56.776  51.006  57.239  1.00  0.00           N
ATOM   1796  H   ARG   116      57.038  50.150  57.722  1.00  0.00           H
ATOM   1797  CA  ARG   116      57.844  51.770  56.574  1.00  0.00           C
ATOM   1798  HA  ARG   116      57.404  52.257  55.702  1.00  0.00           H
ATOM   1799  CB  ARG   116      58.370  52.891  57.500  1.00  0.00           C
ATOM   1800  HB2 ARG   116      59.105  53.477  56.945  1.00  0.00           H
ATOM   1801  HB3 ARG   116      57.551  53.564  57.755  1.00  0.00           H
ATOM   1802  CG  ARG   116      59.009  52.376  58.804  1.00  0.00           C
ATOM   1803  HG2 ARG   116      58.220  52.137  59.517  1.00  0.00           H
ATOM   1804  HG3 ARG   116      59.586  51.476  58.605  1.00  0.00           H
ATOM   1805  CD  ARG   116      59.956  53.422  59.405  1.00  0.00           C
ATOM   1806  HD2 ARG   116      60.790  53.573  58.718  1.00  0.00           H
ATOM   1807  HD3 ARG   116      59.430  54.373  59.499  1.00  0.00           H
ATOM   1808  NE  ARG   116      60.488  52.994  60.715  1.00  0.00           N
ATOM   1809  HE  ARG   116      61.270  52.356  60.735  1.00  0.00           H
ATOM   1810  CZ  ARG   116      60.033  53.376  61.896  1.00  0.00           C
ATOM   1811  NH1 ARG   116      59.000  54.139  62.035  1.00  0.00           N
ATOM   1812 HH11 ARG   116      58.479  54.472  61.235  1.00  0.00           H
ATOM   1813 HH12 ARG   116      58.730  54.434  62.976  1.00  0.00           H
ATOM   1814  NH2 ARG   116      60.611  52.951  62.975  1.00  0.00           N
ATOM   1815 HH21 ARG   116      61.279  52.196  62.903  1.00  0.00           H
ATOM   1816 HH22 ARG   116      60.156  53.179  63.868  1.00  0.00           H
ATOM   1817  C   ARG   116      58.967  50.883  56.006  1.00  0.00           C
ATOM   1818  O   ARG   116      60.127  51.291  56.054  1.00  0.00           O
ATOM   1819  N   TYR   117      58.658  49.684  55.492  1.00  0.00           N
ATOM   1820  H   TYR   117      57.680  49.449  55.411  1.00  0.00           H
ATOM   1821  CA  TYR   117      59.656  48.719  54.971  1.00  0.00           C
ATOM   1822  HA  TYR   117      60.264  48.375  55.806  1.00  0.00           H
ATOM   1823  CB  TYR   117      58.976  47.493  54.320  1.00  0.00           C
ATOM   1824  HB2 TYR   117      58.247  47.838  53.590  1.00  0.00           H
ATOM   1825  HB3 TYR   117      59.742  46.960  53.758  1.00  0.00           H
ATOM   1826  CG  TYR   117      58.323  46.449  55.214  1.00  0.00           C
ATOM   1827  CD1 TYR   117      59.026  45.919  56.315  1.00  0.00           C
ATOM   1828  HD1 TYR   117      60.001  46.304  56.567  1.00  0.00           H
ATOM   1829  CE1 TYR   117      58.488  44.846  57.050  1.00  0.00           C
ATOM   1830  HE1 TYR   117      59.021  44.429  57.890  1.00  0.00           H
ATOM   1831  CZ  TYR   117      57.255  44.270  56.673  1.00  0.00           C
ATOM   1832  OH  TYR   117      56.775  43.206  57.370  1.00  0.00           O
ATOM   1833  HH  TYR   117      56.298  42.576  56.803  1.00  0.00           H
ATOM   1834  CE2 TYR   117      56.546  44.797  55.571  1.00  0.00           C
ATOM   1835  HE2 TYR   117      55.597  44.356  55.293  1.00  0.00           H
ATOM   1836  CD2 TYR   117      57.081  45.887  54.847  1.00  0.00           C
ATOM   1837  HD2 TYR   117      56.549  46.273  53.988  1.00  0.00           H
ATOM   1838  C   TYR   117      60.640  49.328  53.946  1.00  0.00           C
ATOM   1839  O   TYR   117      61.826  48.991  53.975  1.00  0.00           O
ATOM   1840  N   GLY   118      60.186  50.260  53.105  1.00  0.00           N
ATOM   1841  H   GLY   118      59.174  50.362  53.038  1.00  0.00           H
ATOM   1842  CA  GLY   118      61.021  51.096  52.241  1.00  0.00           C
ATOM   1843  HA2 GLY   118      60.467  52.001  51.999  1.00  0.00           H
ATOM   1844  HA3 GLY   118      61.928  51.376  52.774  1.00  0.00           H
ATOM   1845  C   GLY   118      61.420  50.431  50.923  1.00  0.00           C
ATOM   1846  O   GLY   118      62.565  50.583  50.494  1.00  0.00           O
ATOM   1847  N   PHE   119      60.501  49.671  50.316  1.00  0.00           N
ATOM   1848  H   PHE   119      59.573  49.615  50.731  1.00  0.00           H
ATOM   1849  CA  PHE   119      60.694  48.909  49.075  1.00  0.00           C
ATOM   1850  HA  PHE   119      59.775  48.343  48.918  1.00  0.00           H
ATOM   1851  CB  PHE   119      60.818  49.856  47.864  1.00  0.00           C
ATOM   1852  HB2 PHE   119      61.677  50.514  47.995  1.00  0.00           H
ATOM   1853  HB3 PHE   119      61.002  49.258  46.970  1.00  0.00           H
ATOM   1854  CG  PHE   119      59.574  50.684  47.626  1.00  0.00           C
ATOM   1855  CD1 PHE   119      59.481  52.004  48.104  1.00  0.00           C
ATOM   1856  HD1 PHE   119      60.317  52.453  48.620  1.00  0.00           H
ATOM   1857  CE1 PHE   119      58.290  52.731  47.930  1.00  0.00           C
ATOM   1858  HE1 PHE   119      58.207  53.739  48.313  1.00  0.00           H
ATOM   1859  CZ  PHE   119      57.196  52.142  47.271  1.00  0.00           C
ATOM   1860  HZ  PHE   119      56.275  52.695  47.150  1.00  0.00           H
ATOM   1861  CE2 PHE   119      57.294  50.829  46.777  1.00  0.00           C
ATOM   1862  HE2 PHE   119      56.441  50.380  46.284  1.00  0.00           H
ATOM   1863  CD2 PHE   119      58.484  50.103  46.956  1.00  0.00           C
ATOM   1864  HD2 PHE   119      58.572  49.092  46.591  1.00  0.00           H
ATOM   1865  C   PHE   119      61.812  47.854  49.166  1.00  0.00           C
ATOM   1866  O   PHE   119      62.723  47.823  48.337  1.00  0.00           O
ATOM   1867  N   ASN   120      61.755  46.984  50.179  1.00  0.00           N
ATOM   1868  H   ASN   120      61.006  47.061  50.852  1.00  0.00           H
ATOM   1869  CA  ASN   120      62.661  45.842  50.288  1.00  0.00           C
ATOM   1870  HA  ASN   120      63.656  46.222  50.075  1.00  0.00           H
ATOM   1871  CB  ASN   120      62.690  45.317  51.731  1.00  0.00           C
ATOM   1872  HB2 ASN   120      63.515  44.608  51.819  1.00  0.00           H
ATOM   1873  HB3 ASN   120      62.877  46.146  52.413  1.00  0.00           H
ATOM   1874  CG  ASN   120      61.406  44.641  52.175  1.00  0.00           C
ATOM   1875  OD1 ASN   120      60.296  45.094  51.930  1.00  0.00           O
ATOM   1876  ND2 ASN   120      61.531  43.524  52.850  1.00  0.00           N
ATOM   1877 HD21 ASN   120      60.678  43.118  53.193  1.00  0.00           H
ATOM   1878 HD22 ASN   120      62.452  43.220  53.133  1.00  0.00           H
ATOM   1879  C   ASN   120      62.350  44.763  49.220  1.00  0.00           C
ATOM   1880  O   ASN   120      61.193  44.448  48.943  1.00  0.00           O
ATOM   1881  N   SER   121      63.388  44.209  48.591  1.00  0.00           N
ATOM   1882  H   SER   121      64.323  44.479  48.886  1.00  0.00           H
ATOM   1883  CA  SER   121      63.268  43.537  47.293  1.00  0.00           C
ATOM   1884  HA  SER   121      62.355  42.940  47.250  1.00  0.00           H
ATOM   1885  CB  SER   121      63.183  44.633  46.226  1.00  0.00           C
ATOM   1886  HB2 SER   121      62.200  45.104  46.270  1.00  0.00           H
ATOM   1887  HB3 SER   121      63.932  45.390  46.459  1.00  0.00           H
ATOM   1888  OG  SER   121      63.427  44.168  44.916  1.00  0.00           O
ATOM   1889  HG  SER   121      63.875  44.928  44.499  1.00  0.00           H
ATOM   1890  C   SER   121      64.466  42.628  47.021  1.00  0.00           C
ATOM   1891  O   SER   121      65.606  43.044  47.217  1.00  0.00           O
ATOM   1892  N   HIE   122      64.247  41.406  46.529  1.00  0.00           N
ATOM   1893  H   HIE   122      63.295  41.054  46.488  1.00  0.00           H
ATOM   1894  CA  HIE   122      65.338  40.544  46.038  1.00  0.00           C
ATOM   1895  HA  HIE   122      66.196  40.648  46.702  1.00  0.00           H
ATOM   1896  CB  HIE   122      64.894  39.075  46.072  1.00  0.00           C
ATOM   1897  HB2 HIE   122      64.029  38.958  45.416  1.00  0.00           H
ATOM   1898  HB3 HIE   122      65.701  38.458  45.675  1.00  0.00           H
ATOM   1899  CG  HIE   122      64.533  38.516  47.430  1.00  0.00           C
ATOM   1900  ND1 HIE   122      63.859  37.312  47.615  1.00  0.00           N
ATOM   1901  CE1 HIE   122      63.691  37.167  48.939  1.00  0.00           C
ATOM   1902  HE1 HIE   122      63.161  36.344  49.409  1.00  0.00           H
ATOM   1903  NE2 HIE   122      64.278  38.185  49.590  1.00  0.00           N
ATOM   1904  HE2 HIE   122      64.329  38.282  50.593  1.00  0.00           H
ATOM   1905  CD2 HIE   122      64.815  39.047  48.658  1.00  0.00           C
ATOM   1906  HD2 HIE   122      65.339  39.973  48.854  1.00  0.00           H
ATOM   1907  C   HIE   122      65.846  40.927  44.634  1.00  0.00           C
ATOM   1908  O   HIE   122      66.850  40.386  44.175  1.00  0.00           O
ATOM   1909  N   GLY   123      65.189  41.876  43.963  1.00  0.00           N
ATOM   1910  H   GLY   123      64.381  42.299  44.403  1.00  0.00           H
ATOM   1911  CA  GLY   123      65.528  42.314  42.609  1.00  0.00           C
ATOM   1912  HA2 GLY   123      65.315  43.375  42.528  1.00  0.00           H
ATOM   1913  HA3 GLY   123      66.594  42.183  42.429  1.00  0.00           H
ATOM   1914  C   GLY   123      64.764  41.552  41.517  1.00  0.00           C
ATOM   1915  O   GLY   123      64.461  40.359  41.661  1.00  0.00           O
ATOM   1916  N   LEU   124      64.490  42.244  40.401  1.00  0.00           N
ATOM   1917  H   LEU   124      64.774  43.219  40.377  1.00  0.00           H
ATOM   1918  CA  LEU   124      63.677  41.724  39.286  1.00  0.00           C
ATOM   1919  HA  LEU   124      62.655  41.589  39.637  1.00  0.00           H
ATOM   1920  CB  LEU   124      63.659  42.704  38.096  1.00  0.00           C
ATOM   1921  HB2 LEU   124      64.692  42.910  37.810  1.00  0.00           H
ATOM   1922  HB3 LEU   124      63.178  42.211  37.251  1.00  0.00           H
ATOM   1923  CG  LEU   124      62.927  44.036  38.324  1.00  0.00           C
ATOM   1924  HG  LEU   124      63.293  44.484  39.241  1.00  0.00           H
ATOM   1925  CD1 LEU   124      63.233  44.986  37.166  1.00  0.00           C
ATOM   1926 HD11 LEU   124      64.308  45.055  37.011  1.00  0.00           H
ATOM   1927 HD12 LEU   124      62.790  44.619  36.241  1.00  0.00           H
ATOM   1928 HD13 LEU   124      62.841  45.979  37.384  1.00  0.00           H
ATOM   1929  CD2 LEU   124      61.410  43.903  38.425  1.00  0.00           C
ATOM   1930 HD21 LEU   124      61.143  43.222  39.227  1.00  0.00           H
ATOM   1931 HD22 LEU   124      60.975  44.881  38.635  1.00  0.00           H
ATOM   1932 HD23 LEU   124      61.007  43.531  37.484  1.00  0.00           H
ATOM   1933  C   LEU   124      64.148  40.353  38.793  1.00  0.00           C
ATOM   1934  O   LEU   124      63.312  39.489  38.572  1.00  0.00           O
ATOM   1935  N   SER   125      65.461  40.120  38.684  1.00  0.00           N
ATOM   1936  H   SER   125      66.090  40.878  38.901  1.00  0.00           H
ATOM   1937  CA  SER   125      66.018  38.841  38.205  1.00  0.00           C
ATOM   1938  HA  SER   125      65.580  38.630  37.228  1.00  0.00           H
ATOM   1939  CB  SER   125      67.529  38.985  38.005  1.00  0.00           C
ATOM   1940  HB2 SER   125      67.719  39.712  37.213  1.00  0.00           H
ATOM   1941  HB3 SER   125      67.985  39.348  38.928  1.00  0.00           H
ATOM   1942  OG  SER   125      68.131  37.756  37.662  1.00  0.00           O
ATOM   1943  HG  SER   125      67.617  37.340  36.959  1.00  0.00           H
ATOM   1944  C   SER   125      65.684  37.638  39.106  1.00  0.00           C
ATOM   1945  O   SER   125      65.417  36.549  38.598  1.00  0.00           O
ATOM   1946  N   VAL   126      65.629  37.805  40.433  1.00  0.00           N
ATOM   1947  H   VAL   126      65.765  38.731  40.820  1.00  0.00           H
ATOM   1948  CA  VAL   126      65.282  36.689  41.344  1.00  0.00           C
ATOM   1949  HA  VAL   126      65.813  35.798  41.011  1.00  0.00           H
ATOM   1950  CB  VAL   126      65.733  36.982  42.790  1.00  0.00           C
ATOM   1951  HB  VAL   126      65.125  37.793  43.194  1.00  0.00           H
ATOM   1952  CG1 VAL   126      65.569  35.747  43.684  1.00  0.00           C
ATOM   1953 HG11 VAL   126      64.546  35.382  43.649  1.00  0.00           H
ATOM   1954 HG12 VAL   126      66.233  34.951  43.351  1.00  0.00           H
ATOM   1955 HG13 VAL   126      65.806  36.002  44.717  1.00  0.00           H
ATOM   1956  CG2 VAL   126      67.213  37.392  42.867  1.00  0.00           C
ATOM   1957 HG21 VAL   126      67.372  38.333  42.343  1.00  0.00           H
ATOM   1958 HG22 VAL   126      67.500  37.541  43.909  1.00  0.00           H
ATOM   1959 HG23 VAL   126      67.844  36.619  42.426  1.00  0.00           H
ATOM   1960  C   VAL   126      63.779  36.362  41.274  1.00  0.00           C
ATOM   1961  O   VAL   126      63.382  35.193  41.287  1.00  0.00           O
ATOM   1962  N   VAL   127      62.942  37.396  41.119  1.00  0.00           N
ATOM   1963  H   VAL   127      63.349  38.321  41.085  1.00  0.00           H
ATOM   1964  CA  VAL   127      61.490  37.271  40.893  1.00  0.00           C
ATOM   1965  HA  VAL   127      61.083  36.582  41.633  1.00  0.00           H
ATOM   1966  CB  VAL   127      60.778  38.631  41.070  1.00  0.00           C
ATOM   1967  HB  VAL   127      61.091  39.300  40.269  1.00  0.00           H
ATOM   1968  CG1 VAL   127      59.252  38.482  40.999  1.00  0.00           C
ATOM   1969 HG11 VAL   127      58.954  38.116  40.017  1.00  0.00           H
ATOM   1970 HG12 VAL   127      58.909  37.785  41.764  1.00  0.00           H
ATOM   1971 HG13 VAL   127      58.774  39.447  41.153  1.00  0.00           H
ATOM   1972  CG2 VAL   127      61.137  39.305  42.404  1.00  0.00           C
ATOM   1973 HG21 VAL   127      61.079  38.590  43.216  1.00  0.00           H
ATOM   1974 HG22 VAL   127      62.149  39.695  42.364  1.00  0.00           H
ATOM   1975 HG23 VAL   127      60.458  40.130  42.612  1.00  0.00           H
ATOM   1976  C   VAL   127      61.179  36.680  39.512  1.00  0.00           C
ATOM   1977  O   VAL   127      60.296  35.836  39.387  1.00  0.00           O
ATOM   1978  N   GLU   128      61.937  37.057  38.483  1.00  0.00           N
ATOM   1979  H   GLU   128      62.613  37.799  38.633  1.00  0.00           H
ATOM   1980  CA  GLU   128      61.854  36.510  37.123  1.00  0.00           C
ATOM   1981  HA  GLU   128      60.849  36.672  36.734  1.00  0.00           H
ATOM   1982  CB  GLU   128      62.841  37.293  36.231  1.00  0.00           C
ATOM   1983  HB2 GLU   128      62.614  38.352  36.329  1.00  0.00           H
ATOM   1984  HB3 GLU   128      63.854  37.160  36.606  1.00  0.00           H
ATOM   1985  CG  GLU   128      62.793  36.969  34.732  1.00  0.00           C
ATOM   1986  HG2 GLU   128      61.754  36.879  34.418  1.00  0.00           H
ATOM   1987  HG3 GLU   128      63.224  37.814  34.192  1.00  0.00           H
ATOM   1988  CD  GLU   128      63.589  35.713  34.367  1.00  0.00           C
ATOM   1989  OE1 GLU   128      63.100  34.887  33.568  1.00  0.00           O
ATOM   1990  OE2 GLU   128      64.708  35.532  34.900  1.00  0.00           O
ATOM   1991  C   GLU   128      62.091  34.997  37.135  1.00  0.00           C
ATOM   1992  O   GLU   128      61.243  34.232  36.679  1.00  0.00           O
ATOM   1993  N   HIE   129      63.172  34.550  37.784  1.00  0.00           N
ATOM   1994  H   HIE   129      63.851  35.236  38.104  1.00  0.00           H
ATOM   1995  CA  HIE   129      63.482  33.125  37.943  1.00  0.00           C
ATOM   1996  HA  HIE   129      63.530  32.683  36.952  1.00  0.00           H
ATOM   1997  CB  HIE   129      64.861  33.009  38.601  1.00  0.00           C
ATOM   1998  HB2 HIE   129      65.575  33.606  38.030  1.00  0.00           H
ATOM   1999  HB3 HIE   129      64.811  33.422  39.609  1.00  0.00           H
ATOM   2000  CG  HIE   129      65.389  31.601  38.670  1.00  0.00           C
ATOM   2001  ND1 HIE   129      65.756  30.816  37.571  1.00  0.00           N
ATOM   2002  CE1 HIE   129      66.223  29.667  38.089  1.00  0.00           C
ATOM   2003  HE1 HIE   129      66.598  28.836  37.505  1.00  0.00           H
ATOM   2004  NE2 HIE   129      66.169  29.696  39.431  1.00  0.00           N
ATOM   2005  HE2 HIE   129      66.470  28.955  40.051  1.00  0.00           H
ATOM   2006  CD2 HIE   129      65.649  30.910  39.816  1.00  0.00           C
ATOM   2007  HD2 HIE   129      65.493  31.268  40.825  1.00  0.00           H
ATOM   2008  C   HIE   129      62.382  32.353  38.693  1.00  0.00           C
ATOM   2009  O   HIE   129      61.934  31.305  38.219  1.00  0.00           O
ATOM   2010  N   ARG   130      61.886  32.895  39.820  1.00  0.00           N
ATOM   2011  H   ARG   130      62.296  33.768  40.142  1.00  0.00           H
ATOM   2012  CA  ARG   130      60.757  32.323  40.583  1.00  0.00           C
ATOM   2013  HA  ARG   130      60.986  31.299  40.879  1.00  0.00           H
ATOM   2014  CB  ARG   130      60.470  33.157  41.841  1.00  0.00           C
ATOM   2015  HB2 ARG   130      60.457  34.215  41.574  1.00  0.00           H
ATOM   2016  HB3 ARG   130      59.471  32.898  42.199  1.00  0.00           H
ATOM   2017  CG  ARG   130      61.440  32.934  43.009  1.00  0.00           C
ATOM   2018  HG2 ARG   130      61.407  31.892  43.331  1.00  0.00           H
ATOM   2019  HG3 ARG   130      62.455  33.198  42.714  1.00  0.00           H
ATOM   2020  CD  ARG   130      60.972  33.845  44.147  1.00  0.00           C
ATOM   2021  HD2 ARG   130      60.932  34.854  43.749  1.00  0.00           H
ATOM   2022  HD3 ARG   130      59.965  33.557  44.446  1.00  0.00           H
ATOM   2023  NE  ARG   130      61.842  33.798  45.332  1.00  0.00           N
ATOM   2024  HE  ARG   130      61.817  32.971  45.921  1.00  0.00           H
ATOM   2025  CZ  ARG   130      62.562  34.777  45.833  1.00  0.00           C
ATOM   2026  NH1 ARG   130      62.607  35.977  45.328  1.00  0.00           N
ATOM   2027 HH11 ARG   130      61.885  36.225  44.667  1.00  0.00           H
ATOM   2028 HH12 ARG   130      63.088  36.689  45.858  1.00  0.00           H
ATOM   2029  NH2 ARG   130      63.243  34.548  46.907  1.00  0.00           N
ATOM   2030 HH21 ARG   130      62.895  33.766  47.472  1.00  0.00           H
ATOM   2031 HH22 ARG   130      63.639  35.342  47.379  1.00  0.00           H
ATOM   2032  C   ARG   130      59.457  32.248  39.779  1.00  0.00           C
ATOM   2033  O   ARG   130      58.749  31.251  39.899  1.00  0.00           O
ATOM   2034  N   LEU   131      59.122  33.259  38.970  1.00  0.00           N
ATOM   2035  H   LEU   131      59.717  34.083  38.954  1.00  0.00           H
ATOM   2036  CA  LEU   131      57.929  33.222  38.112  1.00  0.00           C
ATOM   2037  HA  LEU   131      57.098  32.821  38.688  1.00  0.00           H
ATOM   2038  CB  LEU   131      57.551  34.637  37.625  1.00  0.00           C
ATOM   2039  HB2 LEU   131      58.434  35.103  37.190  1.00  0.00           H
ATOM   2040  HB3 LEU   131      56.809  34.526  36.834  1.00  0.00           H
ATOM   2041  CG  LEU   131      56.973  35.603  38.679  1.00  0.00           C
ATOM   2042  HG  LEU   131      57.744  35.877  39.394  1.00  0.00           H
ATOM   2043  CD1 LEU   131      56.473  36.875  37.985  1.00  0.00           C
ATOM   2044 HD11 LEU   131      55.663  36.644  37.292  1.00  0.00           H
ATOM   2045 HD12 LEU   131      56.119  37.585  38.730  1.00  0.00           H
ATOM   2046 HD13 LEU   131      57.292  37.335  37.435  1.00  0.00           H
ATOM   2047  CD2 LEU   131      55.798  34.994  39.453  1.00  0.00           C
ATOM   2048 HD21 LEU   131      55.066  34.588  38.755  1.00  0.00           H
ATOM   2049 HD22 LEU   131      56.161  34.215  40.124  1.00  0.00           H
ATOM   2050 HD23 LEU   131      55.326  35.764  40.063  1.00  0.00           H
ATOM   2051  C   LEU   131      58.102  32.269  36.919  1.00  0.00           C
ATOM   2052  O   LEU   131      57.184  31.503  36.613  1.00  0.00           O
ATOM   2053  N   ARG   132      59.276  32.250  36.281  1.00  0.00           N
ATOM   2054  H   ARG   132      59.977  32.936  36.558  1.00  0.00           H
ATOM   2055  CA  ARG   132      59.613  31.346  35.171  1.00  0.00           C
ATOM   2056  HA  ARG   132      58.904  31.515  34.362  1.00  0.00           H
ATOM   2057  CB  ARG   132      61.003  31.724  34.639  1.00  0.00           C
ATOM   2058  HB2 ARG   132      60.939  32.730  34.215  1.00  0.00           H
ATOM   2059  HB3 ARG   132      61.712  31.746  35.467  1.00  0.00           H
ATOM   2060  CG  ARG   132      61.533  30.759  33.564  1.00  0.00           C
ATOM   2061  HG2 ARG   132      61.888  29.851  34.053  1.00  0.00           H
ATOM   2062  HG3 ARG   132      60.717  30.483  32.893  1.00  0.00           H
ATOM   2063  CD  ARG   132      62.669  31.346  32.707  1.00  0.00           C
ATOM   2064  HD2 ARG   132      63.210  30.538  32.214  1.00  0.00           H
ATOM   2065  HD3 ARG   132      62.208  31.957  31.928  1.00  0.00           H
ATOM   2066  NE  ARG   132      63.603  32.216  33.449  1.00  0.00           N
ATOM   2067  HE  ARG   132      63.483  33.223  33.300  1.00  0.00           H
ATOM   2068  CZ  ARG   132      64.467  31.931  34.402  1.00  0.00           C
ATOM   2069  NH1 ARG   132      64.647  30.721  34.846  1.00  0.00           N
ATOM   2070 HH11 ARG   132      64.110  29.983  34.440  1.00  0.00           H
ATOM   2071 HH12 ARG   132      65.137  30.610  35.724  1.00  0.00           H
ATOM   2072  NH2 ARG   132      65.151  32.871  34.980  1.00  0.00           N
ATOM   2073 HH21 ARG   132      64.951  33.857  34.747  1.00  0.00           H
ATOM   2074 HH22 ARG   132      65.783  32.675  35.728  1.00  0.00           H
ATOM   2075  C   ARG   132      59.475  29.875  35.559  1.00  0.00           C
ATOM   2076  O   ARG   132      58.872  29.117  34.805  1.00  0.00           O
ATOM   2077  N   ALA   133      59.908  29.490  36.761  1.00  0.00           N
ATOM   2078  H   ALA   133      60.411  30.172  37.320  1.00  0.00           H
ATOM   2079  CA  ALA   133      59.738  28.135  37.312  1.00  0.00           C
ATOM   2080  HA  ALA   133      60.239  27.431  36.647  1.00  0.00           H
ATOM   2081  CB  ALA   133      60.454  28.102  38.667  1.00  0.00           C
ATOM   2082  HB1 ALA   133      59.982  28.805  39.356  1.00  0.00           H
ATOM   2083  HB2 ALA   133      60.393  27.097  39.089  1.00  0.00           H
ATOM   2084  HB3 ALA   133      61.505  28.371  38.542  1.00  0.00           H
ATOM   2085  C   ALA   133      58.270  27.659  37.445  1.00  0.00           C
ATOM   2086  O   ALA   133      58.021  26.481  37.701  1.00  0.00           O
ATOM   2087  N   ARG   134      57.292  28.558  37.250  1.00  0.00           N
ATOM   2088  H   ARG   134      57.578  29.517  37.075  1.00  0.00           H
ATOM   2089  CA  ARG   134      55.841  28.283  37.270  1.00  0.00           C
ATOM   2090  HA  ARG   134      55.716  27.201  37.212  1.00  0.00           H
ATOM   2091  CB  ARG   134      55.240  28.729  38.621  1.00  0.00           C
ATOM   2092  HB2 ARG   134      54.165  28.548  38.614  1.00  0.00           H
ATOM   2093  HB3 ARG   134      55.674  28.113  39.409  1.00  0.00           H
ATOM   2094  CG  ARG   134      55.511  30.205  38.959  1.00  0.00           C
ATOM   2095  HG2 ARG   134      56.584  30.356  39.021  1.00  0.00           H
ATOM   2096  HG3 ARG   134      55.131  30.835  38.157  1.00  0.00           H
ATOM   2097  CD  ARG   134      54.910  30.654  40.303  1.00  0.00           C
ATOM   2098  HD2 ARG   134      55.301  30.008  41.092  1.00  0.00           H
ATOM   2099  HD3 ARG   134      55.241  31.673  40.520  1.00  0.00           H
ATOM   2100  NE  ARG   134      53.435  30.602  40.322  1.00  0.00           N
ATOM   2101  HE  ARG   134      52.988  29.901  40.910  1.00  0.00           H
ATOM   2102  CZ  ARG   134      52.595  31.311  39.590  1.00  0.00           C
ATOM   2103  NH1 ARG   134      52.968  32.260  38.783  1.00  0.00           N
ATOM   2104 HH11 ARG   134      53.935  32.485  38.665  1.00  0.00           H
ATOM   2105 HH12 ARG   134      52.240  32.730  38.256  1.00  0.00           H
ATOM   2106  NH2 ARG   134      51.329  31.044  39.652  1.00  0.00           N
ATOM   2107 HH21 ARG   134      51.024  30.333  40.326  1.00  0.00           H
ATOM   2108 HH22 ARG   134      50.673  31.592  39.105  1.00  0.00           H
ATOM   2109  C   ARG   134      55.088  28.815  36.038  1.00  0.00           C
ATOM   2110  O   ARG   134      53.861  28.749  36.014  1.00  0.00           O
ATOM   2111  N   GLN   135      55.795  29.255  34.988  1.00  0.00           N
ATOM   2112  H   GLN   135      56.806  29.218  35.058  1.00  0.00           H
ATOM   2113  CA  GLN   135      55.218  29.922  33.806  1.00  0.00           C
ATOM   2114  HA  GLN   135      54.724  30.834  34.151  1.00  0.00           H
ATOM   2115  CB  GLN   135      56.333  30.342  32.837  1.00  0.00           C
ATOM   2116  HB2 GLN   135      57.039  30.973  33.372  1.00  0.00           H
ATOM   2117  HB3 GLN   135      56.862  29.453  32.492  1.00  0.00           H
ATOM   2118  CG  GLN   135      55.789  31.125  31.624  1.00  0.00           C
ATOM   2119  HG2 GLN   135      55.098  30.500  31.058  1.00  0.00           H
ATOM   2120  HG3 GLN   135      55.253  32.003  31.985  1.00  0.00           H
ATOM   2121  CD  GLN   135      56.884  31.593  30.663  1.00  0.00           C
ATOM   2122  OE1 GLN   135      58.006  31.115  30.660  1.00  0.00           O
ATOM   2123  NE2 GLN   135      56.614  32.553  29.802  1.00  0.00           N
ATOM   2124 HE21 GLN   135      57.417  32.886  29.295  1.00  0.00           H
ATOM   2125 HE22 GLN   135      55.743  33.066  29.862  1.00  0.00           H
ATOM   2126  C   GLN   135      54.149  29.075  33.095  1.00  0.00           C
ATOM   2127  O   GLN   135      53.047  29.571  32.875  1.00  0.00           O
ATOM   2128  N   GLN   136      54.406  27.796  32.791  1.00  0.00           N
ATOM   2129  H   GLN   136      55.366  27.467  32.841  1.00  0.00           H
ATOM   2130  CA  GLN   136      53.395  26.914  32.181  1.00  0.00           C
ATOM   2131  HA  GLN   136      53.064  27.359  31.242  1.00  0.00           H
ATOM   2132  CB  GLN   136      53.992  25.522  31.887  1.00  0.00           C
ATOM   2133  HB2 GLN   136      54.734  25.258  32.642  1.00  0.00           H
ATOM   2134  HB3 GLN   136      53.188  24.788  31.955  1.00  0.00           H
ATOM   2135  CG  GLN   136      54.592  25.374  30.476  1.00  0.00           C
ATOM   2136  HG2 GLN   136      54.768  24.314  30.295  1.00  0.00           H
ATOM   2137  HG3 GLN   136      53.865  25.717  29.738  1.00  0.00           H
ATOM   2138  CD  GLN   136      55.913  26.103  30.247  1.00  0.00           C
ATOM   2139  OE1 GLN   136      56.457  26.768  31.112  1.00  0.00           O
ATOM   2140  NE2 GLN   136      56.490  25.994  29.068  1.00  0.00           N
ATOM   2141 HE21 GLN   136      57.373  26.467  28.972  1.00  0.00           H
ATOM   2142 HE22 GLN   136      56.112  25.406  28.347  1.00  0.00           H
ATOM   2143  C   GLN   136      52.138  26.761  33.059  1.00  0.00           C
ATOM   2144  O   GLN   136      51.026  26.736  32.537  1.00  0.00           O
ATOM   2145  N   LYS   137      52.289  26.717  34.392  1.00  0.00           N
ATOM   2146  H   LYS   137      53.220  26.834  34.766  1.00  0.00           H
ATOM   2147  CA  LYS   137      51.147  26.700  35.319  1.00  0.00           C
ATOM   2148  HA  LYS   137      50.444  25.932  34.990  1.00  0.00           H
ATOM   2149  CB  LYS   137      51.609  26.371  36.750  1.00  0.00           C
ATOM   2150  HB2 LYS   137      52.285  25.515  36.716  1.00  0.00           H
ATOM   2151  HB3 LYS   137      52.145  27.225  37.165  1.00  0.00           H
ATOM   2152  CG  LYS   137      50.418  26.031  37.668  1.00  0.00           C
ATOM   2153  HG2 LYS   137      49.653  26.799  37.572  1.00  0.00           H
ATOM   2154  HG3 LYS   137      49.982  25.081  37.355  1.00  0.00           H
ATOM   2155  CD  LYS   137      50.801  25.953  39.151  1.00  0.00           C
ATOM   2156  HD2 LYS   137      51.198  26.923  39.459  1.00  0.00           H
ATOM   2157  HD3 LYS   137      49.900  25.757  39.735  1.00  0.00           H
ATOM   2158  CE  LYS   137      51.840  24.861  39.427  1.00  0.00           C
ATOM   2159  HE2 LYS   137      51.433  23.891  39.127  1.00  0.00           H
ATOM   2160  HE3 LYS   137      52.725  25.066  38.819  1.00  0.00           H
ATOM   2161  NZ  LYS   137      52.222  24.845  40.856  1.00  0.00           N
ATOM   2162  HZ1 LYS   137      52.364  25.808  41.179  1.00  0.00           H
ATOM   2163  HZ2 LYS   137      51.494  24.457  41.439  1.00  0.00           H
ATOM   2164  HZ3 LYS   137      53.094  24.361  41.009  1.00  0.00           H
ATOM   2165  C   LYS   137      50.387  28.029  35.273  1.00  0.00           C
ATOM   2166  O   LYS   137      49.160  28.011  35.279  1.00  0.00           O
ATOM   2167  N   GLN   138      51.082  29.162  35.179  1.00  0.00           N
ATOM   2168  H   GLN   138      52.094  29.113  35.164  1.00  0.00           H
ATOM   2169  CA  GLN   138      50.435  30.469  35.059  1.00  0.00           C
ATOM   2170  HA  GLN   138      49.753  30.573  35.900  1.00  0.00           H
ATOM   2171  CB  GLN   138      51.482  31.596  35.136  1.00  0.00           C
ATOM   2172  HB2 GLN   138      52.128  31.427  36.000  1.00  0.00           H
ATOM   2173  HB3 GLN   138      52.102  31.589  34.241  1.00  0.00           H
ATOM   2174  CG  GLN   138      50.818  32.979  35.270  1.00  0.00           C
ATOM   2175  HG2 GLN   138      51.593  33.741  35.341  1.00  0.00           H
ATOM   2176  HG3 GLN   138      50.216  33.198  34.387  1.00  0.00           H
ATOM   2177  CD  GLN   138      49.956  33.048  36.527  1.00  0.00           C
ATOM   2178  OE1 GLN   138      50.465  32.881  37.634  1.00  0.00           O
ATOM   2179  NE2 GLN   138      48.656  33.195  36.405  1.00  0.00           N
ATOM   2180 HE21 GLN   138      48.103  33.316  37.238  1.00  0.00           H
ATOM   2181 HE22 GLN   138      48.225  33.353  35.492  1.00  0.00           H
ATOM   2182  C   GLN   138      49.593  30.568  33.780  1.00  0.00           C
ATOM   2183  O   GLN   138      48.428  30.940  33.859  1.00  0.00           O
ATOM   2184  N   ALA   139      50.126  30.130  32.634  1.00  0.00           N
ATOM   2185  H   ALA   139      51.103  29.850  32.620  1.00  0.00           H
ATOM   2186  CA  ALA   139      49.376  30.118  31.372  1.00  0.00           C
ATOM   2187  HA  ALA   139      49.071  31.142  31.147  1.00  0.00           H
ATOM   2188  CB  ALA   139      50.328  29.651  30.263  1.00  0.00           C
ATOM   2189  HB1 ALA   139      50.670  28.634  30.463  1.00  0.00           H
ATOM   2190  HB2 ALA   139      49.808  29.672  29.304  1.00  0.00           H
ATOM   2191  HB3 ALA   139      51.189  30.318  30.210  1.00  0.00           H
ATOM   2192  C   ALA   139      48.082  29.271  31.407  1.00  0.00           C
ATOM   2193  O   ALA   139      47.171  29.504  30.619  1.00  0.00           O
ATOM   2194  N   LYS   140      47.982  28.307  32.335  1.00  0.00           N
ATOM   2195  H   LYS   140      48.784  28.167  32.933  1.00  0.00           H
ATOM   2196  CA  LYS   140      46.755  27.550  32.630  1.00  0.00           C
ATOM   2197  HA  LYS   140      46.165  27.479  31.715  1.00  0.00           H
ATOM   2198  CB  LYS   140      47.171  26.134  33.066  1.00  0.00           C
ATOM   2199  HB2 LYS   140      47.735  25.675  32.253  1.00  0.00           H
ATOM   2200  HB3 LYS   140      47.835  26.201  33.926  1.00  0.00           H
ATOM   2201  CG  LYS   140      46.014  25.200  33.440  1.00  0.00           C
ATOM   2202  HG2 LYS   140      46.436  24.221  33.672  1.00  0.00           H
ATOM   2203  HG3 LYS   140      45.539  25.580  34.343  1.00  0.00           H
ATOM   2204  CD  LYS   140      44.962  25.035  32.330  1.00  0.00           C
ATOM   2205  HD2 LYS   140      44.416  25.970  32.183  1.00  0.00           H
ATOM   2206  HD3 LYS   140      45.462  24.773  31.396  1.00  0.00           H
ATOM   2207  CE  LYS   140      43.974  23.921  32.689  1.00  0.00           C
ATOM   2208  HE2 LYS   140      43.303  23.757  31.840  1.00  0.00           H
ATOM   2209  HE3 LYS   140      44.535  23.001  32.871  1.00  0.00           H
ATOM   2210  NZ  LYS   140      43.180  24.274  33.885  1.00  0.00           N
ATOM   2211  HZ1 LYS   140      43.716  24.725  34.630  1.00  0.00           H
ATOM   2212  HZ2 LYS   140      42.524  25.040  33.702  1.00  0.00           H
ATOM   2213  HZ3 LYS   140      42.626  23.527  34.264  1.00  0.00           H
ATOM   2214  C   LYS   140      45.856  28.269  33.653  1.00  0.00           C
ATOM   2215  O   LYS   140      44.665  28.428  33.396  1.00  0.00           O
ATOM   2216  N   LEU   141      46.422  28.746  34.767  1.00  0.00           N
ATOM   2217  H   LEU   141      47.417  28.606  34.882  1.00  0.00           H
ATOM   2218  CA  LEU   141      45.700  29.455  35.840  1.00  0.00           C
ATOM   2219  HA  LEU   141      44.969  28.780  36.286  1.00  0.00           H
ATOM   2220  CB  LEU   141      46.701  29.921  36.918  1.00  0.00           C
ATOM   2221  HB2 LEU   141      47.554  30.375  36.417  1.00  0.00           H
ATOM   2222  HB3 LEU   141      46.241  30.706  37.519  1.00  0.00           H
ATOM   2223  CG  LEU   141      47.194  28.820  37.872  1.00  0.00           C
ATOM   2224  HG  LEU   141      47.437  27.920  37.309  1.00  0.00           H
ATOM   2225  CD1 LEU   141      48.454  29.294  38.601  1.00  0.00           C
ATOM   2226 HD11 LEU   141      48.241  30.232  39.114  1.00  0.00           H
ATOM   2227 HD12 LEU   141      48.766  28.550  39.332  1.00  0.00           H
ATOM   2228 HD13 LEU   141      49.255  29.451  37.882  1.00  0.00           H
ATOM   2229  CD2 LEU   141      46.147  28.471  38.932  1.00  0.00           C
ATOM   2230 HD21 LEU   141      45.244  28.109  38.440  1.00  0.00           H
ATOM   2231 HD22 LEU   141      46.522  27.684  39.585  1.00  0.00           H
ATOM   2232 HD23 LEU   141      45.905  29.353  39.526  1.00  0.00           H
ATOM   2233  C   LEU   141      44.930  30.684  35.329  1.00  0.00           C
ATOM   2234  O   LEU   141      43.809  30.925  35.769  1.00  0.00           O
ATOM   2235  N   THR   142      45.477  31.445  34.378  1.00  0.00           N
ATOM   2236  H   THR   142      46.446  31.286  34.117  1.00  0.00           H
ATOM   2237  CA  THR   142      44.814  32.653  33.866  1.00  0.00           C
ATOM   2238  HA  THR   142      44.507  33.257  34.720  1.00  0.00           H
ATOM   2239  CB  THR   142      45.812  33.507  33.066  1.00  0.00           C
ATOM   2240  HB  THR   142      46.106  32.974  32.160  1.00  0.00           H
ATOM   2241  CG2 THR   142      45.239  34.873  32.686  1.00  0.00           C
ATOM   2242 HG21 THR   142      45.992  35.444  32.140  1.00  0.00           H
ATOM   2243 HG22 THR   142      44.369  34.757  32.040  1.00  0.00           H
ATOM   2244 HG23 THR   142      44.954  35.422  33.582  1.00  0.00           H
ATOM   2245  OG1 THR   142      46.956  33.712  33.875  1.00  0.00           O
ATOM   2246  HG1 THR   142      47.167  34.675  33.878  1.00  0.00           H
ATOM   2247  C   THR   142      43.539  32.330  33.068  1.00  0.00           C
ATOM   2248  O   THR   142      42.542  33.036  33.218  1.00  0.00           O
ATOM   2249  N   GLU   143      43.505  31.222  32.310  1.00  0.00           N
ATOM   2250  H   GLU   143      44.339  30.658  32.249  1.00  0.00           H
ATOM   2251  CA  GLU   143      42.273  30.719  31.667  1.00  0.00           C
ATOM   2252  HA  GLU   143      41.667  31.596  31.440  1.00  0.00           H
ATOM   2253  CB  GLU   143      42.583  30.052  30.313  1.00  0.00           C
ATOM   2254  HB2 GLU   143      43.078  30.796  29.688  1.00  0.00           H
ATOM   2255  HB3 GLU   143      43.298  29.244  30.480  1.00  0.00           H
ATOM   2256  CG  GLU   143      41.395  29.477  29.503  1.00  0.00           C
ATOM   2257  HG2 GLU   143      41.738  29.288  28.484  1.00  0.00           H
ATOM   2258  HG3 GLU   143      41.149  28.504  29.935  1.00  0.00           H
ATOM   2259  CD  GLU   143      40.098  30.317  29.445  1.00  0.00           C
ATOM   2260  OE1 GLU   143      40.101  31.545  29.680  1.00  0.00           O
ATOM   2261  OE2 GLU   143      39.006  29.731  29.257  1.00  0.00           O
ATOM   2262  C   GLU   143      41.391  29.862  32.612  1.00  0.00           C
ATOM   2263  O   GLU   143      40.194  29.717  32.387  1.00  0.00           O
ATOM   2264  N   ASP   144      41.894  29.397  33.757  1.00  0.00           N
ATOM   2265  H   ASP   144      42.897  29.431  33.900  1.00  0.00           H
ATOM   2266  CA  ASP   144      41.033  28.984  34.882  1.00  0.00           C
ATOM   2267  HA  ASP   144      40.224  28.361  34.496  1.00  0.00           H
ATOM   2268  CB  ASP   144      41.838  28.140  35.892  1.00  0.00           C
ATOM   2269  HB2 ASP   144      42.696  28.707  36.245  1.00  0.00           H
ATOM   2270  HB3 ASP   144      41.204  27.925  36.753  1.00  0.00           H
ATOM   2271  CG  ASP   144      42.309  26.802  35.324  1.00  0.00           C
ATOM   2272  OD1 ASP   144      43.419  26.326  35.670  1.00  0.00           O
ATOM   2273  OD2 ASP   144      41.540  26.163  34.569  1.00  0.00           O
ATOM   2274  C   ASP   144      40.367  30.191  35.588  1.00  0.00           C
ATOM   2275  O   ASP   144      39.509  30.019  36.458  1.00  0.00           O
ATOM   2276  N   GLY   145      40.728  31.418  35.197  1.00  0.00           N
ATOM   2277  H   GLY   145      41.464  31.492  34.505  1.00  0.00           H
ATOM   2278  CA  GLY   145      40.206  32.660  35.754  1.00  0.00           C
ATOM   2279  HA2 GLY   145      40.269  33.419  34.978  1.00  0.00           H
ATOM   2280  HA3 GLY   145      39.161  32.535  36.032  1.00  0.00           H
ATOM   2281  C   GLY   145      40.981  33.163  36.975  1.00  0.00           C
ATOM   2282  O   GLY   145      40.372  33.726  37.881  1.00  0.00           O
ATOM   2283  N   LEU   146      42.293  32.928  37.040  1.00  0.00           N
ATOM   2284  H   LEU   146      42.707  32.369  36.301  1.00  0.00           H
ATOM   2285  CA  LEU   146      43.157  33.298  38.169  1.00  0.00           C
ATOM   2286  HA  LEU   146      42.603  33.943  38.847  1.00  0.00           H
ATOM   2287  CB  LEU   146      43.526  32.014  38.948  1.00  0.00           C
ATOM   2288  HB2 LEU   146      44.100  31.367  38.288  1.00  0.00           H
ATOM   2289  HB3 LEU   146      44.176  32.285  39.775  1.00  0.00           H
ATOM   2290  CG  LEU   146      42.340  31.202  39.504  1.00  0.00           C
ATOM   2291  HG  LEU   146      41.634  30.965  38.709  1.00  0.00           H
ATOM   2292  CD1 LEU   146      42.846  29.880  40.085  1.00  0.00           C
ATOM   2293 HD11 LEU   146      42.022  29.326  40.527  1.00  0.00           H
ATOM   2294 HD12 LEU   146      43.280  29.284  39.283  1.00  0.00           H
ATOM   2295 HD13 LEU   146      43.604  30.077  40.843  1.00  0.00           H
ATOM   2296  CD2 LEU   146      41.603  31.945  40.620  1.00  0.00           C
ATOM   2297 HD21 LEU   146      40.791  31.332  41.005  1.00  0.00           H
ATOM   2298 HD22 LEU   146      42.298  32.181  41.424  1.00  0.00           H
ATOM   2299 HD23 LEU   146      41.181  32.869  40.228  1.00  0.00           H
ATOM   2300  C   LEU   146      44.392  34.120  37.719  1.00  0.00           C
ATOM   2301  O   LEU   146      45.510  33.595  37.708  1.00  0.00           O
ATOM   2302  N   PRO   147      44.240  35.407  37.341  1.00  0.00           N
ATOM   2303  CD  PRO   147      42.994  36.133  37.145  1.00  0.00           C
ATOM   2304  HD2 PRO   147      42.818  36.796  37.991  1.00  0.00           H
ATOM   2305  HD3 PRO   147      42.135  35.486  37.004  1.00  0.00           H
ATOM   2306  CG  PRO   147      43.233  36.949  35.882  1.00  0.00           C
ATOM   2307  HG2 PRO   147      42.539  37.782  35.793  1.00  0.00           H
ATOM   2308  HG3 PRO   147      43.167  36.298  35.009  1.00  0.00           H
ATOM   2309  CB  PRO   147      44.676  37.408  36.081  1.00  0.00           C
ATOM   2310  HB2 PRO   147      44.691  38.278  36.738  1.00  0.00           H
ATOM   2311  HB3 PRO   147      45.154  37.640  35.129  1.00  0.00           H
ATOM   2312  CA  PRO   147      45.336  36.203  36.772  1.00  0.00           C
ATOM   2313  HA  PRO   147      45.810  35.587  36.009  1.00  0.00           H
ATOM   2314  C   PRO   147      46.403  36.643  37.791  1.00  0.00           C
ATOM   2315  O   PRO   147      46.134  36.744  38.995  1.00  0.00           O
ATOM   2316  N   LEU   148      47.620  36.922  37.306  1.00  0.00           N
ATOM   2317  H   LEU   148      47.768  36.770  36.307  1.00  0.00           H
ATOM   2318  CA  LEU   148      48.763  37.386  38.110  1.00  0.00           C
ATOM   2319  HA  LEU   148      48.502  37.297  39.165  1.00  0.00           H
ATOM   2320  CB  LEU   148      49.964  36.462  37.848  1.00  0.00           C
ATOM   2321  HB2 LEU   148      49.674  35.435  38.062  1.00  0.00           H
ATOM   2322  HB3 LEU   148      50.218  36.524  36.788  1.00  0.00           H
ATOM   2323  CG  LEU   148      51.213  36.812  38.677  1.00  0.00           C
ATOM   2324  HG  LEU   148      51.517  37.841  38.484  1.00  0.00           H
ATOM   2325  CD1 LEU   148      50.974  36.636  40.180  1.00  0.00           C
ATOM   2326 HD11 LEU   148      50.512  35.666  40.369  1.00  0.00           H
ATOM   2327 HD12 LEU   148      51.921  36.706  40.714  1.00  0.00           H
ATOM   2328 HD13 LEU   148      50.321  37.428  40.543  1.00  0.00           H
ATOM   2329  CD2 LEU   148      52.371  35.904  38.271  1.00  0.00           C
ATOM   2330 HD21 LEU   148      53.269  36.222  38.796  1.00  0.00           H
ATOM   2331 HD22 LEU   148      52.129  34.875  38.522  1.00  0.00           H
ATOM   2332 HD23 LEU   148      52.550  35.993  37.199  1.00  0.00           H
ATOM   2333  C   LEU   148      49.137  38.854  37.839  1.00  0.00           C
ATOM   2334  O   LEU   148      49.529  39.204  36.724  1.00  0.00           O
ATOM   2335  N   GLY   149      49.119  39.691  38.879  1.00  0.00           N
ATOM   2336  H   GLY   149      48.825  39.332  39.783  1.00  0.00           H
ATOM   2337  CA  GLY   149      49.617  41.070  38.856  1.00  0.00           C
ATOM   2338  HA2 GLY   149      49.562  41.464  37.843  1.00  0.00           H
ATOM   2339  HA3 GLY   149      48.970  41.680  39.482  1.00  0.00           H
ATOM   2340  C   GLY   149      51.043  41.225  39.402  1.00  0.00           C
ATOM   2341  O   GLY   149      51.391  40.608  40.411  1.00  0.00           O
ATOM   2342  N   VAL   150      51.863  42.092  38.792  1.00  0.00           N
ATOM   2343  H   VAL   150      51.534  42.540  37.940  1.00  0.00           H
ATOM   2344  CA  VAL   150      53.230  42.411  39.248  1.00  0.00           C
ATOM   2345  HA  VAL   150      53.387  41.968  40.233  1.00  0.00           H
ATOM   2346  CB  VAL   150      54.305  41.811  38.318  1.00  0.00           C
ATOM   2347  HB  VAL   150      54.139  42.171  37.304  1.00  0.00           H
ATOM   2348  CG1 VAL   150      55.720  42.222  38.749  1.00  0.00           C
ATOM   2349 HG11 VAL   150      55.843  43.303  38.692  1.00  0.00           H
ATOM   2350 HG12 VAL   150      55.912  41.894  39.772  1.00  0.00           H
ATOM   2351 HG13 VAL   150      56.449  41.775  38.078  1.00  0.00           H
ATOM   2352  CG2 VAL   150      54.252  40.278  38.298  1.00  0.00           C
ATOM   2353 HG21 VAL   150      54.400  39.879  39.296  1.00  0.00           H
ATOM   2354 HG22 VAL   150      53.283  39.942  37.931  1.00  0.00           H
ATOM   2355 HG23 VAL   150      55.022  39.883  37.635  1.00  0.00           H
ATOM   2356  C   VAL   150      53.406  43.924  39.405  1.00  0.00           C
ATOM   2357  O   VAL   150      53.443  44.684  38.435  1.00  0.00           O
ATOM   2358  N   ASN   151      53.505  44.356  40.660  1.00  0.00           N
ATOM   2359  H   ASN   151      53.465  43.676  41.412  1.00  0.00           H
ATOM   2360  CA  ASN   151      53.707  45.744  41.051  1.00  0.00           C
ATOM   2361  HA  ASN   151      53.257  46.375  40.289  1.00  0.00           H
ATOM   2362  CB  ASN   151      52.949  45.958  42.374  1.00  0.00           C
ATOM   2363  HB2 ASN   151      51.961  45.503  42.293  1.00  0.00           H
ATOM   2364  HB3 ASN   151      53.480  45.464  43.186  1.00  0.00           H
ATOM   2365  CG  ASN   151      52.773  47.416  42.744  1.00  0.00           C
ATOM   2366  OD1 ASN   151      53.724  48.178  42.767  1.00  0.00           O
ATOM   2367  ND2 ASN   151      51.583  47.845  43.076  1.00  0.00           N
ATOM   2368 HD21 ASN   151      51.514  48.750  43.501  1.00  0.00           H
ATOM   2369 HD22 ASN   151      50.786  47.201  43.049  1.00  0.00           H
ATOM   2370  C   ASN   151      55.205  46.110  41.098  1.00  0.00           C
ATOM   2371  O   ASN   151      56.043  45.318  41.542  1.00  0.00           O
ATOM   2372  N   LEU   152      55.535  47.325  40.657  1.00  0.00           N
ATOM   2373  H   LEU   152      54.788  47.943  40.354  1.00  0.00           H
ATOM   2374  CA  LEU   152      56.896  47.830  40.500  1.00  0.00           C
ATOM   2375  HA  LEU   152      57.604  47.018  40.666  1.00  0.00           H
ATOM   2376  CB  LEU   152      57.070  48.333  39.061  1.00  0.00           C
ATOM   2377  HB2 LEU   152      56.385  49.168  38.904  1.00  0.00           H
ATOM   2378  HB3 LEU   152      58.091  48.699  38.946  1.00  0.00           H
ATOM   2379  CG  LEU   152      56.811  47.267  37.984  1.00  0.00           C
ATOM   2380  HG  LEU   152      55.803  46.864  38.075  1.00  0.00           H
ATOM   2381  CD1 LEU   152      56.924  47.933  36.617  1.00  0.00           C
ATOM   2382 HD11 LEU   152      56.760  47.194  35.834  1.00  0.00           H
ATOM   2383 HD12 LEU   152      56.159  48.707  36.530  1.00  0.00           H
ATOM   2384 HD13 LEU   152      57.904  48.389  36.493  1.00  0.00           H
ATOM   2385  CD2 LEU   152      57.817  46.117  38.096  1.00  0.00           C
ATOM   2386 HD21 LEU   152      58.828  46.504  38.220  1.00  0.00           H
ATOM   2387 HD22 LEU   152      57.567  45.500  38.959  1.00  0.00           H
ATOM   2388 HD23 LEU   152      57.765  45.490  37.206  1.00  0.00           H
ATOM   2389  C   LEU   152      57.239  48.935  41.511  1.00  0.00           C
ATOM   2390  O   LEU   152      56.378  49.692  41.969  1.00  0.00           O
ATOM   2391  N   GLY   153      58.530  49.026  41.831  1.00  0.00           N
ATOM   2392  H   GLY   153      59.172  48.352  41.421  1.00  0.00           H
ATOM   2393  CA  GLY   153      59.139  50.016  42.715  1.00  0.00           C
ATOM   2394  HA2 GLY   153      58.485  50.883  42.810  1.00  0.00           H
ATOM   2395  HA3 GLY   153      59.269  49.582  43.707  1.00  0.00           H
ATOM   2396  C   GLY   153      60.508  50.489  42.216  1.00  0.00           C
ATOM   2397  O   GLY   153      61.122  49.859  41.360  1.00  0.00           O
ATOM   2398  N   LYS   154      61.008  51.591  42.784  1.00  0.00           N
ATOM   2399  H   LYS   154      60.475  52.021  43.526  1.00  0.00           H
ATOM   2400  CA  LYS   154      62.310  52.198  42.438  1.00  0.00           C
ATOM   2401  HA  LYS   154      62.676  51.733  41.521  1.00  0.00           H
ATOM   2402  CB  LYS   154      62.112  53.699  42.108  1.00  0.00           C
ATOM   2403  HB2 LYS   154      62.062  53.795  41.022  1.00  0.00           H
ATOM   2404  HB3 LYS   154      61.158  54.042  42.510  1.00  0.00           H
ATOM   2405  CG  LYS   154      63.209  54.638  42.638  1.00  0.00           C
ATOM   2406  HG2 LYS   154      63.137  54.687  43.726  1.00  0.00           H
ATOM   2407  HG3 LYS   154      64.181  54.240  42.362  1.00  0.00           H
ATOM   2408  CD  LYS   154      63.128  56.051  42.056  1.00  0.00           C
ATOM   2409  HD2 LYS   154      63.364  55.990  40.994  1.00  0.00           H
ATOM   2410  HD3 LYS   154      62.124  56.455  42.192  1.00  0.00           H
ATOM   2411  CE  LYS   154      64.155  56.946  42.760  1.00  0.00           C
ATOM   2412  HE2 LYS   154      63.780  57.195  43.757  1.00  0.00           H
ATOM   2413  HE3 LYS   154      65.078  56.370  42.895  1.00  0.00           H
ATOM   2414  NZ  LYS   154      64.455  58.179  41.987  1.00  0.00           N
ATOM   2415  HZ1 LYS   154      65.192  58.711  42.442  1.00  0.00           H
ATOM   2416  HZ2 LYS   154      64.887  57.953  41.096  1.00  0.00           H
ATOM   2417  HZ3 LYS   154      63.654  58.770  41.830  1.00  0.00           H
ATOM   2418  C   LYS   154      63.383  51.898  43.494  1.00  0.00           C
ATOM   2419  O   LYS   154      63.097  51.887  44.691  1.00  0.00           O
ATOM   2420  N   ASN   155      64.623  51.672  43.069  1.00  0.00           N
ATOM   2421  H   ASN   155      64.815  51.818  42.079  1.00  0.00           H
ATOM   2422  CA  ASN   155      65.752  51.545  43.988  1.00  0.00           C
ATOM   2423  HA  ASN   155      65.450  50.855  44.777  1.00  0.00           H
ATOM   2424  CB  ASN   155      66.971  50.937  43.267  1.00  0.00           C
ATOM   2425  HB2 ASN   155      66.996  51.270  42.232  1.00  0.00           H
ATOM   2426  HB3 ASN   155      67.887  51.271  43.754  1.00  0.00           H
ATOM   2427  CG  ASN   155      66.969  49.424  43.276  1.00  0.00           C
ATOM   2428  OD1 ASN   155      66.738  48.763  42.276  1.00  0.00           O
ATOM   2429  ND2 ASN   155      67.238  48.820  44.409  1.00  0.00           N
ATOM   2430 HD21 ASN   155      67.230  47.808  44.410  1.00  0.00           H
ATOM   2431 HD22 ASN   155      67.362  49.351  45.262  1.00  0.00           H
ATOM   2432  C   ASN   155      66.078  52.883  44.678  1.00  0.00           C
ATOM   2433  O   ASN   155      65.990  53.971  44.106  1.00  0.00           O
ATOM   2434  N   LYS   156      66.487  52.802  45.947  1.00  0.00           N
ATOM   2435  H   LYS   156      66.578  51.869  46.344  1.00  0.00           H
ATOM   2436  CA  LYS   156      66.584  53.944  46.876  1.00  0.00           C
ATOM   2437  HA  LYS   156      65.616  54.446  46.897  1.00  0.00           H
ATOM   2438  CB  LYS   156      66.844  53.328  48.261  1.00  0.00           C
ATOM   2439  HB2 LYS   156      66.123  52.520  48.407  1.00  0.00           H
ATOM   2440  HB3 LYS   156      67.844  52.889  48.278  1.00  0.00           H
ATOM   2441  CG  LYS   156      66.702  54.300  49.439  1.00  0.00           C
ATOM   2442  HG2 LYS   156      67.562  54.971  49.462  1.00  0.00           H
ATOM   2443  HG3 LYS   156      65.787  54.884  49.330  1.00  0.00           H
ATOM   2444  CD  LYS   156      66.636  53.491  50.741  1.00  0.00           C
ATOM   2445  HD2 LYS   156      65.707  52.915  50.754  1.00  0.00           H
ATOM   2446  HD3 LYS   156      67.480  52.800  50.778  1.00  0.00           H
ATOM   2447  CE  LYS   156      66.691  54.405  51.965  1.00  0.00           C
ATOM   2448  HE2 LYS   156      67.649  54.934  51.957  1.00  0.00           H
ATOM   2449  HE3 LYS   156      65.890  55.148  51.896  1.00  0.00           H
ATOM   2450  NZ  LYS   156      66.546  53.609  53.206  1.00  0.00           N
ATOM   2451  HZ1 LYS   156      65.569  53.345  53.346  1.00  0.00           H
ATOM   2452  HZ2 LYS   156      66.815  54.140  54.021  1.00  0.00           H
ATOM   2453  HZ3 LYS   156      67.075  52.746  53.152  1.00  0.00           H
ATOM   2454  C   LYS   156      67.607  55.030  46.493  1.00  0.00           C
ATOM   2455  O   LYS   156      67.515  56.133  47.021  1.00  0.00           O
ATOM   2456  N   THR   157      68.549  54.743  45.593  1.00  0.00           N
ATOM   2457  H   THR   157      68.581  53.803  45.235  1.00  0.00           H
ATOM   2458  CA  THR   157      69.582  55.680  45.101  1.00  0.00           C
ATOM   2459  HA  THR   157      69.487  56.630  45.627  1.00  0.00           H
ATOM   2460  CB  THR   157      70.994  55.140  45.378  1.00  0.00           C
ATOM   2461  HB  THR   157      71.729  55.888  45.076  1.00  0.00           H
ATOM   2462  CG2 THR   157      71.231  54.816  46.852  1.00  0.00           C
ATOM   2463 HG21 THR   157      72.271  54.517  46.988  1.00  0.00           H
ATOM   2464 HG22 THR   157      71.034  55.699  47.460  1.00  0.00           H
ATOM   2465 HG23 THR   157      70.587  53.997  47.175  1.00  0.00           H
ATOM   2466  OG1 THR   157      71.211  53.966  44.628  1.00  0.00           O
ATOM   2467  HG1 THR   157      71.421  54.248  43.732  1.00  0.00           H
ATOM   2468  C   THR   157      69.450  56.006  43.608  1.00  0.00           C
ATOM   2469  O   THR   157      70.337  56.644  43.043  1.00  0.00           O
ATOM   2470  N   SER   158      68.399  55.537  42.928  1.00  0.00           N
ATOM   2471  H   SER   158      67.693  54.989  43.407  1.00  0.00           H
ATOM   2472  CA  SER   158      68.236  55.750  41.485  1.00  0.00           C
ATOM   2473  HA  SER   158      69.154  55.455  40.977  1.00  0.00           H
ATOM   2474  CB  SER   158      67.100  54.896  40.931  1.00  0.00           C
ATOM   2475  HB2 SER   158      66.155  55.210  41.371  1.00  0.00           H
ATOM   2476  HB3 SER   158      67.043  55.017  39.849  1.00  0.00           H
ATOM   2477  OG  SER   158      67.323  53.544  41.231  1.00  0.00           O
ATOM   2478  HG  SER   158      66.517  53.090  40.882  1.00  0.00           H
ATOM   2479  C   SER   158      67.942  57.211  41.165  1.00  0.00           C
ATOM   2480  O   SER   158      67.117  57.834  41.835  1.00  0.00           O
ATOM   2481  N   VAL   159      68.547  57.741  40.099  1.00  0.00           N
ATOM   2482  H   VAL   159      69.254  57.190  39.637  1.00  0.00           H
ATOM   2483  CA  VAL   159      68.287  59.110  39.614  1.00  0.00           C
ATOM   2484  HA  VAL   159      68.376  59.784  40.466  1.00  0.00           H
ATOM   2485  CB  VAL   159      69.336  59.562  38.573  1.00  0.00           C
ATOM   2486  HB  VAL   159      69.281  58.908  37.702  1.00  0.00           H
ATOM   2487  CG1 VAL   159      69.110  61.009  38.111  1.00  0.00           C
ATOM   2488 HG11 VAL   159      69.885  61.295  37.397  1.00  0.00           H
ATOM   2489 HG12 VAL   159      68.144  61.107  37.615  1.00  0.00           H
ATOM   2490 HG13 VAL   159      69.145  61.686  38.965  1.00  0.00           H
ATOM   2491  CG2 VAL   159      70.757  59.470  39.146  1.00  0.00           C
ATOM   2492 HG21 VAL   159      71.479  59.806  38.400  1.00  0.00           H
ATOM   2493 HG22 VAL   159      71.000  58.442  39.410  1.00  0.00           H
ATOM   2494 HG23 VAL   159      70.845  60.097  40.033  1.00  0.00           H
ATOM   2495  C   VAL   159      66.835  59.236  39.120  1.00  0.00           C
ATOM   2496  O   VAL   159      65.960  59.681  39.867  1.00  0.00           O
ATOM   2497  N   ASP   160      66.543  58.801  37.894  1.00  0.00           N
ATOM   2498  H   ASP   160      67.265  58.369  37.338  1.00  0.00           H
ATOM   2499  CA  ASP   160      65.211  58.903  37.288  1.00  0.00           C
ATOM   2500  HA  ASP   160      64.725  59.803  37.668  1.00  0.00           H
ATOM   2501  CB  ASP   160      65.350  59.075  35.770  1.00  0.00           C
ATOM   2502  HB2 ASP   160      65.996  59.932  35.573  1.00  0.00           H
ATOM   2503  HB3 ASP   160      65.826  58.186  35.351  1.00  0.00           H
ATOM   2504  CG  ASP   160      64.010  59.306  35.062  1.00  0.00           C
ATOM   2505  OD1 ASP   160      63.967  59.188  33.822  1.00  0.00           O
ATOM   2506  OD2 ASP   160      62.988  59.604  35.722  1.00  0.00           O
ATOM   2507  C   ASP   160      64.316  57.701  37.631  1.00  0.00           C
ATOM   2508  O   ASP   160      64.699  56.552  37.427  1.00  0.00           O
ATOM   2509  N   ALA   161      63.111  57.953  38.147  1.00  0.00           N
ATOM   2510  H   ALA   161      62.794  58.913  38.156  1.00  0.00           H
ATOM   2511  CA  ALA   161      62.146  56.884  38.417  1.00  0.00           C
ATOM   2512  HA  ALA   161      62.660  56.068  38.926  1.00  0.00           H
ATOM   2513  CB  ALA   161      61.055  57.439  39.340  1.00  0.00           C
ATOM   2514  HB1 ALA   161      60.382  56.628  39.625  1.00  0.00           H
ATOM   2515  HB2 ALA   161      61.500  57.867  40.237  1.00  0.00           H
ATOM   2516  HB3 ALA   161      60.481  58.207  38.818  1.00  0.00           H
ATOM   2517  C   ALA   161      61.526  56.277  37.143  1.00  0.00           C
ATOM   2518  O   ALA   161      61.035  55.150  37.193  1.00  0.00           O
ATOM   2519  N   ALA   162      61.538  56.986  36.007  1.00  0.00           N
ATOM   2520  H   ALA   162      61.964  57.911  35.999  1.00  0.00           H
ATOM   2521  CA  ALA   162      60.981  56.450  34.762  1.00  0.00           C
ATOM   2522  HA  ALA   162      59.983  56.071  34.977  1.00  0.00           H
ATOM   2523  CB  ALA   162      60.840  57.588  33.743  1.00  0.00           C
ATOM   2524  HB1 ALA   162      60.301  57.229  32.866  1.00  0.00           H
ATOM   2525  HB2 ALA   162      60.295  58.424  34.182  1.00  0.00           H
ATOM   2526  HB3 ALA   162      61.825  57.927  33.428  1.00  0.00           H
ATOM   2527  C   ALA   162      61.773  55.256  34.188  1.00  0.00           C
ATOM   2528  O   ALA   162      61.168  54.371  33.580  1.00  0.00           O
ATOM   2529  N   GLU   163      63.098  55.181  34.389  1.00  0.00           N
ATOM   2530  H   GLU   163      63.570  55.926  34.881  1.00  0.00           H
ATOM   2531  CA  GLU   163      63.869  54.009  33.943  1.00  0.00           C
ATOM   2532  HA  GLU   163      63.436  53.685  32.998  1.00  0.00           H
ATOM   2533  CB  GLU   163      65.339  54.347  33.646  1.00  0.00           C
ATOM   2534  HB2 GLU   163      65.402  55.343  33.204  1.00  0.00           H
ATOM   2535  HB3 GLU   163      65.901  54.357  34.580  1.00  0.00           H
ATOM   2536  CG  GLU   163      65.970  53.326  32.672  1.00  0.00           C
ATOM   2537  HG2 GLU   163      67.037  53.545  32.594  1.00  0.00           H
ATOM   2538  HG3 GLU   163      65.878  52.321  33.087  1.00  0.00           H
ATOM   2539  CD  GLU   163      65.349  53.375  31.261  1.00  0.00           C
ATOM   2540  OE1 GLU   163      64.812  52.352  30.766  1.00  0.00           O
ATOM   2541  OE2 GLU   163      65.342  54.460  30.643  1.00  0.00           O
ATOM   2542  C   GLU   163      63.720  52.810  34.894  1.00  0.00           C
ATOM   2543  O   GLU   163      63.549  51.700  34.404  1.00  0.00           O
ATOM   2544  N   ASP   164      63.682  53.003  36.221  1.00  0.00           N
ATOM   2545  H   ASP   164      63.942  53.904  36.597  1.00  0.00           H
ATOM   2546  CA  ASP   164      63.454  51.884  37.162  1.00  0.00           C
ATOM   2547  HA  ASP   164      64.244  51.147  37.015  1.00  0.00           H
ATOM   2548  CB  ASP   164      63.487  52.348  38.633  1.00  0.00           C
ATOM   2549  HB2 ASP   164      62.848  53.226  38.741  1.00  0.00           H
ATOM   2550  HB3 ASP   164      63.053  51.553  39.243  1.00  0.00           H
ATOM   2551  CG  ASP   164      64.866  52.668  39.224  1.00  0.00           C
ATOM   2552  OD1 ASP   164      65.835  52.911  38.483  1.00  0.00           O
ATOM   2553  OD2 ASP   164      64.968  52.665  40.476  1.00  0.00           O
ATOM   2554  C   ASP   164      62.113  51.161  36.909  1.00  0.00           C
ATOM   2555  O   ASP   164      62.049  49.928  36.905  1.00  0.00           O
ATOM   2556  N   TYR   165      61.042  51.919  36.632  1.00  0.00           N
ATOM   2557  H   TYR   165      61.143  52.926  36.670  1.00  0.00           H
ATOM   2558  CA  TYR   165      59.760  51.347  36.202  1.00  0.00           C
ATOM   2559  HA  TYR   165      59.518  50.520  36.868  1.00  0.00           H
ATOM   2560  CB  TYR   165      58.650  52.405  36.310  1.00  0.00           C
ATOM   2561  HB2 TYR   165      58.932  53.258  35.690  1.00  0.00           H
ATOM   2562  HB3 TYR   165      57.741  51.984  35.879  1.00  0.00           H
ATOM   2563  CG  TYR   165      58.295  52.896  37.710  1.00  0.00           C
ATOM   2564  CD1 TYR   165      58.097  51.988  38.770  1.00  0.00           C
ATOM   2565  HD1 TYR   165      58.265  50.935  38.617  1.00  0.00           H
ATOM   2566  CE1 TYR   165      57.676  52.447  40.034  1.00  0.00           C
ATOM   2567  HE1 TYR   165      57.519  51.755  40.845  1.00  0.00           H
ATOM   2568  CZ  TYR   165      57.433  53.818  40.245  1.00  0.00           C
ATOM   2569  OH  TYR   165      56.941  54.239  41.440  1.00  0.00           O
ATOM   2570  HH  TYR   165      56.072  54.661  41.332  1.00  0.00           H
ATOM   2571  CE2 TYR   165      57.640  54.733  39.191  1.00  0.00           C
ATOM   2572  HE2 TYR   165      57.460  55.783  39.359  1.00  0.00           H
ATOM   2573  CD2 TYR   165      58.078  54.269  37.932  1.00  0.00           C
ATOM   2574  HD2 TYR   165      58.248  54.965  37.124  1.00  0.00           H
ATOM   2575  C   TYR   165      59.801  50.753  34.777  1.00  0.00           C
ATOM   2576  O   TYR   165      59.170  49.724  34.538  1.00  0.00           O
ATOM   2577  N   ALA   166      60.545  51.333  33.831  1.00  0.00           N
ATOM   2578  H   ALA   166      61.071  52.166  34.059  1.00  0.00           H
ATOM   2579  CA  ALA   166      60.705  50.745  32.494  1.00  0.00           C
ATOM   2580  HA  ALA   166      59.717  50.537  32.082  1.00  0.00           H
ATOM   2581  CB  ALA   166      61.384  51.762  31.581  1.00  0.00           C
ATOM   2582  HB1 ALA   166      60.752  52.644  31.503  1.00  0.00           H
ATOM   2583  HB2 ALA   166      62.361  52.027  31.982  1.00  0.00           H
ATOM   2584  HB3 ALA   166      61.525  51.326  30.594  1.00  0.00           H
ATOM   2585  C   ALA   166      61.477  49.413  32.512  1.00  0.00           C
ATOM   2586  O   ALA   166      61.084  48.463  31.839  1.00  0.00           O
ATOM   2587  N   GLU   167      62.506  49.294  33.351  1.00  0.00           N
ATOM   2588  H   GLU   167      62.825  50.124  33.847  1.00  0.00           H
ATOM   2589  CA  GLU   167      63.213  48.032  33.585  1.00  0.00           C
ATOM   2590  HA  GLU   167      63.554  47.651  32.625  1.00  0.00           H
ATOM   2591  CB  GLU   167      64.432  48.307  34.481  1.00  0.00           C
ATOM   2592  HB2 GLU   167      65.038  49.098  34.037  1.00  0.00           H
ATOM   2593  HB3 GLU   167      64.080  48.666  35.449  1.00  0.00           H
ATOM   2594  CG  GLU   167      65.324  47.080  34.720  1.00  0.00           C
ATOM   2595  HG2 GLU   167      66.090  47.358  35.447  1.00  0.00           H
ATOM   2596  HG3 GLU   167      64.726  46.288  35.169  1.00  0.00           H
ATOM   2597  CD  GLU   167      66.016  46.533  33.462  1.00  0.00           C
ATOM   2598  OE1 GLU   167      65.861  47.128  32.362  1.00  0.00           O
ATOM   2599  OE2 GLU   167      66.746  45.533  33.623  1.00  0.00           O
ATOM   2600  C   GLU   167      62.287  46.961  34.181  1.00  0.00           C
ATOM   2601  O   GLU   167      62.302  45.806  33.749  1.00  0.00           O
ATOM   2602  N   GLY   168      61.401  47.360  35.101  1.00  0.00           N
ATOM   2603  H   GLY   168      61.465  48.315  35.440  1.00  0.00           H
ATOM   2604  CA  GLY   168      60.317  46.511  35.593  1.00  0.00           C
ATOM   2605  HA2 GLY   168      60.729  45.662  36.134  1.00  0.00           H
ATOM   2606  HA3 GLY   168      59.721  47.103  36.279  1.00  0.00           H
ATOM   2607  C   GLY   168      59.396  45.990  34.484  1.00  0.00           C
ATOM   2608  O   GLY   168      59.110  44.791  34.457  1.00  0.00           O
ATOM   2609  N   VAL   169      58.992  46.853  33.541  1.00  0.00           N
ATOM   2610  H   VAL   169      59.273  47.825  33.627  1.00  0.00           H
ATOM   2611  CA  VAL   169      58.197  46.448  32.369  1.00  0.00           C
ATOM   2612  HA  VAL   169      57.310  45.927  32.722  1.00  0.00           H
ATOM   2613  CB  VAL   169      57.735  47.675  31.550  1.00  0.00           C
ATOM   2614  HB  VAL   169      58.604  48.266  31.268  1.00  0.00           H
ATOM   2615  CG1 VAL   169      56.992  47.287  30.265  1.00  0.00           C
ATOM   2616 HG11 VAL   169      56.589  48.183  29.796  1.00  0.00           H
ATOM   2617 HG12 VAL   169      57.676  46.813  29.559  1.00  0.00           H
ATOM   2618 HG13 VAL   169      56.172  46.607  30.490  1.00  0.00           H
ATOM   2619  CG2 VAL   169      56.785  48.581  32.350  1.00  0.00           C
ATOM   2620 HG21 VAL   169      55.823  48.093  32.490  1.00  0.00           H
ATOM   2621 HG22 VAL   169      57.201  48.821  33.324  1.00  0.00           H
ATOM   2622 HG23 VAL   169      56.636  49.507  31.796  1.00  0.00           H
ATOM   2623  C   VAL   169      58.966  45.449  31.503  1.00  0.00           C
ATOM   2624  O   VAL   169      58.410  44.402  31.165  1.00  0.00           O
ATOM   2625  N   ARG   170      60.242  45.732  31.195  1.00  0.00           N
ATOM   2626  H   ARG   170      60.614  46.623  31.515  1.00  0.00           H
ATOM   2627  CA  ARG   170      61.114  44.875  30.374  1.00  0.00           C
ATOM   2628  HA  ARG   170      60.637  44.717  29.405  1.00  0.00           H
ATOM   2629  CB  ARG   170      62.479  45.542  30.147  1.00  0.00           C
ATOM   2630  HB2 ARG   170      62.890  45.881  31.099  1.00  0.00           H
ATOM   2631  HB3 ARG   170      63.161  44.797  29.730  1.00  0.00           H
ATOM   2632  CG  ARG   170      62.399  46.716  29.161  1.00  0.00           C
ATOM   2633  HG2 ARG   170      61.904  46.383  28.248  1.00  0.00           H
ATOM   2634  HG3 ARG   170      61.815  47.530  29.587  1.00  0.00           H
ATOM   2635  CD  ARG   170      63.798  47.222  28.794  1.00  0.00           C
ATOM   2636  HD2 ARG   170      64.393  46.385  28.428  1.00  0.00           H
ATOM   2637  HD3 ARG   170      63.698  47.938  27.977  1.00  0.00           H
ATOM   2638  NE  ARG   170      64.492  47.848  29.934  1.00  0.00           N
ATOM   2639  HE  ARG   170      64.958  47.257  30.624  1.00  0.00           H
ATOM   2640  CZ  ARG   170      64.604  49.139  30.158  1.00  0.00           C
ATOM   2641  NH1 ARG   170      64.035  50.060  29.445  1.00  0.00           N
ATOM   2642 HH11 ARG   170      63.296  49.831  28.771  1.00  0.00           H
ATOM   2643 HH12 ARG   170      64.187  51.018  29.738  1.00  0.00           H
ATOM   2644  NH2 ARG   170      65.327  49.546  31.148  1.00  0.00           N
ATOM   2645 HH21 ARG   170      65.734  48.835  31.761  1.00  0.00           H
ATOM   2646 HH22 ARG   170      65.349  50.539  31.336  1.00  0.00           H
ATOM   2647  C   ARG   170      61.309  43.476  30.961  1.00  0.00           C
ATOM   2648  O   ARG   170      61.079  42.506  30.244  1.00  0.00           O
ATOM   2649  N   VAL   171      61.712  43.352  32.229  1.00  0.00           N
ATOM   2650  H   VAL   171      61.911  44.205  32.743  1.00  0.00           H
ATOM   2651  CA  VAL   171      62.086  42.052  32.816  1.00  0.00           C
ATOM   2652  HA  VAL   171      62.628  41.485  32.059  1.00  0.00           H
ATOM   2653  CB  VAL   171      63.036  42.228  34.020  1.00  0.00           C
ATOM   2654  HB  VAL   171      62.525  42.810  34.787  1.00  0.00           H
ATOM   2655  CG1 VAL   171      63.463  40.887  34.634  1.00  0.00           C
ATOM   2656 HG11 VAL   171      64.222  41.047  35.399  1.00  0.00           H
ATOM   2657 HG12 VAL   171      62.609  40.396  35.097  1.00  0.00           H
ATOM   2658 HG13 VAL   171      63.874  40.235  33.862  1.00  0.00           H
ATOM   2659  CG2 VAL   171      64.320  42.964  33.618  1.00  0.00           C
ATOM   2660 HG21 VAL   171      64.963  43.106  34.486  1.00  0.00           H
ATOM   2661 HG22 VAL   171      64.864  42.397  32.862  1.00  0.00           H
ATOM   2662 HG23 VAL   171      64.092  43.951  33.218  1.00  0.00           H
ATOM   2663  C   VAL   171      60.873  41.196  33.198  1.00  0.00           C
ATOM   2664  O   VAL   171      60.899  39.987  32.979  1.00  0.00           O
ATOM   2665  N   LEU   172      59.805  41.783  33.755  1.00  0.00           N
ATOM   2666  H   LEU   172      59.805  42.791  33.868  1.00  0.00           H
ATOM   2667  CA  LEU   172      58.668  41.015  34.294  1.00  0.00           C
ATOM   2668  HA  LEU   172      58.887  39.951  34.208  1.00  0.00           H
ATOM   2669  CB  LEU   172      58.479  41.320  35.792  1.00  0.00           C
ATOM   2670  HB2 LEU   172      58.315  42.391  35.915  1.00  0.00           H
ATOM   2671  HB3 LEU   172      57.582  40.801  36.134  1.00  0.00           H
ATOM   2672  CG  LEU   172      59.653  40.883  36.686  1.00  0.00           C
ATOM   2673  HG  LEU   172      60.541  41.468  36.448  1.00  0.00           H
ATOM   2674  CD1 LEU   172      59.295  41.096  38.159  1.00  0.00           C
ATOM   2675 HD11 LEU   172      58.967  42.125  38.312  1.00  0.00           H
ATOM   2676 HD12 LEU   172      58.494  40.417  38.455  1.00  0.00           H
ATOM   2677 HD13 LEU   172      60.170  40.914  38.779  1.00  0.00           H
ATOM   2678  CD2 LEU   172      59.982  39.399  36.545  1.00  0.00           C
ATOM   2679 HD21 LEU   172      60.713  39.132  37.303  1.00  0.00           H
ATOM   2680 HD22 LEU   172      59.085  38.797  36.680  1.00  0.00           H
ATOM   2681 HD23 LEU   172      60.414  39.199  35.565  1.00  0.00           H
ATOM   2682  C   LEU   172      57.359  41.152  33.507  1.00  0.00           C
ATOM   2683  O   LEU   172      56.436  40.378  33.761  1.00  0.00           O
ATOM   2684  N   GLY   173      57.283  42.040  32.511  1.00  0.00           N
ATOM   2685  H   GLY   173      58.047  42.685  32.343  1.00  0.00           H
ATOM   2686  CA  GLY   173      56.154  42.058  31.579  1.00  0.00           C
ATOM   2687  HA2 GLY   173      55.267  42.361  32.129  1.00  0.00           H
ATOM   2688  HA3 GLY   173      56.347  42.786  30.792  1.00  0.00           H
ATOM   2689  C   GLY   173      55.860  40.695  30.926  1.00  0.00           C
ATOM   2690  O   GLY   173      54.712  40.258  30.991  1.00  0.00           O
ATOM   2691  N   PRO   174      56.855  39.942  30.414  1.00  0.00           N
ATOM   2692  CD  PRO   174      58.205  40.399  30.110  1.00  0.00           C
ATOM   2693  HD2 PRO   174      58.865  40.179  30.951  1.00  0.00           H
ATOM   2694  HD3 PRO   174      58.237  41.464  29.875  1.00  0.00           H
ATOM   2695  CG  PRO   174      58.631  39.580  28.896  1.00  0.00           C
ATOM   2696  HG2 PRO   174      59.716  39.489  28.827  1.00  0.00           H
ATOM   2697  HG3 PRO   174      58.216  40.021  27.989  1.00  0.00           H
ATOM   2698  CB  PRO   174      57.960  38.236  29.167  1.00  0.00           C
ATOM   2699  HB2 PRO   174      58.573  37.667  29.869  1.00  0.00           H
ATOM   2700  HB3 PRO   174      57.808  37.666  28.250  1.00  0.00           H
ATOM   2701  CA  PRO   174      56.628  38.616  29.826  1.00  0.00           C
ATOM   2702  HA  PRO   174      55.867  38.731  29.057  1.00  0.00           H
ATOM   2703  C   PRO   174      56.161  37.496  30.776  1.00  0.00           C
ATOM   2704  O   PRO   174      56.006  36.367  30.307  1.00  0.00           O
ATOM   2705  N   LEU   175      55.953  37.774  32.070  1.00  0.00           N
ATOM   2706  H   LEU   175      56.111  38.729  32.373  1.00  0.00           H
ATOM   2707  CA  LEU   175      55.548  36.816  33.113  1.00  0.00           C
ATOM   2708  HA  LEU   175      55.219  35.893  32.638  1.00  0.00           H
ATOM   2709  CB  LEU   175      56.775  36.515  33.999  1.00  0.00           C
ATOM   2710  HB2 LEU   175      57.153  37.469  34.371  1.00  0.00           H
ATOM   2711  HB3 LEU   175      56.465  35.928  34.863  1.00  0.00           H
ATOM   2712  CG  LEU   175      57.914  35.760  33.291  1.00  0.00           C
ATOM   2713  HG  LEU   175      58.112  36.199  32.315  1.00  0.00           H
ATOM   2714  CD1 LEU   175      59.190  35.873  34.119  1.00  0.00           C
ATOM   2715 HD11 LEU   175      59.455  36.925  34.239  1.00  0.00           H
ATOM   2716 HD12 LEU   175      59.058  35.412  35.093  1.00  0.00           H
ATOM   2717 HD13 LEU   175      60.008  35.369  33.601  1.00  0.00           H
ATOM   2718  CD2 LEU   175      57.588  34.274  33.120  1.00  0.00           C
ATOM   2719 HD21 LEU   175      58.421  33.780  32.618  1.00  0.00           H
ATOM   2720 HD22 LEU   175      57.427  33.811  34.093  1.00  0.00           H
ATOM   2721 HD23 LEU   175      56.694  34.167  32.508  1.00  0.00           H
ATOM   2722  C   LEU   175      54.359  37.304  33.974  1.00  0.00           C
ATOM   2723  O   LEU   175      54.020  36.653  34.965  1.00  0.00           O
ATOM   2724  N   ALA   176      53.748  38.436  33.617  1.00  0.00           N
ATOM   2725  H   ALA   176      54.052  38.890  32.766  1.00  0.00           H
ATOM   2726  CA  ALA   176      52.614  39.042  34.315  1.00  0.00           C
ATOM   2727  HA  ALA   176      52.324  38.414  35.159  1.00  0.00           H
ATOM   2728  CB  ALA   176      53.048  40.407  34.859  1.00  0.00           C
ATOM   2729  HB1 ALA   176      53.220  41.094  34.030  1.00  0.00           H
ATOM   2730  HB2 ALA   176      52.268  40.807  35.506  1.00  0.00           H
ATOM   2731  HB3 ALA   176      53.970  40.301  35.428  1.00  0.00           H
ATOM   2732  C   ALA   176      51.393  39.173  33.381  1.00  0.00           C
ATOM   2733  O   ALA   176      51.547  39.417  32.186  1.00  0.00           O
ATOM   2734  N   ASP   177      50.184  39.065  33.934  1.00  0.00           N
ATOM   2735  H   ASP   177      50.120  38.862  34.925  1.00  0.00           H
ATOM   2736  CA  ASP   177      48.935  39.360  33.222  1.00  0.00           C
ATOM   2737  HA  ASP   177      49.046  39.098  32.169  1.00  0.00           H
ATOM   2738  CB  ASP   177      47.800  38.498  33.801  1.00  0.00           C
ATOM   2739  HB2 ASP   177      47.679  38.731  34.860  1.00  0.00           H
ATOM   2740  HB3 ASP   177      46.868  38.763  33.307  1.00  0.00           H
ATOM   2741  CG  ASP   177      48.015  36.988  33.625  1.00  0.00           C
ATOM   2742  OD1 ASP   177      48.642  36.558  32.639  1.00  0.00           O
ATOM   2743  OD2 ASP   177      47.535  36.232  34.501  1.00  0.00           O
ATOM   2744  C   ASP   177      48.594  40.860  33.296  1.00  0.00           C
ATOM   2745  O   ASP   177      48.052  41.449  32.353  1.00  0.00           O
ATOM   2746  N   TYR   178      48.995  41.521  34.388  1.00  0.00           N
ATOM   2747  H   TYR   178      49.422  40.980  35.129  1.00  0.00           H
ATOM   2748  CA  TYR   178      49.018  42.978  34.505  1.00  0.00           C
ATOM   2749  HA  TYR   178      49.122  43.382  33.499  1.00  0.00           H
ATOM   2750  CB  TYR   178      47.675  43.497  35.044  1.00  0.00           C
ATOM   2751  HB2 TYR   178      47.656  44.575  34.887  1.00  0.00           H
ATOM   2752  HB3 TYR   178      46.872  43.080  34.435  1.00  0.00           H
ATOM   2753  CG  TYR   178      47.356  43.232  36.507  1.00  0.00           C
ATOM   2754  CD1 TYR   178      47.745  44.165  37.488  1.00  0.00           C
ATOM   2755  HD1 TYR   178      48.338  45.022  37.201  1.00  0.00           H
ATOM   2756  CE1 TYR   178      47.349  43.998  38.830  1.00  0.00           C
ATOM   2757  HE1 TYR   178      47.640  44.716  39.579  1.00  0.00           H
ATOM   2758  CZ  TYR   178      46.570  42.884  39.196  1.00  0.00           C
ATOM   2759  OH  TYR   178      46.186  42.722  40.489  1.00  0.00           O
ATOM   2760  HH  TYR   178      46.380  43.483  41.041  1.00  0.00           H
ATOM   2761  CE2 TYR   178      46.208  41.928  38.222  1.00  0.00           C
ATOM   2762  HE2 TYR   178      45.631  41.066  38.522  1.00  0.00           H
ATOM   2763  CD2 TYR   178      46.598  42.102  36.879  1.00  0.00           C
ATOM   2764  HD2 TYR   178      46.311  41.373  36.133  1.00  0.00           H
ATOM   2765  C   TYR   178      50.221  43.500  35.307  1.00  0.00           C
ATOM   2766  O   TYR   178      50.721  42.847  36.223  1.00  0.00           O
ATOM   2767  N   LEU   179      50.678  44.700  34.952  1.00  0.00           N
ATOM   2768  H   LEU   179      50.229  45.151  34.163  1.00  0.00           H
ATOM   2769  CA  LEU   179      51.704  45.469  35.649  1.00  0.00           C
ATOM   2770  HA  LEU   179      52.196  44.822  36.373  1.00  0.00           H
ATOM   2771  CB  LEU   179      52.760  45.986  34.656  1.00  0.00           C
ATOM   2772  HB2 LEU   179      52.264  46.641  33.937  1.00  0.00           H
ATOM   2773  HB3 LEU   179      53.486  46.585  35.208  1.00  0.00           H
ATOM   2774  CG  LEU   179      53.522  44.900  33.880  1.00  0.00           C
ATOM   2775  HG  LEU   179      52.828  44.334  33.266  1.00  0.00           H
ATOM   2776  CD1 LEU   179      54.546  45.576  32.973  1.00  0.00           C
ATOM   2777 HD11 LEU   179      54.043  46.253  32.284  1.00  0.00           H
ATOM   2778 HD12 LEU   179      55.252  46.132  33.587  1.00  0.00           H
ATOM   2779 HD13 LEU   179      55.086  44.825  32.399  1.00  0.00           H
ATOM   2780  CD2 LEU   179      54.273  43.937  34.797  1.00  0.00           C
ATOM   2781 HD21 LEU   179      54.912  44.490  35.485  1.00  0.00           H
ATOM   2782 HD22 LEU   179      53.560  43.344  35.366  1.00  0.00           H
ATOM   2783 HD23 LEU   179      54.886  43.254  34.209  1.00  0.00           H
ATOM   2784  C   LEU   179      51.080  46.634  36.422  1.00  0.00           C
ATOM   2785  O   LEU   179      50.034  47.170  36.047  1.00  0.00           O
ATOM   2786  N   VAL   180      51.770  47.066  37.474  1.00  0.00           N
ATOM   2787  H   VAL   180      52.603  46.555  37.747  1.00  0.00           H
ATOM   2788  CA  VAL   180      51.338  48.193  38.302  1.00  0.00           C
ATOM   2789  HA  VAL   180      50.602  48.771  37.748  1.00  0.00           H
ATOM   2790  CB  VAL   180      50.665  47.718  39.601  1.00  0.00           C
ATOM   2791  HB  VAL   180      51.434  47.390  40.290  1.00  0.00           H
ATOM   2792  CG1 VAL   180      49.909  48.868  40.267  1.00  0.00           C
ATOM   2793 HG11 VAL   180      50.586  49.689  40.497  1.00  0.00           H
ATOM   2794 HG12 VAL   180      49.111  49.223  39.614  1.00  0.00           H
ATOM   2795 HG13 VAL   180      49.481  48.509  41.202  1.00  0.00           H
ATOM   2796  CG2 VAL   180      49.699  46.541  39.415  1.00  0.00           C
ATOM   2797 HG21 VAL   180      49.261  46.282  40.380  1.00  0.00           H
ATOM   2798 HG22 VAL   180      48.910  46.819  38.717  1.00  0.00           H
ATOM   2799 HG23 VAL   180      50.230  45.663  39.045  1.00  0.00           H
ATOM   2800  C   VAL   180      52.522  49.099  38.614  1.00  0.00           C
ATOM   2801  O   VAL   180      53.582  48.623  39.015  1.00  0.00           O
ATOM   2802  N   VAL   181      52.324  50.406  38.466  1.00  0.00           N
ATOM   2803  H   VAL   181      51.440  50.716  38.069  1.00  0.00           H
ATOM   2804  CA  VAL   181      53.274  51.443  38.894  1.00  0.00           C
ATOM   2805  HA  VAL   181      54.170  50.976  39.301  1.00  0.00           H
ATOM   2806  CB  VAL   181      53.702  52.299  37.684  1.00  0.00           C
ATOM   2807  HB  VAL   181      52.816  52.614  37.131  1.00  0.00           H
ATOM   2808  CG1 VAL   181      54.476  53.554  38.091  1.00  0.00           C
ATOM   2809 HG11 VAL   181      54.858  54.061  37.207  1.00  0.00           H
ATOM   2810 HG12 VAL   181      53.827  54.243  38.629  1.00  0.00           H
ATOM   2811 HG13 VAL   181      55.307  53.272  38.731  1.00  0.00           H
ATOM   2812  CG2 VAL   181      54.598  51.474  36.749  1.00  0.00           C
ATOM   2813 HG21 VAL   181      55.491  51.144  37.280  1.00  0.00           H
ATOM   2814 HG22 VAL   181      54.059  50.597  36.391  1.00  0.00           H
ATOM   2815 HG23 VAL   181      54.894  52.070  35.887  1.00  0.00           H
ATOM   2816  C   VAL   181      52.641  52.272  40.006  1.00  0.00           C
ATOM   2817  O   VAL   181      51.559  52.831  39.825  1.00  0.00           O
ATOM   2818  N   ASN   182      53.295  52.360  41.166  1.00  0.00           N
ATOM   2819  H   ASN   182      54.163  51.856  41.273  1.00  0.00           H
ATOM   2820  CA  ASN   182      52.893  53.279  42.241  1.00  0.00           C
ATOM   2821  HA  ASN   182      51.810  53.216  42.353  1.00  0.00           H
ATOM   2822  CB  ASN   182      53.530  52.837  43.572  1.00  0.00           C
ATOM   2823  HB2 ASN   182      54.543  52.466  43.407  1.00  0.00           H
ATOM   2824  HB3 ASN   182      53.592  53.699  44.237  1.00  0.00           H
ATOM   2825  CG  ASN   182      52.691  51.796  44.296  1.00  0.00           C
ATOM   2826  OD1 ASN   182      51.576  52.061  44.719  1.00  0.00           O
ATOM   2827  ND2 ASN   182      53.179  50.600  44.496  1.00  0.00           N
ATOM   2828 HD21 ASN   182      52.665  49.965  45.096  1.00  0.00           H
ATOM   2829 HD22 ASN   182      54.095  50.358  44.155  1.00  0.00           H
ATOM   2830  C   ASN   182      53.219  54.745  41.881  1.00  0.00           C
ATOM   2831  O   ASN   182      54.312  55.036  41.383  1.00  0.00           O
ATOM   2832  N   VAL   183      52.270  55.659  42.142  1.00  0.00           N
ATOM   2833  H   VAL   183      51.419  55.318  42.587  1.00  0.00           H
ATOM   2834  CA  VAL   183      52.259  57.066  41.674  1.00  0.00           C
ATOM   2835  HA  VAL   183      53.265  57.321  41.342  1.00  0.00           H
ATOM   2836  CB  VAL   183      51.317  57.228  40.457  1.00  0.00           C
ATOM   2837  HB  VAL   183      50.323  56.869  40.730  1.00  0.00           H
ATOM   2838  CG1 VAL   183      51.180  58.683  39.987  1.00  0.00           C
ATOM   2839 HG11 VAL   183      50.541  58.728  39.104  1.00  0.00           H
ATOM   2840 HG12 VAL   183      50.713  59.296  40.758  1.00  0.00           H
ATOM   2841 HG13 VAL   183      52.159  59.095  39.742  1.00  0.00           H
ATOM   2842  CG2 VAL   183      51.813  56.415  39.253  1.00  0.00           C
ATOM   2843 HG21 VAL   183      52.839  56.687  39.011  1.00  0.00           H
ATOM   2844 HG22 VAL   183      51.775  55.353  39.485  1.00  0.00           H
ATOM   2845 HG23 VAL   183      51.177  56.594  38.387  1.00  0.00           H
ATOM   2846  C   VAL   183      51.889  58.044  42.806  1.00  0.00           C
ATOM   2847  O   VAL   183      50.956  57.798  43.575  1.00  0.00           O
ATOM   2848  N   SER   184      52.591  59.178  42.896  1.00  0.00           N
ATOM   2849  H   SER   184      53.237  59.402  42.154  1.00  0.00           H
ATOM   2850  CA  SER   184      52.359  60.222  43.909  1.00  0.00           C
ATOM   2851  HA  SER   184      51.526  59.928  44.549  1.00  0.00           H
ATOM   2852  CB  SER   184      53.595  60.345  44.811  1.00  0.00           C
ATOM   2853  HB2 SER   184      53.886  59.352  45.157  1.00  0.00           H
ATOM   2854  HB3 SER   184      54.417  60.784  44.243  1.00  0.00           H
ATOM   2855  OG  SER   184      53.309  61.153  45.939  1.00  0.00           O
ATOM   2856  HG  SER   184      54.069  61.166  46.532  1.00  0.00           H
ATOM   2857  C   SER   184      51.962  61.568  43.275  1.00  0.00           C
ATOM   2858  O   SER   184      51.921  61.683  42.050  1.00  0.00           O
ATOM   2859  N   SER   185      51.646  62.561  44.111  1.00  0.00           N
ATOM   2860  H   SER   185      51.808  62.369  45.092  1.00  0.00           H
ATOM   2861  CA  SER   185      51.136  63.897  43.764  1.00  0.00           C
ATOM   2862  HA  SER   185      50.106  63.791  43.441  1.00  0.00           H
ATOM   2863  CB  SER   185      51.110  64.740  45.046  1.00  0.00           C
ATOM   2864  HB2 SER   185      50.335  64.362  45.713  1.00  0.00           H
ATOM   2865  HB3 SER   185      52.073  64.642  45.551  1.00  0.00           H
ATOM   2866  OG  SER   185      50.885  66.111  44.818  1.00  0.00           O
ATOM   2867  HG  SER   185      50.047  66.287  44.328  1.00  0.00           H
ATOM   2868  C   SER   185      51.944  64.600  42.649  1.00  0.00           C
ATOM   2869  O   SER   185      53.126  64.897  42.839  1.00  0.00           O
ATOM   2870  N   PRO   186      51.332  64.863  41.472  1.00  0.00           N
ATOM   2871  CD  PRO   186      50.055  64.327  41.004  1.00  0.00           C
ATOM   2872  HD2 PRO   186      49.235  64.691  41.613  1.00  0.00           H
ATOM   2873  HD3 PRO   186      50.087  63.238  41.016  1.00  0.00           H
ATOM   2874  CG  PRO   186      49.875  64.815  39.567  1.00  0.00           C
ATOM   2875  HG2 PRO   186      49.314  65.751  39.559  1.00  0.00           H
ATOM   2876  HG3 PRO   186      49.387  64.073  38.939  1.00  0.00           H
ATOM   2877  CB  PRO   186      51.311  65.068  39.118  1.00  0.00           C
ATOM   2878  HB2 PRO   186      51.351  65.769  38.286  1.00  0.00           H
ATOM   2879  HB3 PRO   186      51.789  64.126  38.841  1.00  0.00           H
ATOM   2880  CA  PRO   186      51.954  65.623  40.392  1.00  0.00           C
ATOM   2881  HA  PRO   186      53.029  65.436  40.369  1.00  0.00           H
ATOM   2882  C   PRO   186      51.721  67.141  40.492  1.00  0.00           C
ATOM   2883  O   PRO   186      52.122  67.861  39.573  1.00  0.00           O
ATOM   2884  N   ASN   187      50.999  67.627  41.511  1.00  0.00           N
ATOM   2885  H   ASN   187      50.658  67.001  42.234  1.00  0.00           H
ATOM   2886  CA  ASN   187      50.596  69.026  41.623  1.00  0.00           C
ATOM   2887  HA  ASN   187      51.406  69.609  41.182  1.00  0.00           H
ATOM   2888  CB  ASN   187      49.307  69.235  40.790  1.00  0.00           C
ATOM   2889  HB2 ASN   187      49.193  68.429  40.064  1.00  0.00           H
ATOM   2890  HB3 ASN   187      48.426  69.239  41.429  1.00  0.00           H
ATOM   2891  CG  ASN   187      49.407  70.534  40.017  1.00  0.00           C
ATOM   2892  OD1 ASN   187      50.056  71.476  40.451  1.00  0.00           O
ATOM   2893  ND2 ASN   187      48.848  70.630  38.837  1.00  0.00           N
ATOM   2894 HD21 ASN   187      49.197  71.341  38.209  1.00  0.00           H
ATOM   2895 HD22 ASN   187      48.253  69.881  38.470  1.00  0.00           H
ATOM   2896  C   ASN   187      50.478  69.522  43.082  1.00  0.00           C
ATOM   2897  O   ASN   187      50.981  68.900  44.008  1.00  0.00           O
ATOM   2898  N   THR   188      49.878  70.698  43.312  1.00  0.00           N
ATOM   2899  H   THR   188      49.563  71.245  42.521  1.00  0.00           H
ATOM   2900  CA  THR   188      49.542  71.182  44.667  1.00  0.00           C
ATOM   2901  HA  THR   188      49.490  70.317  45.329  1.00  0.00           H
ATOM   2902  CB  THR   188      50.606  72.139  45.258  1.00  0.00           C
ATOM   2903  HB  THR   188      50.494  72.105  46.343  1.00  0.00           H
ATOM   2904  CG2 THR   188      52.065  71.808  44.943  1.00  0.00           C
ATOM   2905 HG21 THR   188      52.718  72.512  45.458  1.00  0.00           H
ATOM   2906 HG22 THR   188      52.294  70.801  45.295  1.00  0.00           H
ATOM   2907 HG23 THR   188      52.252  71.866  43.871  1.00  0.00           H
ATOM   2908  OG1 THR   188      50.396  73.480  44.875  1.00  0.00           O
ATOM   2909  HG1 THR   188      50.459  73.522  43.906  1.00  0.00           H
ATOM   2910  C   THR   188      48.166  71.847  44.682  1.00  0.00           C
ATOM   2911  O   THR   188      47.686  72.322  43.653  1.00  0.00           O
ATOM   2912  N   ALA   189      47.534  71.947  45.854  1.00  0.00           N
ATOM   2913  H   ALA   189      47.906  71.449  46.646  1.00  0.00           H
ATOM   2914  CA  ALA   189      46.334  72.769  46.040  1.00  0.00           C
ATOM   2915  HA  ALA   189      45.629  72.550  45.237  1.00  0.00           H
ATOM   2916  CB  ALA   189      45.677  72.377  47.368  1.00  0.00           C
ATOM   2917  HB1 ALA   189      46.371  72.531  48.195  1.00  0.00           H
ATOM   2918  HB2 ALA   189      44.790  72.994  47.530  1.00  0.00           H
ATOM   2919  HB3 ALA   189      45.370  71.332  47.337  1.00  0.00           H
ATOM   2920  C   ALA   189      46.616  74.286  45.993  1.00  0.00           C
ATOM   2921  O   ALA   189      45.792  75.039  45.484  1.00  0.00           O
ATOM   2922  N   GLY   190      47.757  74.744  46.529  1.00  0.00           N
ATOM   2923  H   GLY   190      48.411  74.078  46.907  1.00  0.00           H
ATOM   2924  CA  GLY   190      48.089  76.176  46.653  1.00  0.00           C
ATOM   2925  HA2 GLY   190      47.220  76.714  47.034  1.00  0.00           H
ATOM   2926  HA3 GLY   190      48.904  76.289  47.367  1.00  0.00           H
ATOM   2927  C   GLY   190      48.521  76.854  45.346  1.00  0.00           C
ATOM   2928  O   GLY   190      48.406  78.067  45.207  1.00  0.00           O
ATOM   2929  N   LEU   191      48.994  76.064  44.381  1.00  0.00           N
ATOM   2930  H   LEU   191      49.116  75.083  44.605  1.00  0.00           H
ATOM   2931  CA  LEU   191      49.370  76.482  43.033  1.00  0.00           C
ATOM   2932  HA  LEU   191      48.734  77.314  42.727  1.00  0.00           H
ATOM   2933  CB  LEU   191      50.840  76.948  43.055  1.00  0.00           C
ATOM   2934  HB2 LEU   191      50.930  77.811  43.717  1.00  0.00           H
ATOM   2935  HB3 LEU   191      51.448  76.143  43.473  1.00  0.00           H
ATOM   2936  CG  LEU   191      51.413  77.314  41.673  1.00  0.00           C
ATOM   2937  HG  LEU   191      51.274  76.486  40.978  1.00  0.00           H
ATOM   2938  CD1 LEU   191      50.746  78.563  41.096  1.00  0.00           C
ATOM   2939 HD11 LEU   191      49.686  78.386  40.924  1.00  0.00           H
ATOM   2940 HD12 LEU   191      51.209  78.819  40.143  1.00  0.00           H
ATOM   2941 HD13 LEU   191      50.862  79.401  41.785  1.00  0.00           H
ATOM   2942  CD2 LEU   191      52.912  77.576  41.791  1.00  0.00           C
ATOM   2943 HD21 LEU   191      53.093  78.402  42.480  1.00  0.00           H
ATOM   2944 HD22 LEU   191      53.416  76.683  42.162  1.00  0.00           H
ATOM   2945 HD23 LEU   191      53.321  77.830  40.814  1.00  0.00           H
ATOM   2946  C   LEU   191      49.168  75.310  42.064  1.00  0.00           C
ATOM   2947  O   LEU   191      49.799  74.265  42.246  1.00  0.00           O
ATOM   2948  N   ARG   192      48.354  75.492  41.011  1.00  0.00           N
ATOM   2949  H   ARG   192      47.862  76.369  40.929  1.00  0.00           H
ATOM   2950  CA  ARG   192      48.267  74.531  39.898  1.00  0.00           C
ATOM   2951  HA  ARG   192      48.320  73.533  40.338  1.00  0.00           H
ATOM   2952  CB  ARG   192      46.928  74.613  39.133  1.00  0.00           C
ATOM   2953  HB2 ARG   192      46.111  74.755  39.839  1.00  0.00           H
ATOM   2954  HB3 ARG   192      46.926  75.454  38.437  1.00  0.00           H
ATOM   2955  CG  ARG   192      46.715  73.287  38.376  1.00  0.00           C
ATOM   2956  HG2 ARG   192      47.491  73.167  37.618  1.00  0.00           H
ATOM   2957  HG3 ARG   192      46.806  72.470  39.091  1.00  0.00           H
ATOM   2958  CD  ARG   192      45.347  73.163  37.698  1.00  0.00           C
ATOM   2959  HD2 ARG   192      44.578  73.520  38.383  1.00  0.00           H
ATOM   2960  HD3 ARG   192      45.327  73.793  36.807  1.00  0.00           H
ATOM   2961  NE  ARG   192      45.077  71.759  37.328  1.00  0.00           N
ATOM   2962  HE  ARG   192      45.865  71.131  37.214  1.00  0.00           H
ATOM   2963  CZ  ARG   192      43.896  71.191  37.158  1.00  0.00           C
ATOM   2964  NH1 ARG   192      42.760  71.777  37.386  1.00  0.00           N
ATOM   2965 HH11 ARG   192      42.716  72.668  37.831  1.00  0.00           H
ATOM   2966 HH12 ARG   192      41.919  71.217  37.210  1.00  0.00           H
ATOM   2967  NH2 ARG   192      43.807  69.974  36.731  1.00  0.00           N
ATOM   2968 HH21 ARG   192      44.636  69.420  36.523  1.00  0.00           H
ATOM   2969 HH22 ARG   192      42.865  69.606  36.616  1.00  0.00           H
ATOM   2970  C   ARG   192      49.481  74.666  38.973  1.00  0.00           C
ATOM   2971  O   ARG   192      49.484  75.456  38.035  1.00  0.00           O
ATOM   2972  N   SER   193      50.525  73.907  39.278  1.00  0.00           N
ATOM   2973  H   SER   193      50.409  73.294  40.077  1.00  0.00           H
ATOM   2974  CA  SER   193      51.756  73.758  38.493  1.00  0.00           C
ATOM   2975  HA  SER   193      52.072  74.746  38.161  1.00  0.00           H
ATOM   2976  CB  SER   193      52.849  73.180  39.403  1.00  0.00           C
ATOM   2977  HB2 SER   193      53.822  73.346  38.940  1.00  0.00           H
ATOM   2978  HB3 SER   193      52.834  73.692  40.367  1.00  0.00           H
ATOM   2979  OG  SER   193      52.671  71.791  39.593  1.00  0.00           O
ATOM   2980  HG  SER   193      51.788  71.637  39.979  1.00  0.00           H
ATOM   2981  C   SER   193      51.579  72.871  37.249  1.00  0.00           C
ATOM   2982  O   SER   193      50.534  72.238  37.075  1.00  0.00           O
ATOM   2983  N   LEU   194      52.618  72.805  36.398  1.00  0.00           N
ATOM   2984  H   LEU   194      53.423  73.383  36.589  1.00  0.00           H
ATOM   2985  CA  LEU   194      52.623  72.020  35.152  1.00  0.00           C
ATOM   2986  HA  LEU   194      51.665  71.509  35.059  1.00  0.00           H
ATOM   2987  CB  LEU   194      52.785  73.016  33.983  1.00  0.00           C
ATOM   2988  HB2 LEU   194      52.536  74.028  34.309  1.00  0.00           H
ATOM   2989  HB3 LEU   194      53.832  73.026  33.675  1.00  0.00           H
ATOM   2990  CG  LEU   194      51.897  72.686  32.773  1.00  0.00           C
ATOM   2991  HG  LEU   194      52.002  71.629  32.523  1.00  0.00           H
ATOM   2992  CD1 LEU   194      50.422  72.995  33.057  1.00  0.00           C
ATOM   2993 HD11 LEU   194      50.301  74.049  33.313  1.00  0.00           H
ATOM   2994 HD12 LEU   194      50.054  72.388  33.883  1.00  0.00           H
ATOM   2995 HD13 LEU   194      49.826  72.771  32.173  1.00  0.00           H
ATOM   2996  CD2 LEU   194      52.331  73.514  31.562  1.00  0.00           C
ATOM   2997 HD21 LEU   194      52.228  74.578  31.778  1.00  0.00           H
ATOM   2998 HD22 LEU   194      53.372  73.294  31.324  1.00  0.00           H
ATOM   2999 HD23 LEU   194      51.715  73.263  30.698  1.00  0.00           H
ATOM   3000  C   LEU   194      53.702  70.912  35.120  1.00  0.00           C
ATOM   3001  O   LEU   194      53.497  69.873  34.487  1.00  0.00           O
ATOM   3002  N   GLN   195      54.830  71.109  35.815  1.00  0.00           N
ATOM   3003  H   GLN   195      54.961  72.004  36.265  1.00  0.00           H
ATOM   3004  CA  GLN   195      56.002  70.227  35.750  1.00  0.00           C
ATOM   3005  HA  GLN   195      56.329  70.169  34.711  1.00  0.00           H
ATOM   3006  CB  GLN   195      57.161  70.793  36.600  1.00  0.00           C
ATOM   3007  HB2 GLN   195      56.771  71.407  37.415  1.00  0.00           H
ATOM   3008  HB3 GLN   195      57.695  69.958  37.056  1.00  0.00           H
ATOM   3009  CG  GLN   195      58.207  71.584  35.792  1.00  0.00           C
ATOM   3010  HG2 GLN   195      59.067  71.763  36.438  1.00  0.00           H
ATOM   3011  HG3 GLN   195      58.544  70.977  34.951  1.00  0.00           H
ATOM   3012  CD  GLN   195      57.735  72.937  35.270  1.00  0.00           C
ATOM   3013  OE1 GLN   195      56.621  73.383  35.501  1.00  0.00           O
ATOM   3014  NE2 GLN   195      58.581  73.655  34.560  1.00  0.00           N
ATOM   3015 HE21 GLN   195      58.250  74.552  34.248  1.00  0.00           H
ATOM   3016 HE22 GLN   195      59.509  73.321  34.368  1.00  0.00           H
ATOM   3017  C   GLN   195      55.704  68.785  36.186  1.00  0.00           C
ATOM   3018  O   GLN   195      56.045  67.860  35.457  1.00  0.00           O
ATOM   3019  N   GLY   196      55.047  68.564  37.330  1.00  0.00           N
ATOM   3020  H   GLY   196      54.756  69.346  37.900  1.00  0.00           H
ATOM   3021  CA  GLY   196      54.799  67.201  37.821  1.00  0.00           C
ATOM   3022  HA2 GLY   196      55.748  66.669  37.898  1.00  0.00           H
ATOM   3023  HA3 GLY   196      54.363  67.253  38.817  1.00  0.00           H
ATOM   3024  C   GLY   196      53.862  66.382  36.917  1.00  0.00           C
ATOM   3025  O   GLY   196      54.029  65.169  36.772  1.00  0.00           O
ATOM   3026  N   LYS   197      52.927  67.058  36.232  1.00  0.00           N
ATOM   3027  H   LYS   197      52.843  68.045  36.433  1.00  0.00           H
ATOM   3028  CA  LYS   197      52.058  66.471  35.200  1.00  0.00           C
ATOM   3029  HA  LYS   197      51.679  65.521  35.578  1.00  0.00           H
ATOM   3030  CB  LYS   197      50.866  67.407  34.945  1.00  0.00           C
ATOM   3031  HB2 LYS   197      50.431  67.699  35.903  1.00  0.00           H
ATOM   3032  HB3 LYS   197      51.208  68.308  34.432  1.00  0.00           H
ATOM   3033  CG  LYS   197      49.780  66.713  34.107  1.00  0.00           C
ATOM   3034  HG2 LYS   197      50.194  66.362  33.161  1.00  0.00           H
ATOM   3035  HG3 LYS   197      49.403  65.857  34.668  1.00  0.00           H
ATOM   3036  CD  LYS   197      48.623  67.667  33.801  1.00  0.00           C
ATOM   3037  HD2 LYS   197      48.318  68.158  34.725  1.00  0.00           H
ATOM   3038  HD3 LYS   197      48.954  68.432  33.097  1.00  0.00           H
ATOM   3039  CE  LYS   197      47.445  66.884  33.211  1.00  0.00           C
ATOM   3040  HE2 LYS   197      47.715  66.501  32.221  1.00  0.00           H
ATOM   3041  HE3 LYS   197      47.241  66.026  33.861  1.00  0.00           H
ATOM   3042  NZ  LYS   197      46.236  67.734  33.130  1.00  0.00           N
ATOM   3043  HZ1 LYS   197      45.447  67.210  32.760  1.00  0.00           H
ATOM   3044  HZ2 LYS   197      45.988  68.046  34.075  1.00  0.00           H
ATOM   3045  HZ3 LYS   197      46.389  68.555  32.565  1.00  0.00           H
ATOM   3046  C   LYS   197      52.816  66.169  33.900  1.00  0.00           C
ATOM   3047  O   LYS   197      52.563  65.148  33.264  1.00  0.00           O
ATOM   3048  N   ALA   198      53.748  67.035  33.501  1.00  0.00           N
ATOM   3049  H   ALA   198      53.896  67.879  34.041  1.00  0.00           H
ATOM   3050  CA  ALA   198      54.637  66.772  32.369  1.00  0.00           C
ATOM   3051  HA  ALA   198      54.026  66.526  31.500  1.00  0.00           H
ATOM   3052  CB  ALA   198      55.424  68.051  32.052  1.00  0.00           C
ATOM   3053  HB1 ALA   198      56.077  68.308  32.886  1.00  0.00           H
ATOM   3054  HB2 ALA   198      56.039  67.888  31.167  1.00  0.00           H
ATOM   3055  HB3 ALA   198      54.738  68.878  31.865  1.00  0.00           H
ATOM   3056  C   ALA   198      55.558  65.563  32.638  1.00  0.00           C
ATOM   3057  O   ALA   198      55.708  64.704  31.769  1.00  0.00           O
ATOM   3058  N   GLU   199      56.102  65.447  33.853  1.00  0.00           N
ATOM   3059  H   GLU   199      55.996  66.220  34.503  1.00  0.00           H
ATOM   3060  CA  GLU   199      56.888  64.291  34.310  1.00  0.00           C
ATOM   3061  HA  GLU   199      57.686  64.107  33.592  1.00  0.00           H
ATOM   3062  CB  GLU   199      57.499  64.591  35.690  1.00  0.00           C
ATOM   3063  HB2 GLU   199      56.753  65.076  36.319  1.00  0.00           H
ATOM   3064  HB3 GLU   199      57.776  63.652  36.169  1.00  0.00           H
ATOM   3065  CG  GLU   199      58.747  65.480  35.620  1.00  0.00           C
ATOM   3066  HG2 GLU   199      58.513  66.404  35.089  1.00  0.00           H
ATOM   3067  HG3 GLU   199      59.049  65.743  36.637  1.00  0.00           H
ATOM   3068  CD  GLU   199      59.894  64.743  34.924  1.00  0.00           C
ATOM   3069  OE1 GLU   199      60.004  64.841  33.684  1.00  0.00           O
ATOM   3070  OE2 GLU   199      60.601  63.953  35.582  1.00  0.00           O
ATOM   3071  C   GLU   199      56.052  63.003  34.379  1.00  0.00           C
ATOM   3072  O   GLU   199      56.460  61.969  33.850  1.00  0.00           O
ATOM   3073  N   LEU   200      54.842  63.061  34.945  1.00  0.00           N
ATOM   3074  H   LEU   200      54.597  63.904  35.455  1.00  0.00           H
ATOM   3075  CA  LEU   200      53.877  61.956  34.930  1.00  0.00           C
ATOM   3076  HA  LEU   200      54.321  61.102  35.445  1.00  0.00           H
ATOM   3077  CB  LEU   200      52.630  62.424  35.711  1.00  0.00           C
ATOM   3078  HB2 LEU   200      52.925  62.648  36.738  1.00  0.00           H
ATOM   3079  HB3 LEU   200      52.277  63.349  35.258  1.00  0.00           H
ATOM   3080  CG  LEU   200      51.444  61.443  35.743  1.00  0.00           C
ATOM   3081  HG  LEU   200      51.128  61.219  34.726  1.00  0.00           H
ATOM   3082  CD1 LEU   200      51.813  60.135  36.444  1.00  0.00           C
ATOM   3083 HD11 LEU   200      52.163  60.338  37.456  1.00  0.00           H
ATOM   3084 HD12 LEU   200      50.940  59.485  36.493  1.00  0.00           H
ATOM   3085 HD13 LEU   200      52.598  59.620  35.890  1.00  0.00           H
ATOM   3086  CD2 LEU   200      50.262  62.083  36.474  1.00  0.00           C
ATOM   3087 HD21 LEU   200      49.954  62.992  35.956  1.00  0.00           H
ATOM   3088 HD22 LEU   200      49.426  61.385  36.479  1.00  0.00           H
ATOM   3089 HD23 LEU   200      50.538  62.322  37.502  1.00  0.00           H
ATOM   3090  C   LEU   200      53.525  61.500  33.499  1.00  0.00           C
ATOM   3091  O   LEU   200      53.415  60.298  33.244  1.00  0.00           O
ATOM   3092  N   ARG   201      53.389  62.438  32.548  1.00  0.00           N
ATOM   3093  H   ARG   201      53.411  63.414  32.829  1.00  0.00           H
ATOM   3094  CA  ARG   201      53.264  62.103  31.121  1.00  0.00           C
ATOM   3095  HA  ARG   201      52.457  61.376  31.019  1.00  0.00           H
ATOM   3096  CB  ARG   201      52.908  63.339  30.274  1.00  0.00           C
ATOM   3097  HB2 ARG   201      51.993  63.790  30.660  1.00  0.00           H
ATOM   3098  HB3 ARG   201      53.710  64.071  30.350  1.00  0.00           H
ATOM   3099  CG  ARG   201      52.704  62.967  28.791  1.00  0.00           C
ATOM   3100  HG2 ARG   201      53.543  62.369  28.441  1.00  0.00           H
ATOM   3101  HG3 ARG   201      51.795  62.374  28.683  1.00  0.00           H
ATOM   3102  CD  ARG   201      52.640  64.191  27.874  1.00  0.00           C
ATOM   3103  HD2 ARG   201      53.467  64.860  28.112  1.00  0.00           H
ATOM   3104  HD3 ARG   201      52.764  63.842  26.847  1.00  0.00           H
ATOM   3105  NE  ARG   201      51.343  64.875  27.955  1.00  0.00           N
ATOM   3106  HE  ARG   201      50.522  64.305  27.721  1.00  0.00           H
ATOM   3107  CZ  ARG   201      51.090  66.166  27.918  1.00  0.00           C
ATOM   3108  NH1 ARG   201      52.035  67.068  27.949  1.00  0.00           N
ATOM   3109 HH11 ARG   201      52.988  66.754  27.936  1.00  0.00           H
ATOM   3110 HH12 ARG   201      51.795  68.037  28.000  1.00  0.00           H
ATOM   3111  NH2 ARG   201      49.864  66.584  27.848  1.00  0.00           N
ATOM   3112 HH21 ARG   201      49.129  65.859  27.773  1.00  0.00           H
ATOM   3113 HH22 ARG   201      49.631  67.522  27.619  1.00  0.00           H
ATOM   3114  C   ARG   201      54.527  61.412  30.607  1.00  0.00           C
ATOM   3115  O   ARG   201      54.394  60.339  30.020  1.00  0.00           O
ATOM   3116  N   ARG   202      55.722  61.979  30.816  1.00  0.00           N
ATOM   3117  H   ARG   202      55.737  62.861  31.325  1.00  0.00           H
ATOM   3118  CA  ARG   202      57.010  61.415  30.356  1.00  0.00           C
ATOM   3119  HA  ARG   202      57.021  61.392  29.266  1.00  0.00           H
ATOM   3120  CB  ARG   202      58.164  62.318  30.850  1.00  0.00           C
ATOM   3121  HB2 ARG   202      57.992  63.336  30.497  1.00  0.00           H
ATOM   3122  HB3 ARG   202      58.164  62.340  31.939  1.00  0.00           H
ATOM   3123  CG  ARG   202      59.555  61.860  30.369  1.00  0.00           C
ATOM   3124  HG2 ARG   202      59.741  60.832  30.682  1.00  0.00           H
ATOM   3125  HG3 ARG   202      59.573  61.894  29.279  1.00  0.00           H
ATOM   3126  CD  ARG   202      60.686  62.757  30.906  1.00  0.00           C
ATOM   3127  HD2 ARG   202      61.613  62.524  30.383  1.00  0.00           H
ATOM   3128  HD3 ARG   202      60.439  63.800  30.691  1.00  0.00           H
ATOM   3129  NE  ARG   202      60.892  62.619  32.360  1.00  0.00           N
ATOM   3130  HE  ARG   202      60.538  63.382  32.943  1.00  0.00           H
ATOM   3131  CZ  ARG   202      61.583  61.705  33.021  1.00  0.00           C
ATOM   3132  NH1 ARG   202      62.207  60.739  32.411  1.00  0.00           N
ATOM   3133 HH11 ARG   202      62.209  60.682  31.419  1.00  0.00           H
ATOM   3134 HH12 ARG   202      62.825  60.133  32.962  1.00  0.00           H
ATOM   3135  NH2 ARG   202      61.650  61.705  34.317  1.00  0.00           N
ATOM   3136 HH21 ARG   202      61.257  62.496  34.841  1.00  0.00           H
ATOM   3137 HH22 ARG   202      62.117  60.946  34.810  1.00  0.00           H
ATOM   3138  C   ARG   202      57.186  59.971  30.832  1.00  0.00           C
ATOM   3139  O   ARG   202      57.439  59.076  30.027  1.00  0.00           O
ATOM   3140  N   LEU   203      56.968  59.748  32.127  1.00  0.00           N
ATOM   3141  H   LEU   203      56.760  60.554  32.710  1.00  0.00           H
ATOM   3142  CA  LEU   203      57.037  58.443  32.775  1.00  0.00           C
ATOM   3143  HA  LEU   203      58.038  58.039  32.627  1.00  0.00           H
ATOM   3144  CB  LEU   203      56.814  58.655  34.286  1.00  0.00           C
ATOM   3145  HB2 LEU   203      57.512  59.436  34.598  1.00  0.00           H
ATOM   3146  HB3 LEU   203      55.808  59.039  34.460  1.00  0.00           H
ATOM   3147  CG  LEU   203      57.058  57.429  35.189  1.00  0.00           C
ATOM   3148  HG  LEU   203      57.968  56.928  34.867  1.00  0.00           H
ATOM   3149  CD1 LEU   203      57.262  57.922  36.626  1.00  0.00           C
ATOM   3150 HD11 LEU   203      58.152  58.551  36.673  1.00  0.00           H
ATOM   3151 HD12 LEU   203      57.406  57.081  37.299  1.00  0.00           H
ATOM   3152 HD13 LEU   203      56.397  58.500  36.954  1.00  0.00           H
ATOM   3153  CD2 LEU   203      55.918  56.405  35.193  1.00  0.00           C
ATOM   3154 HD21 LEU   203      54.976  56.887  35.454  1.00  0.00           H
ATOM   3155 HD22 LEU   203      55.831  55.929  34.221  1.00  0.00           H
ATOM   3156 HD23 LEU   203      56.131  55.625  35.922  1.00  0.00           H
ATOM   3157  C   LEU   203      56.050  57.459  32.145  1.00  0.00           C
ATOM   3158  O   LEU   203      56.468  56.409  31.655  1.00  0.00           O
ATOM   3159  N   LEU   204      54.752  57.782  32.127  1.00  0.00           N
ATOM   3160  H   LEU   204      54.448  58.665  32.528  1.00  0.00           H
ATOM   3161  CA  LEU   204      53.734  56.843  31.647  1.00  0.00           C
ATOM   3162  HA  LEU   204      53.938  55.877  32.099  1.00  0.00           H
ATOM   3163  CB  LEU   204      52.345  57.299  32.124  1.00  0.00           C
ATOM   3164  HB2 LEU   204      52.211  58.347  31.853  1.00  0.00           H
ATOM   3165  HB3 LEU   204      51.588  56.721  31.597  1.00  0.00           H
ATOM   3166  CG  LEU   204      52.123  57.136  33.645  1.00  0.00           C
ATOM   3167  HG  LEU   204      52.904  57.667  34.189  1.00  0.00           H
ATOM   3168  CD1 LEU   204      50.773  57.737  34.032  1.00  0.00           C
ATOM   3169 HD11 LEU   204      49.973  57.253  33.474  1.00  0.00           H
ATOM   3170 HD12 LEU   204      50.596  57.607  35.098  1.00  0.00           H
ATOM   3171 HD13 LEU   204      50.772  58.803  33.805  1.00  0.00           H
ATOM   3172  CD2 LEU   204      52.126  55.670  34.096  1.00  0.00           C
ATOM   3173 HD21 LEU   204      53.105  55.223  33.941  1.00  0.00           H
ATOM   3174 HD22 LEU   204      51.908  55.622  35.161  1.00  0.00           H
ATOM   3175 HD23 LEU   204      51.378  55.100  33.544  1.00  0.00           H
ATOM   3176  C   LEU   204      53.801  56.588  30.130  1.00  0.00           C
ATOM   3177  O   LEU   204      53.612  55.446  29.711  1.00  0.00           O
ATOM   3178  N   THR   205      54.172  57.592  29.326  1.00  0.00           N
ATOM   3179  H   THR   205      54.292  58.510  29.741  1.00  0.00           H
ATOM   3180  CA  THR   205      54.438  57.430  27.881  1.00  0.00           C
ATOM   3181  HA  THR   205      53.527  57.093  27.386  1.00  0.00           H
ATOM   3182  CB  THR   205      54.883  58.753  27.230  1.00  0.00           C
ATOM   3183  HB  THR   205      55.824  59.075  27.679  1.00  0.00           H
ATOM   3184  CG2 THR   205      55.072  58.649  25.718  1.00  0.00           C
ATOM   3185 HG21 THR   205      55.309  59.634  25.316  1.00  0.00           H
ATOM   3186 HG22 THR   205      55.889  57.968  25.477  1.00  0.00           H
ATOM   3187 HG23 THR   205      54.150  58.290  25.260  1.00  0.00           H
ATOM   3188  OG1 THR   205      53.925  59.760  27.433  1.00  0.00           O
ATOM   3189  HG1 THR   205      53.931  59.962  28.382  1.00  0.00           H
ATOM   3190  C   THR   205      55.519  56.377  27.638  1.00  0.00           C
ATOM   3191  O   THR   205      55.329  55.456  26.845  1.00  0.00           O
ATOM   3192  N   LYS   206      56.638  56.463  28.375  1.00  0.00           N
ATOM   3193  H   LYS   206      56.726  57.240  29.023  1.00  0.00           H
ATOM   3194  CA  LYS   206      57.718  55.461  28.329  1.00  0.00           C
ATOM   3195  HA  LYS   206      58.029  55.340  27.289  1.00  0.00           H
ATOM   3196  CB  LYS   206      58.928  55.973  29.126  1.00  0.00           C
ATOM   3197  HB2 LYS   206      59.255  56.912  28.676  1.00  0.00           H
ATOM   3198  HB3 LYS   206      58.632  56.177  30.156  1.00  0.00           H
ATOM   3199  CG  LYS   206      60.114  54.991  29.139  1.00  0.00           C
ATOM   3200  HG2 LYS   206      59.859  54.131  29.760  1.00  0.00           H
ATOM   3201  HG3 LYS   206      60.329  54.649  28.125  1.00  0.00           H
ATOM   3202  CD  LYS   206      61.356  55.688  29.712  1.00  0.00           C
ATOM   3203  HD2 LYS   206      61.757  56.387  28.977  1.00  0.00           H
ATOM   3204  HD3 LYS   206      61.061  56.261  30.592  1.00  0.00           H
ATOM   3205  CE  LYS   206      62.453  54.718  30.161  1.00  0.00           C
ATOM   3206  HE2 LYS   206      63.222  55.301  30.677  1.00  0.00           H
ATOM   3207  HE3 LYS   206      62.040  54.030  30.897  1.00  0.00           H
ATOM   3208  NZ  LYS   206      63.117  53.962  29.067  1.00  0.00           N
ATOM   3209  HZ1 LYS   206      63.894  53.443  29.490  1.00  0.00           H
ATOM   3210  HZ2 LYS   206      62.518  53.275  28.602  1.00  0.00           H
ATOM   3211  HZ3 LYS   206      63.534  54.578  28.389  1.00  0.00           H
ATOM   3212  C   LYS   206      57.221  54.082  28.784  1.00  0.00           C
ATOM   3213  O   LYS   206      57.382  53.115  28.048  1.00  0.00           O
ATOM   3214  N   VAL   207      56.542  53.994  29.933  1.00  0.00           N
ATOM   3215  H   VAL   207      56.425  54.843  30.475  1.00  0.00           H
ATOM   3216  CA  VAL   207      55.968  52.728  30.448  1.00  0.00           C
ATOM   3217  HA  VAL   207      56.783  52.034  30.651  1.00  0.00           H
ATOM   3218  CB  VAL   207      55.217  52.980  31.777  1.00  0.00           C
ATOM   3219  HB  VAL   207      54.585  53.856  31.659  1.00  0.00           H
ATOM   3220  CG1 VAL   207      54.313  51.825  32.227  1.00  0.00           C
ATOM   3221 HG11 VAL   207      53.536  51.644  31.486  1.00  0.00           H
ATOM   3222 HG12 VAL   207      54.897  50.917  32.359  1.00  0.00           H
ATOM   3223 HG13 VAL   207      53.830  52.075  33.172  1.00  0.00           H
ATOM   3224  CG2 VAL   207      56.210  53.244  32.919  1.00  0.00           C
ATOM   3225 HG21 VAL   207      55.667  53.521  33.822  1.00  0.00           H
ATOM   3226 HG22 VAL   207      56.797  52.347  33.119  1.00  0.00           H
ATOM   3227 HG23 VAL   207      56.891  54.051  32.656  1.00  0.00           H
ATOM   3228  C   VAL   207      55.065  52.038  29.415  1.00  0.00           C
ATOM   3229  O   VAL   207      55.155  50.820  29.247  1.00  0.00           O
ATOM   3230  N   LEU   208      54.240  52.806  28.689  1.00  0.00           N
ATOM   3231  H   LEU   208      54.178  53.796  28.907  1.00  0.00           H
ATOM   3232  CA  LEU   208      53.436  52.304  27.571  1.00  0.00           C
ATOM   3233  HA  LEU   208      52.887  51.430  27.914  1.00  0.00           H
ATOM   3234  CB  LEU   208      52.435  53.387  27.124  1.00  0.00           C
ATOM   3235  HB2 LEU   208      52.963  54.335  27.024  1.00  0.00           H
ATOM   3236  HB3 LEU   208      52.035  53.128  26.142  1.00  0.00           H
ATOM   3237  CG  LEU   208      51.258  53.565  28.101  1.00  0.00           C
ATOM   3238  HG  LEU   208      51.623  53.590  29.127  1.00  0.00           H
ATOM   3239  CD1 LEU   208      50.519  54.869  27.825  1.00  0.00           C
ATOM   3240 HD11 LEU   208      50.138  54.879  26.802  1.00  0.00           H
ATOM   3241 HD12 LEU   208      49.678  54.971  28.510  1.00  0.00           H
ATOM   3242 HD13 LEU   208      51.196  55.712  27.966  1.00  0.00           H
ATOM   3243  CD2 LEU   208      50.263  52.412  27.959  1.00  0.00           C
ATOM   3244 HD21 LEU   208      49.922  52.341  26.925  1.00  0.00           H
ATOM   3245 HD22 LEU   208      50.739  51.488  28.275  1.00  0.00           H
ATOM   3246 HD23 LEU   208      49.399  52.591  28.602  1.00  0.00           H
ATOM   3247  C   LEU   208      54.301  51.820  26.399  1.00  0.00           C
ATOM   3248  O   LEU   208      54.120  50.688  25.955  1.00  0.00           O
ATOM   3249  N   GLN   209      55.251  52.628  25.919  1.00  0.00           N
ATOM   3250  H   GLN   209      55.368  53.548  26.333  1.00  0.00           H
ATOM   3251  CA  GLN   209      56.115  52.243  24.794  1.00  0.00           C
ATOM   3252  HA  GLN   209      55.477  52.031  23.935  1.00  0.00           H
ATOM   3253  CB  GLN   209      57.036  53.421  24.428  1.00  0.00           C
ATOM   3254  HB2 GLN   209      56.416  54.282  24.171  1.00  0.00           H
ATOM   3255  HB3 GLN   209      57.660  53.683  25.284  1.00  0.00           H
ATOM   3256  CG  GLN   209      57.937  53.073  23.230  1.00  0.00           C
ATOM   3257  HG2 GLN   209      58.641  52.294  23.520  1.00  0.00           H
ATOM   3258  HG3 GLN   209      57.315  52.685  22.423  1.00  0.00           H
ATOM   3259  CD  GLN   209      58.742  54.247  22.681  1.00  0.00           C
ATOM   3260  OE1 GLN   209      58.736  55.362  23.178  1.00  0.00           O
ATOM   3261  NE2 GLN   209      59.484  54.034  21.612  1.00  0.00           N
ATOM   3262 HE21 GLN   209      59.993  54.823  21.258  1.00  0.00           H
ATOM   3263 HE22 GLN   209      59.501  53.123  21.188  1.00  0.00           H
ATOM   3264  C   GLN   209      56.920  50.958  25.085  1.00  0.00           C
ATOM   3265  O   GLN   209      57.058  50.108  24.210  1.00  0.00           O
ATOM   3266  N   GLU   210      57.416  50.776  26.308  1.00  0.00           N
ATOM   3267  H   GLU   210      57.315  51.537  26.975  1.00  0.00           H
ATOM   3268  CA  GLU   210      58.171  49.577  26.712  1.00  0.00           C
ATOM   3269  HA  GLU   210      58.964  49.378  25.990  1.00  0.00           H
ATOM   3270  CB  GLU   210      58.823  49.818  28.087  1.00  0.00           C
ATOM   3271  HB2 GLU   210      58.020  49.959  28.811  1.00  0.00           H
ATOM   3272  HB3 GLU   210      59.371  48.929  28.396  1.00  0.00           H
ATOM   3273  CG  GLU   210      59.731  51.065  28.161  1.00  0.00           C
ATOM   3274  HG2 GLU   210      59.385  51.830  27.468  1.00  0.00           H
ATOM   3275  HG3 GLU   210      59.631  51.486  29.164  1.00  0.00           H
ATOM   3276  CD  GLU   210      61.224  50.857  27.889  1.00  0.00           C
ATOM   3277  OE1 GLU   210      61.905  51.898  27.727  1.00  0.00           O
ATOM   3278  OE2 GLU   210      61.742  49.724  27.960  1.00  0.00           O
ATOM   3279  C   GLU   210      57.269  48.330  26.763  1.00  0.00           C
ATOM   3280  O   GLU   210      57.684  47.231  26.395  1.00  0.00           O
ATOM   3281  N   ARG   211      55.998  48.501  27.154  1.00  0.00           N
ATOM   3282  H   ARG   211      55.724  49.429  27.457  1.00  0.00           H
ATOM   3283  CA  ARG   211      54.965  47.450  27.113  1.00  0.00           C
ATOM   3284  HA  ARG   211      55.408  46.539  27.517  1.00  0.00           H
ATOM   3285  CB  ARG   211      53.804  47.882  28.031  1.00  0.00           C
ATOM   3286  HB2 ARG   211      54.223  48.083  29.018  1.00  0.00           H
ATOM   3287  HB3 ARG   211      53.370  48.815  27.670  1.00  0.00           H
ATOM   3288  CG  ARG   211      52.703  46.823  28.216  1.00  0.00           C
ATOM   3289  HG2 ARG   211      53.153  45.830  28.185  1.00  0.00           H
ATOM   3290  HG3 ARG   211      52.265  46.940  29.202  1.00  0.00           H
ATOM   3291  CD  ARG   211      51.579  46.895  27.174  1.00  0.00           C
ATOM   3292  HD2 ARG   211      52.024  46.798  26.190  1.00  0.00           H
ATOM   3293  HD3 ARG   211      50.914  46.044  27.312  1.00  0.00           H
ATOM   3294  NE  ARG   211      50.810  48.157  27.203  1.00  0.00           N
ATOM   3295  HE  ARG   211      51.133  48.868  26.549  1.00  0.00           H
ATOM   3296  CZ  ARG   211      49.671  48.370  27.851  1.00  0.00           C
ATOM   3297  NH1 ARG   211      49.117  47.462  28.592  1.00  0.00           N
ATOM   3298 HH11 ARG   211      49.534  46.550  28.716  1.00  0.00           H
ATOM   3299 HH12 ARG   211      48.201  47.671  29.004  1.00  0.00           H
ATOM   3300  NH2 ARG   211      49.022  49.493  27.776  1.00  0.00           N
ATOM   3301 HH21 ARG   211      49.384  50.274  27.266  1.00  0.00           H
ATOM   3302 HH22 ARG   211      48.229  49.651  28.415  1.00  0.00           H
ATOM   3303  C   ARG   211      54.536  47.107  25.682  1.00  0.00           C
ATOM   3304  O   ARG   211      54.201  45.958  25.403  1.00  0.00           O
ATOM   3305  N   ASP   212      54.537  48.066  24.763  1.00  0.00           N
ATOM   3306  H   ASP   212      54.715  49.010  25.087  1.00  0.00           H
ATOM   3307  CA  ASP   212      54.193  47.876  23.347  1.00  0.00           C
ATOM   3308  HA  ASP   212      53.475  47.064  23.284  1.00  0.00           H
ATOM   3309  CB  ASP   212      53.467  49.131  22.811  1.00  0.00           C
ATOM   3310  HB2 ASP   212      54.051  50.023  23.044  1.00  0.00           H
ATOM   3311  HB3 ASP   212      53.385  49.052  21.726  1.00  0.00           H
ATOM   3312  CG  ASP   212      52.047  49.271  23.401  1.00  0.00           C
ATOM   3313  OD1 ASP   212      51.068  49.340  22.628  1.00  0.00           O
ATOM   3314  OD2 ASP   212      51.808  48.997  24.601  1.00  0.00           O
ATOM   3315  C   ASP   212      55.370  47.375  22.483  1.00  0.00           C
ATOM   3316  O   ASP   212      55.148  46.888  21.375  1.00  0.00           O
ATOM   3317  N   GLY   213      56.591  47.366  23.031  1.00  0.00           N
ATOM   3318  H   GLY   213      56.724  47.875  23.897  1.00  0.00           H
ATOM   3319  CA  GLY   213      57.736  46.609  22.513  1.00  0.00           C
ATOM   3320  HA2 GLY   213      57.784  46.726  21.430  1.00  0.00           H
ATOM   3321  HA3 GLY   213      58.645  47.023  22.947  1.00  0.00           H
ATOM   3322  C   GLY   213      57.711  45.106  22.833  1.00  0.00           C
ATOM   3323  O   GLY   213      58.517  44.351  22.291  1.00  0.00           O
ATOM   3324  N   LEU   214      56.810  44.643  23.709  1.00  0.00           N
ATOM   3325  H   LEU   214      56.190  45.304  24.155  1.00  0.00           H
ATOM   3326  CA  LEU   214      56.655  43.218  24.022  1.00  0.00           C
ATOM   3327  HA  LEU   214      57.646  42.766  24.008  1.00  0.00           H
ATOM   3328  CB  LEU   214      56.071  43.021  25.432  1.00  0.00           C
ATOM   3329  HB2 LEU   214      55.048  43.396  25.448  1.00  0.00           H
ATOM   3330  HB3 LEU   214      56.038  41.952  25.635  1.00  0.00           H
ATOM   3331  CG  LEU   214      56.863  43.703  26.562  1.00  0.00           C
ATOM   3332  HG  LEU   214      56.818  44.781  26.434  1.00  0.00           H
ATOM   3333  CD1 LEU   214      56.254  43.357  27.919  1.00  0.00           C
ATOM   3334 HD11 LEU   214      55.218  43.690  27.940  1.00  0.00           H
ATOM   3335 HD12 LEU   214      56.291  42.280  28.085  1.00  0.00           H
ATOM   3336 HD13 LEU   214      56.806  43.871  28.707  1.00  0.00           H
ATOM   3337  CD2 LEU   214      58.328  43.262  26.593  1.00  0.00           C
ATOM   3338 HD21 LEU   214      58.392  42.176  26.647  1.00  0.00           H
ATOM   3339 HD22 LEU   214      58.847  43.624  25.705  1.00  0.00           H
ATOM   3340 HD23 LEU   214      58.821  43.697  27.463  1.00  0.00           H
ATOM   3341  C   LEU   214      55.817  42.481  22.963  1.00  0.00           C
ATOM   3342  O   LEU   214      54.874  43.018  22.371  1.00  0.00           O
ATOM   3343  N   ARG   215      56.131  41.193  22.764  1.00  0.00           N
ATOM   3344  H   ARG   215      56.857  40.810  23.349  1.00  0.00           H
ATOM   3345  CA  ARG   215      55.404  40.297  21.848  1.00  0.00           C
ATOM   3346  HA  ARG   215      55.432  40.747  20.854  1.00  0.00           H
ATOM   3347  CB  ARG   215      56.073  38.913  21.805  1.00  0.00           C
ATOM   3348  HB2 ARG   215      56.095  38.494  22.812  1.00  0.00           H
ATOM   3349  HB3 ARG   215      55.475  38.253  21.174  1.00  0.00           H
ATOM   3350  CG  ARG   215      57.503  38.971  21.246  1.00  0.00           C
ATOM   3351  HG2 ARG   215      57.480  39.413  20.248  1.00  0.00           H
ATOM   3352  HG3 ARG   215      58.129  39.587  21.893  1.00  0.00           H
ATOM   3353  CD  ARG   215      58.109  37.566  21.161  1.00  0.00           C
ATOM   3354  HD2 ARG   215      58.146  37.135  22.165  1.00  0.00           H
ATOM   3355  HD3 ARG   215      57.461  36.946  20.537  1.00  0.00           H
ATOM   3356  NE  ARG   215      59.469  37.602  20.584  1.00  0.00           N
ATOM   3357  HE  ARG   215      59.891  38.511  20.477  1.00  0.00           H
ATOM   3358  CZ  ARG   215      60.183  36.560  20.192  1.00  0.00           C
ATOM   3359  NH1 ARG   215      59.739  35.336  20.298  1.00  0.00           N
ATOM   3360 HH11 ARG   215      58.833  35.184  20.700  1.00  0.00           H
ATOM   3361 HH12 ARG   215      60.280  34.561  19.961  1.00  0.00           H
ATOM   3362  NH2 ARG   215      61.369  36.729  19.678  1.00  0.00           N
ATOM   3363 HH21 ARG   215      61.751  37.655  19.588  1.00  0.00           H
ATOM   3364 HH22 ARG   215      61.915  35.938  19.385  1.00  0.00           H
ATOM   3365  C   ARG   215      53.930  40.181  22.251  1.00  0.00           C
ATOM   3366  O   ARG   215      53.600  40.205  23.428  1.00  0.00           O
ATOM   3367  N   ARG   216      53.028  39.985  21.283  1.00  0.00           N
ATOM   3368  H   ARG   216      53.368  39.928  20.335  1.00  0.00           H
ATOM   3369  CA  ARG   216      51.568  40.081  21.507  1.00  0.00           C
ATOM   3370  HA  ARG   216      51.365  41.031  22.004  1.00  0.00           H
ATOM   3371  CB  ARG   216      50.828  40.062  20.154  1.00  0.00           C
ATOM   3372  HB2 ARG   216      51.023  39.109  19.659  1.00  0.00           H
ATOM   3373  HB3 ARG   216      49.755  40.113  20.339  1.00  0.00           H
ATOM   3374  CG  ARG   216      51.212  41.201  19.189  1.00  0.00           C
ATOM   3375  HG2 ARG   216      52.261  41.095  18.913  1.00  0.00           H
ATOM   3376  HG3 ARG   216      50.625  41.091  18.275  1.00  0.00           H
ATOM   3377  CD  ARG   216      50.997  42.621  19.741  1.00  0.00           C
ATOM   3378  HD2 ARG   216      51.591  42.757  20.648  1.00  0.00           H
ATOM   3379  HD3 ARG   216      51.366  43.325  18.991  1.00  0.00           H
ATOM   3380  NE  ARG   216      49.572  42.907  20.018  1.00  0.00           N
ATOM   3381  HE  ARG   216      48.939  42.125  20.000  1.00  0.00           H
ATOM   3382  CZ  ARG   216      49.046  44.098  20.249  1.00  0.00           C
ATOM   3383  NH1 ARG   216      49.784  45.168  20.345  1.00  0.00           N
ATOM   3384 HH11 ARG   216      50.777  45.097  20.191  1.00  0.00           H
ATOM   3385 HH12 ARG   216      49.386  46.077  20.503  1.00  0.00           H
ATOM   3386  NH2 ARG   216      47.760  44.242  20.405  1.00  0.00           N
ATOM   3387 HH21 ARG   216      47.139  43.458  20.308  1.00  0.00           H
ATOM   3388 HH22 ARG   216      47.376  45.160  20.532  1.00  0.00           H
ATOM   3389  C   ARG   216      50.959  39.040  22.458  1.00  0.00           C
ATOM   3390  O   ARG   216      49.861  39.298  22.929  1.00  0.00           O
ATOM   3391  N   VAL   217      51.648  37.936  22.759  1.00  0.00           N
ATOM   3392  H   VAL   217      52.533  37.800  22.301  1.00  0.00           H
ATOM   3393  CA  VAL   217      51.268  36.966  23.817  1.00  0.00           C
ATOM   3394  HA  VAL   217      50.205  37.077  24.030  1.00  0.00           H
ATOM   3395  CB  VAL   217      51.482  35.511  23.350  1.00  0.00           C
ATOM   3396  HB  VAL   217      51.119  34.841  24.130  1.00  0.00           H
ATOM   3397  CG1 VAL   217      50.676  35.212  22.080  1.00  0.00           C
ATOM   3398 HG11 VAL   217      51.044  35.796  21.237  1.00  0.00           H
ATOM   3399 HG12 VAL   217      50.755  34.152  21.839  1.00  0.00           H
ATOM   3400 HG13 VAL   217      49.625  35.447  22.252  1.00  0.00           H
ATOM   3401  CG2 VAL   217      52.959  35.180  23.089  1.00  0.00           C
ATOM   3402 HG21 VAL   217      53.045  34.144  22.761  1.00  0.00           H
ATOM   3403 HG22 VAL   217      53.379  35.834  22.327  1.00  0.00           H
ATOM   3404 HG23 VAL   217      53.524  35.288  24.014  1.00  0.00           H
ATOM   3405  C   VAL   217      51.988  37.202  25.151  1.00  0.00           C
ATOM   3406  O   VAL   217      51.681  36.541  26.132  1.00  0.00           O
ATOM   3407  N   HIE   218      52.941  38.137  25.195  1.00  0.00           N
ATOM   3408  H   HIE   218      53.116  38.661  24.349  1.00  0.00           H
ATOM   3409  CA  HIE   218      53.717  38.577  26.362  1.00  0.00           C
ATOM   3410  HA  HIE   218      53.455  37.969  27.230  1.00  0.00           H
ATOM   3411  CB  HIE   218      55.218  38.379  26.062  1.00  0.00           C
ATOM   3412  HB2 HIE   218      55.479  38.959  25.176  1.00  0.00           H
ATOM   3413  HB3 HIE   218      55.805  38.775  26.887  1.00  0.00           H
ATOM   3414  CG  HIE   218      55.634  36.941  25.842  1.00  0.00           C
ATOM   3415  ND1 HIE   218      56.029  36.371  24.622  1.00  0.00           N
ATOM   3416  CE1 HIE   218      56.304  35.085  24.898  1.00  0.00           C
ATOM   3417  HE1 HIE   218      56.623  34.354  24.168  1.00  0.00           H
ATOM   3418  NE2 HIE   218      56.118  34.825  26.204  1.00  0.00           N
ATOM   3419  HE2 HIE   218      56.257  33.934  26.663  1.00  0.00           H
ATOM   3420  CD2 HIE   218      55.694  35.983  26.812  1.00  0.00           C
ATOM   3421  HD2 HIE   218      55.448  36.117  27.858  1.00  0.00           H
ATOM   3422  C   HIE   218      53.356  40.033  26.718  1.00  0.00           C
ATOM   3423  O   HIE   218      54.209  40.823  27.114  1.00  0.00           O
ATOM   3424  N   ARG   219      52.089  40.417  26.493  1.00  0.00           N
ATOM   3425  H   ARG   219      51.444  39.689  26.221  1.00  0.00           H
ATOM   3426  CA  ARG   219      51.572  41.791  26.626  1.00  0.00           C
ATOM   3427  HA  ARG   219      52.411  42.472  26.755  1.00  0.00           H
ATOM   3428  CB  ARG   219      50.862  42.204  25.323  1.00  0.00           C
ATOM   3429  HB2 ARG   219      51.557  42.101  24.487  1.00  0.00           H
ATOM   3430  HB3 ARG   219      50.009  41.545  25.146  1.00  0.00           H
ATOM   3431  CG  ARG   219      50.385  43.666  25.401  1.00  0.00           C
ATOM   3432  HG2 ARG   219      49.799  43.838  26.303  1.00  0.00           H
ATOM   3433  HG3 ARG   219      51.264  44.307  25.443  1.00  0.00           H
ATOM   3434  CD  ARG   219      49.504  44.041  24.202  1.00  0.00           C
ATOM   3435  HD2 ARG   219      50.069  43.888  23.282  1.00  0.00           H
ATOM   3436  HD3 ARG   219      48.640  43.373  24.190  1.00  0.00           H
ATOM   3437  NE  ARG   219      49.027  45.441  24.276  1.00  0.00           N
ATOM   3438  HE  ARG   219      48.068  45.595  24.545  1.00  0.00           H
ATOM   3439  CZ  ARG   219      49.774  46.520  24.113  1.00  0.00           C
ATOM   3440  NH1 ARG   219      51.049  46.436  23.904  1.00  0.00           N
ATOM   3441 HH11 ARG   219      51.542  45.567  23.983  1.00  0.00           H
ATOM   3442 HH12 ARG   219      51.549  47.319  24.024  1.00  0.00           H
ATOM   3443  NH2 ARG   219      49.293  47.727  24.149  1.00  0.00           N
ATOM   3444 HH21 ARG   219      48.336  47.940  24.341  1.00  0.00           H
ATOM   3445 HH22 ARG   219      49.955  48.493  23.934  1.00  0.00           H
ATOM   3446  C   ARG   219      50.636  41.921  27.848  1.00  0.00           C
ATOM   3447  O   ARG   219      49.427  41.738  27.688  1.00  0.00           O
ATOM   3448  N   PRO   220      51.150  42.313  29.027  1.00  0.00           N
ATOM   3449  CD  PRO   220      52.557  42.531  29.339  1.00  0.00           C
ATOM   3450  HD2 PRO   220      53.064  43.116  28.575  1.00  0.00           H
ATOM   3451  HD3 PRO   220      53.048  41.566  29.468  1.00  0.00           H
ATOM   3452  CG  PRO   220      52.574  43.301  30.653  1.00  0.00           C
ATOM   3453  HG2 PRO   220      52.483  44.371  30.460  1.00  0.00           H
ATOM   3454  HG3 PRO   220      53.469  43.090  31.231  1.00  0.00           H
ATOM   3455  CB  PRO   220      51.319  42.792  31.351  1.00  0.00           C
ATOM   3456  HB2 PRO   220      50.967  43.490  32.108  1.00  0.00           H
ATOM   3457  HB3 PRO   220      51.526  41.827  31.806  1.00  0.00           H
ATOM   3458  CA  PRO   220      50.329  42.628  30.193  1.00  0.00           C
ATOM   3459  HA  PRO   220      49.654  41.797  30.404  1.00  0.00           H
ATOM   3460  C   PRO   220      49.509  43.911  30.017  1.00  0.00           C
ATOM   3461  O   PRO   220      49.877  44.801  29.238  1.00  0.00           O
ATOM   3462  N   ALA   221      48.459  44.059  30.828  1.00  0.00           N
ATOM   3463  H   ALA   221      48.190  43.270  31.408  1.00  0.00           H
ATOM   3464  CA  ALA   221      47.844  45.360  31.090  1.00  0.00           C
ATOM   3465  HA  ALA   221      47.669  45.833  30.129  1.00  0.00           H
ATOM   3466  CB  ALA   221      46.476  45.146  31.751  1.00  0.00           C
ATOM   3467  HB1 ALA   221      45.966  46.104  31.864  1.00  0.00           H
ATOM   3468  HB2 ALA   221      45.859  44.499  31.124  1.00  0.00           H
ATOM   3469  HB3 ALA   221      46.594  44.688  32.730  1.00  0.00           H
ATOM   3470  C   ALA   221      48.771  46.278  31.924  1.00  0.00           C
ATOM   3471  O   ALA   221      49.708  45.802  32.568  1.00  0.00           O
ATOM   3472  N   VAL   222      48.507  47.588  31.932  1.00  0.00           N
ATOM   3473  H   VAL   222      47.747  47.913  31.343  1.00  0.00           H
ATOM   3474  CA  VAL   222      49.269  48.611  32.681  1.00  0.00           C
ATOM   3475  HA  VAL   222      49.974  48.115  33.349  1.00  0.00           H
ATOM   3476  CB  VAL   222      50.091  49.509  31.731  1.00  0.00           C
ATOM   3477  HB  VAL   222      49.449  49.862  30.925  1.00  0.00           H
ATOM   3478  CG1 VAL   222      50.712  50.734  32.419  1.00  0.00           C
ATOM   3479 HG11 VAL   222      51.381  50.419  33.220  1.00  0.00           H
ATOM   3480 HG12 VAL   222      51.263  51.320  31.686  1.00  0.00           H
ATOM   3481 HG13 VAL   222      49.933  51.376  32.830  1.00  0.00           H
ATOM   3482  CG2 VAL   222      51.246  48.705  31.120  1.00  0.00           C
ATOM   3483 HG21 VAL   222      51.957  48.416  31.894  1.00  0.00           H
ATOM   3484 HG22 VAL   222      50.854  47.806  30.652  1.00  0.00           H
ATOM   3485 HG23 VAL   222      51.755  49.305  30.364  1.00  0.00           H
ATOM   3486  C   VAL   222      48.323  49.435  33.557  1.00  0.00           C
ATOM   3487  O   VAL   222      47.403  50.075  33.054  1.00  0.00           O
ATOM   3488  N   LEU   223      48.568  49.425  34.871  1.00  0.00           N
ATOM   3489  H   LEU   223      49.300  48.813  35.218  1.00  0.00           H
ATOM   3490  CA  LEU   223      47.775  50.158  35.861  1.00  0.00           C
ATOM   3491  HA  LEU   223      47.047  50.770  35.332  1.00  0.00           H
ATOM   3492  CB  LEU   223      47.007  49.187  36.781  1.00  0.00           C
ATOM   3493  HB2 LEU   223      47.710  48.502  37.257  1.00  0.00           H
ATOM   3494  HB3 LEU   223      46.563  49.791  37.574  1.00  0.00           H
ATOM   3495  CG  LEU   223      45.867  48.391  36.119  1.00  0.00           C
ATOM   3496  HG  LEU   223      45.379  49.003  35.361  1.00  0.00           H
ATOM   3497  CD1 LEU   223      46.348  47.086  35.487  1.00  0.00           C
ATOM   3498 HD11 LEU   223      47.054  47.285  34.685  1.00  0.00           H
ATOM   3499 HD12 LEU   223      46.824  46.468  36.243  1.00  0.00           H
ATOM   3500 HD13 LEU   223      45.504  46.552  35.060  1.00  0.00           H
ATOM   3501  CD2 LEU   223      44.831  48.013  37.180  1.00  0.00           C
ATOM   3502 HD21 LEU   223      44.022  47.449  36.720  1.00  0.00           H
ATOM   3503 HD22 LEU   223      45.293  47.402  37.954  1.00  0.00           H
ATOM   3504 HD23 LEU   223      44.410  48.914  37.627  1.00  0.00           H
ATOM   3505  C   LEU   223      48.619  51.110  36.718  1.00  0.00           C
ATOM   3506  O   LEU   223      49.819  50.904  36.924  1.00  0.00           O
ATOM   3507  N   VAL   224      47.965  52.123  37.295  1.00  0.00           N
ATOM   3508  H   VAL   224      46.975  52.217  37.092  1.00  0.00           H
ATOM   3509  CA  VAL   224      48.589  53.083  38.223  1.00  0.00           C
ATOM   3510  HA  VAL   224      49.639  52.825  38.336  1.00  0.00           H
ATOM   3511  CB  VAL   224      48.577  54.523  37.667  1.00  0.00           C
ATOM   3512  HB  VAL   224      48.968  55.185  38.440  1.00  0.00           H
ATOM   3513  CG1 VAL   224      49.508  54.631  36.452  1.00  0.00           C
ATOM   3514 HG11 VAL   224      49.162  53.986  35.643  1.00  0.00           H
ATOM   3515 HG12 VAL   224      49.532  55.661  36.098  1.00  0.00           H
ATOM   3516 HG13 VAL   224      50.518  54.334  36.737  1.00  0.00           H
ATOM   3517  CG2 VAL   224      47.190  55.036  37.262  1.00  0.00           C
ATOM   3518 HG21 VAL   224      47.268  56.056  36.887  1.00  0.00           H
ATOM   3519 HG22 VAL   224      46.755  54.403  36.488  1.00  0.00           H
ATOM   3520 HG23 VAL   224      46.533  55.040  38.127  1.00  0.00           H
ATOM   3521  C   VAL   224      47.974  52.971  39.620  1.00  0.00           C
ATOM   3522  O   VAL   224      46.759  53.094  39.786  1.00  0.00           O
ATOM   3523  N   LYS   225      48.799  52.706  40.642  1.00  0.00           N
ATOM   3524  H   LYS   225      49.795  52.643  40.439  1.00  0.00           H
ATOM   3525  CA  LYS   225      48.369  52.603  42.051  1.00  0.00           C
ATOM   3526  HA  LYS   225      47.297  52.429  42.060  1.00  0.00           H
ATOM   3527  CB  LYS   225      49.011  51.375  42.720  1.00  0.00           C
ATOM   3528  HB2 LYS   225      48.795  50.523  42.080  1.00  0.00           H
ATOM   3529  HB3 LYS   225      50.092  51.501  42.751  1.00  0.00           H
ATOM   3530  CG  LYS   225      48.474  51.041  44.130  1.00  0.00           C
ATOM   3531  HG2 LYS   225      48.814  51.796  44.839  1.00  0.00           H
ATOM   3532  HG3 LYS   225      47.385  51.042  44.119  1.00  0.00           H
ATOM   3533  CD  LYS   225      48.970  49.652  44.576  1.00  0.00           C
ATOM   3534  HD2 LYS   225      48.672  48.909  43.832  1.00  0.00           H
ATOM   3535  HD3 LYS   225      50.058  49.683  44.618  1.00  0.00           H
ATOM   3536  CE  LYS   225      48.434  49.208  45.947  1.00  0.00           C
ATOM   3537  HE2 LYS   225      48.700  49.962  46.694  1.00  0.00           H
ATOM   3538  HE3 LYS   225      47.344  49.136  45.914  1.00  0.00           H
ATOM   3539  NZ  LYS   225      49.006  47.900  46.350  1.00  0.00           N
ATOM   3540  HZ1 LYS   225      50.020  47.956  46.328  1.00  0.00           H
ATOM   3541  HZ2 LYS   225      48.740  47.665  47.311  1.00  0.00           H
ATOM   3542  HZ3 LYS   225      48.705  47.140  45.738  1.00  0.00           H
ATOM   3543  C   LYS   225      48.613  53.931  42.770  1.00  0.00           C
ATOM   3544  O   LYS   225      49.736  54.433  42.810  1.00  0.00           O
ATOM   3545  N   ILE   226      47.539  54.539  43.278  1.00  0.00           N
ATOM   3546  H   ILE   226      46.651  54.051  43.229  1.00  0.00           H
ATOM   3547  CA  ILE   226      47.541  55.937  43.746  1.00  0.00           C
ATOM   3548  HA  ILE   226      48.508  56.377  43.497  1.00  0.00           H
ATOM   3549  CB  ILE   226      46.486  56.792  43.008  1.00  0.00           C
ATOM   3550  HB  ILE   226      46.586  57.808  43.389  1.00  0.00           H
ATOM   3551  CG2 ILE   226      46.809  56.845  41.503  1.00  0.00           C
ATOM   3552 HG21 ILE   226      46.170  57.577  41.011  1.00  0.00           H
ATOM   3553 HG22 ILE   226      47.845  57.150  41.354  1.00  0.00           H
ATOM   3554 HG23 ILE   226      46.648  55.870  41.041  1.00  0.00           H
ATOM   3555  CG1 ILE   226      45.034  56.343  43.284  1.00  0.00           C
ATOM   3556 HG12 ILE   226      44.868  55.358  42.847  1.00  0.00           H
ATOM   3557 HG13 ILE   226      44.876  56.270  44.360  1.00  0.00           H
ATOM   3558  CD1 ILE   226      43.978  57.316  42.744  1.00  0.00           C
ATOM   3559 HD11 ILE   226      44.162  58.319  43.129  1.00  0.00           H
ATOM   3560 HD12 ILE   226      43.995  57.333  41.655  1.00  0.00           H
ATOM   3561 HD13 ILE   226      42.992  56.989  43.071  1.00  0.00           H
ATOM   3562  C   ILE   226      47.412  56.060  45.267  1.00  0.00           C
ATOM   3563  O   ILE   226      46.696  55.294  45.914  1.00  0.00           O
ATOM   3564  N   ALA   227      48.108  57.036  45.846  1.00  0.00           N
ATOM   3565  H   ALA   227      48.714  57.612  45.278  1.00  0.00           H
ATOM   3566  CA  ALA   227      47.946  57.403  47.252  1.00  0.00           C
ATOM   3567  HA  ALA   227      48.112  56.503  47.843  1.00  0.00           H
ATOM   3568  CB  ALA   227      49.036  58.418  47.621  1.00  0.00           C
ATOM   3569  HB1 ALA   227      48.958  58.684  48.677  1.00  0.00           H
ATOM   3570  HB2 ALA   227      50.020  57.981  47.444  1.00  0.00           H
ATOM   3571  HB3 ALA   227      48.932  59.321  47.019  1.00  0.00           H
ATOM   3572  C   ALA   227      46.528  57.955  47.559  1.00  0.00           C
ATOM   3573  O   ALA   227      45.926  58.596  46.695  1.00  0.00           O
ATOM   3574  N   PRO   228      46.011  57.760  48.786  1.00  0.00           N
ATOM   3575  CD  PRO   228      46.620  56.958  49.834  1.00  0.00           C
ATOM   3576  HD2 PRO   228      47.638  57.288  50.046  1.00  0.00           H
ATOM   3577  HD3 PRO   228      46.621  55.913  49.538  1.00  0.00           H
ATOM   3578  CG  PRO   228      45.755  57.148  51.070  1.00  0.00           C
ATOM   3579  HG2 PRO   228      46.172  57.956  51.666  1.00  0.00           H
ATOM   3580  HG3 PRO   228      45.682  56.229  51.651  1.00  0.00           H
ATOM   3581  CB  PRO   228      44.403  57.585  50.516  1.00  0.00           C
ATOM   3582  HB2 PRO   228      43.860  58.192  51.237  1.00  0.00           H
ATOM   3583  HB3 PRO   228      43.817  56.710  50.241  1.00  0.00           H
ATOM   3584  CA  PRO   228      44.778  58.388  49.270  1.00  0.00           C
ATOM   3585  HA  PRO   228      43.985  58.310  48.525  1.00  0.00           H
ATOM   3586  C   PRO   228      44.962  59.873  49.629  1.00  0.00           C
ATOM   3587  O   PRO   228      43.996  60.629  49.646  1.00  0.00           O
ATOM   3588  N   ASP   229      46.211  60.272  49.896  1.00  0.00           N
ATOM   3589  H   ASP   229      46.909  59.550  49.893  1.00  0.00           H
ATOM   3590  CA  ASP   229      46.659  61.587  50.395  1.00  0.00           C
ATOM   3591  HA  ASP   229      46.002  61.883  51.216  1.00  0.00           H
ATOM   3592  CB  ASP   229      48.093  61.437  50.947  1.00  0.00           C
ATOM   3593  HB2 ASP   229      48.770  61.208  50.123  1.00  0.00           H
ATOM   3594  HB3 ASP   229      48.403  62.382  51.393  1.00  0.00           H
ATOM   3595  CG  ASP   229      48.226  60.342  52.011  1.00  0.00           C
ATOM   3596  OD1 ASP   229      47.251  60.101  52.754  1.00  0.00           O
ATOM   3597  OD2 ASP   229      49.295  59.705  52.104  1.00  0.00           O
ATOM   3598  C   ASP   229      46.595  62.711  49.341  1.00  0.00           C
ATOM   3599  O   ASP   229      46.871  63.875  49.625  1.00  0.00           O
ATOM   3600  N   LEU   230      46.239  62.349  48.107  1.00  0.00           N
ATOM   3601  H   LEU   230      45.955  61.390  47.986  1.00  0.00           H
ATOM   3602  CA  LEU   230      46.120  63.238  46.959  1.00  0.00           C
ATOM   3603  HA  LEU   230      47.049  63.800  46.859  1.00  0.00           H
ATOM   3604  CB  LEU   230      45.901  62.386  45.701  1.00  0.00           C
ATOM   3605  HB2 LEU   230      44.990  61.804  45.842  1.00  0.00           H
ATOM   3606  HB3 LEU   230      45.749  63.050  44.855  1.00  0.00           H
ATOM   3607  CG  LEU   230      47.048  61.418  45.369  1.00  0.00           C
ATOM   3608  HG  LEU   230      47.215  60.738  46.200  1.00  0.00           H
ATOM   3609  CD1 LEU   230      46.674  60.608  44.132  1.00  0.00           C
ATOM   3610 HD11 LEU   230      45.791  60.005  44.347  1.00  0.00           H
ATOM   3611 HD12 LEU   230      46.453  61.285  43.310  1.00  0.00           H
ATOM   3612 HD13 LEU   230      47.498  59.951  43.855  1.00  0.00           H
ATOM   3613  CD2 LEU   230      48.358  62.140  45.073  1.00  0.00           C
ATOM   3614 HD21 LEU   230      48.721  62.626  45.978  1.00  0.00           H
ATOM   3615 HD22 LEU   230      49.109  61.420  44.750  1.00  0.00           H
ATOM   3616 HD23 LEU   230      48.205  62.883  44.294  1.00  0.00           H
ATOM   3617  C   LEU   230      44.986  64.256  47.119  1.00  0.00           C
ATOM   3618  O   LEU   230      43.859  63.923  47.497  1.00  0.00           O
ATOM   3619  N   THR   231      45.258  65.497  46.717  1.00  0.00           N
ATOM   3620  H   THR   231      46.181  65.692  46.330  1.00  0.00           H
ATOM   3621  CA  THR   231      44.242  66.548  46.562  1.00  0.00           C
ATOM   3622  HA  THR   231      43.591  66.532  47.434  1.00  0.00           H
ATOM   3623  CB  THR   231      44.882  67.947  46.478  1.00  0.00           C
ATOM   3624  HB  THR   231      44.090  68.683  46.586  1.00  0.00           H
ATOM   3625  CG2 THR   231      45.937  68.223  47.548  1.00  0.00           C
ATOM   3626 HG21 THR   231      45.496  68.098  48.537  1.00  0.00           H
ATOM   3627 HG22 THR   231      46.775  67.532  47.440  1.00  0.00           H
ATOM   3628 HG23 THR   231      46.312  69.239  47.437  1.00  0.00           H
ATOM   3629  OG1 THR   231      45.472  68.185  45.229  1.00  0.00           O
ATOM   3630  HG1 THR   231      46.253  67.573  45.173  1.00  0.00           H
ATOM   3631  C   THR   231      43.380  66.279  45.322  1.00  0.00           C
ATOM   3632  O   THR   231      43.770  65.518  44.434  1.00  0.00           O
ATOM   3633  N   SER   232      42.211  66.909  45.195  1.00  0.00           N
ATOM   3634  H   SER   232      41.818  67.427  45.967  1.00  0.00           H
ATOM   3635  CA  SER   232      41.413  66.783  43.960  1.00  0.00           C
ATOM   3636  HA  SER   232      41.298  65.724  43.734  1.00  0.00           H
ATOM   3637  CB  SER   232      39.998  67.317  44.167  1.00  0.00           C
ATOM   3638  HB2 SER   232      40.036  68.384  44.388  1.00  0.00           H
ATOM   3639  HB3 SER   232      39.408  67.158  43.263  1.00  0.00           H
ATOM   3640  OG  SER   232      39.404  66.625  45.248  1.00  0.00           O
ATOM   3641  HG  SER   232      39.132  65.731  44.905  1.00  0.00           H
ATOM   3642  C   SER   232      42.090  67.412  42.724  1.00  0.00           C
ATOM   3643  O   SER   232      41.775  67.027  41.602  1.00  0.00           O
ATOM   3644  N   GLN   233      43.071  68.309  42.913  1.00  0.00           N
ATOM   3645  H   GLN   233      43.322  68.541  43.861  1.00  0.00           H
ATOM   3646  CA  GLN   233      43.902  68.859  41.829  1.00  0.00           C
ATOM   3647  HA  GLN   233      43.243  69.192  41.023  1.00  0.00           H
ATOM   3648  CB  GLN   233      44.672  70.085  42.356  1.00  0.00           C
ATOM   3649  HB2 GLN   233      43.964  70.741  42.864  1.00  0.00           H
ATOM   3650  HB3 GLN   233      45.410  69.766  43.093  1.00  0.00           H
ATOM   3651  CG  GLN   233      45.394  70.885  41.255  1.00  0.00           C
ATOM   3652  HG2 GLN   233      46.471  70.832  41.417  1.00  0.00           H
ATOM   3653  HG3 GLN   233      45.183  70.460  40.273  1.00  0.00           H
ATOM   3654  CD  GLN   233      44.956  72.345  41.247  1.00  0.00           C
ATOM   3655  OE1 GLN   233      43.994  72.725  40.603  1.00  0.00           O
ATOM   3656  NE2 GLN   233      45.617  73.219  41.971  1.00  0.00           N
ATOM   3657 HE21 GLN   233      45.255  74.153  42.012  1.00  0.00           H
ATOM   3658 HE22 GLN   233      46.407  72.922  42.540  1.00  0.00           H
ATOM   3659  C   GLN   233      44.839  67.786  41.238  1.00  0.00           C
ATOM   3660  O   GLN   233      44.889  67.591  40.024  1.00  0.00           O
ATOM   3661  N   ASP   234      45.505  67.019  42.108  1.00  0.00           N
ATOM   3662  H   ASP   234      45.422  67.237  43.093  1.00  0.00           H
ATOM   3663  CA  ASP   234      46.292  65.834  41.737  1.00  0.00           C
ATOM   3664  HA  ASP   234      47.122  66.128  41.094  1.00  0.00           H
ATOM   3665  CB  ASP   234      46.854  65.173  42.992  1.00  0.00           C
ATOM   3666  HB2 ASP   234      46.034  64.826  43.617  1.00  0.00           H
ATOM   3667  HB3 ASP   234      47.432  64.294  42.708  1.00  0.00           H
ATOM   3668  CG  ASP   234      47.722  66.118  43.795  1.00  0.00           C
ATOM   3669  OD1 ASP   234      48.802  66.478  43.289  1.00  0.00           O
ATOM   3670  OD2 ASP   234      47.317  66.440  44.934  1.00  0.00           O
ATOM   3671  C   ASP   234      45.463  64.771  41.020  1.00  0.00           C
ATOM   3672  O   ASP   234      45.895  64.196  40.021  1.00  0.00           O
ATOM   3673  N   LYS   235      44.267  64.501  41.548  1.00  0.00           N
ATOM   3674  H   LYS   235      44.002  65.006  42.387  1.00  0.00           H
ATOM   3675  CA  LYS   235      43.370  63.473  41.020  1.00  0.00           C
ATOM   3676  HA  LYS   235      43.962  62.590  40.776  1.00  0.00           H
ATOM   3677  CB  LYS   235      42.356  63.072  42.098  1.00  0.00           C
ATOM   3678  HB2 LYS   235      41.971  63.968  42.582  1.00  0.00           H
ATOM   3679  HB3 LYS   235      41.517  62.543  41.647  1.00  0.00           H
ATOM   3680  CG  LYS   235      43.058  62.141  43.109  1.00  0.00           C
ATOM   3681  HG2 LYS   235      43.289  61.197  42.614  1.00  0.00           H
ATOM   3682  HG3 LYS   235      43.999  62.589  43.423  1.00  0.00           H
ATOM   3683  CD  LYS   235      42.234  61.838  44.362  1.00  0.00           C
ATOM   3684  HD2 LYS   235      41.264  61.436  44.069  1.00  0.00           H
ATOM   3685  HD3 LYS   235      42.762  61.092  44.957  1.00  0.00           H
ATOM   3686  CE  LYS   235      42.065  63.115  45.187  1.00  0.00           C
ATOM   3687  HE2 LYS   235      43.053  63.536  45.386  1.00  0.00           H
ATOM   3688  HE3 LYS   235      41.489  63.834  44.598  1.00  0.00           H
ATOM   3689  NZ  LYS   235      41.356  62.877  46.459  1.00  0.00           N
ATOM   3690  HZ1 LYS   235      41.246  63.749  46.952  1.00  0.00           H
ATOM   3691  HZ2 LYS   235      40.421  62.521  46.229  1.00  0.00           H
ATOM   3692  HZ3 LYS   235      41.855  62.228  47.052  1.00  0.00           H
ATOM   3693  C   LYS   235      42.741  63.890  39.691  1.00  0.00           C
ATOM   3694  O   LYS   235      42.599  63.026  38.826  1.00  0.00           O
ATOM   3695  N   GLU   236      42.490  65.182  39.445  1.00  0.00           N
ATOM   3696  H   GLU   236      42.558  65.866  40.193  1.00  0.00           H
ATOM   3697  CA  GLU   236      42.205  65.632  38.080  1.00  0.00           C
ATOM   3698  HA  GLU   236      41.445  64.961  37.681  1.00  0.00           H
ATOM   3699  CB  GLU   236      41.613  67.052  37.986  1.00  0.00           C
ATOM   3700  HB2 GLU   236      40.723  67.116  38.615  1.00  0.00           H
ATOM   3701  HB3 GLU   236      42.348  67.787  38.317  1.00  0.00           H
ATOM   3702  CG  GLU   236      41.223  67.312  36.512  1.00  0.00           C
ATOM   3703  HG2 GLU   236      42.125  67.299  35.894  1.00  0.00           H
ATOM   3704  HG3 GLU   236      40.577  66.497  36.174  1.00  0.00           H
ATOM   3705  CD  GLU   236      40.532  68.651  36.246  1.00  0.00           C
ATOM   3706  OE1 GLU   236      41.102  69.685  36.668  1.00  0.00           O
ATOM   3707  OE2 GLU   236      39.521  68.642  35.517  1.00  0.00           O
ATOM   3708  C   GLU   236      43.430  65.481  37.169  1.00  0.00           C
ATOM   3709  O   GLU   236      43.275  64.972  36.063  1.00  0.00           O
ATOM   3710  N   ASP   237      44.642  65.864  37.576  1.00  0.00           N
ATOM   3711  H   ASP   237      44.753  66.301  38.490  1.00  0.00           H
ATOM   3712  CA  ASP   237      45.804  65.739  36.687  1.00  0.00           C
ATOM   3713  HA  ASP   237      45.480  66.092  35.712  1.00  0.00           H
ATOM   3714  CB  ASP   237      46.921  66.689  37.143  1.00  0.00           C
ATOM   3715  HB2 ASP   237      47.082  66.585  38.219  1.00  0.00           H
ATOM   3716  HB3 ASP   237      47.845  66.419  36.629  1.00  0.00           H
ATOM   3717  CG  ASP   237      46.584  68.147  36.786  1.00  0.00           C
ATOM   3718  OD1 ASP   237      45.929  68.381  35.742  1.00  0.00           O
ATOM   3719  OD2 ASP   237      47.022  69.083  37.485  1.00  0.00           O
ATOM   3720  C   ASP   237      46.250  64.288  36.406  1.00  0.00           C
ATOM   3721  O   ASP   237      46.645  63.990  35.274  1.00  0.00           O
ATOM   3722  N   ILE   238      46.046  63.357  37.345  1.00  0.00           N
ATOM   3723  H   ILE   238      45.775  63.676  38.272  1.00  0.00           H
ATOM   3724  CA  ILE   238      46.138  61.904  37.109  1.00  0.00           C
ATOM   3725  HA  ILE   238      47.068  61.698  36.581  1.00  0.00           H
ATOM   3726  CB  ILE   238      46.183  61.133  38.453  1.00  0.00           C
ATOM   3727  HB  ILE   238      45.375  61.504  39.085  1.00  0.00           H
ATOM   3728  CG2 ILE   238      45.987  59.612  38.267  1.00  0.00           C
ATOM   3729 HG21 ILE   238      44.989  59.398  37.887  1.00  0.00           H
ATOM   3730 HG22 ILE   238      46.730  59.218  37.573  1.00  0.00           H
ATOM   3731 HG23 ILE   238      46.084  59.099  39.220  1.00  0.00           H
ATOM   3732  CG1 ILE   238      47.537  61.395  39.155  1.00  0.00           C
ATOM   3733 HG12 ILE   238      48.321  60.796  38.691  1.00  0.00           H
ATOM   3734 HG13 ILE   238      47.809  62.442  39.039  1.00  0.00           H
ATOM   3735  CD1 ILE   238      47.503  61.114  40.660  1.00  0.00           C
ATOM   3736 HD11 ILE   238      47.313  60.059  40.853  1.00  0.00           H
ATOM   3737 HD12 ILE   238      48.463  61.384  41.101  1.00  0.00           H
ATOM   3738 HD13 ILE   238      46.720  61.718  41.118  1.00  0.00           H
ATOM   3739  C   ILE   238      45.004  61.420  36.193  1.00  0.00           C
ATOM   3740  O   ILE   238      45.274  60.749  35.195  1.00  0.00           O
ATOM   3741  N   ALA   239      43.747  61.798  36.460  1.00  0.00           N
ATOM   3742  H   ALA   239      43.556  62.378  37.276  1.00  0.00           H
ATOM   3743  CA  ALA   239      42.634  61.408  35.589  1.00  0.00           C
ATOM   3744  HA  ALA   239      42.604  60.319  35.534  1.00  0.00           H
ATOM   3745  CB  ALA   239      41.312  61.892  36.193  1.00  0.00           C
ATOM   3746  HB1 ALA   239      41.309  62.980  36.266  1.00  0.00           H
ATOM   3747  HB2 ALA   239      40.482  61.565  35.567  1.00  0.00           H
ATOM   3748  HB3 ALA   239      41.181  61.470  37.190  1.00  0.00           H
ATOM   3749  C   ALA   239      42.812  61.946  34.165  1.00  0.00           C
ATOM   3750  O   ALA   239      42.464  61.280  33.194  1.00  0.00           O
ATOM   3751  N   SER   240      43.378  63.145  34.026  1.00  0.00           N
ATOM   3752  H   SER   240      43.590  63.660  34.878  1.00  0.00           H
ATOM   3753  CA  SER   240      43.676  63.790  32.752  1.00  0.00           C
ATOM   3754  HA  SER   240      42.776  63.769  32.139  1.00  0.00           H
ATOM   3755  CB  SER   240      44.028  65.252  33.020  1.00  0.00           C
ATOM   3756  HB2 SER   240      43.161  65.752  33.459  1.00  0.00           H
ATOM   3757  HB3 SER   240      44.849  65.294  33.736  1.00  0.00           H
ATOM   3758  OG  SER   240      44.414  65.938  31.845  1.00  0.00           O
ATOM   3759  HG  SER   240      43.863  65.637  31.108  1.00  0.00           H
ATOM   3760  C   SER   240      44.768  63.043  31.982  1.00  0.00           C
ATOM   3761  O   SER   240      44.517  62.677  30.838  1.00  0.00           O
ATOM   3762  N   VAL   241      45.927  62.747  32.588  1.00  0.00           N
ATOM   3763  H   VAL   241      46.071  63.032  33.553  1.00  0.00           H
ATOM   3764  CA  VAL   241      46.982  61.956  31.911  1.00  0.00           C
ATOM   3765  HA  VAL   241      47.171  62.416  30.940  1.00  0.00           H
ATOM   3766  CB  VAL   241      48.320  61.991  32.688  1.00  0.00           C
ATOM   3767  HB  VAL   241      48.147  61.678  33.719  1.00  0.00           H
ATOM   3768  CG1 VAL   241      49.397  61.081  32.078  1.00  0.00           C
ATOM   3769 HG11 VAL   241      50.353  61.236  32.575  1.00  0.00           H
ATOM   3770 HG12 VAL   241      49.117  60.035  32.200  1.00  0.00           H
ATOM   3771 HG13 VAL   241      49.511  61.301  31.016  1.00  0.00           H
ATOM   3772  CG2 VAL   241      48.900  63.413  32.687  1.00  0.00           C
ATOM   3773 HG21 VAL   241      48.208  64.092  33.176  1.00  0.00           H
ATOM   3774 HG22 VAL   241      49.843  63.432  33.235  1.00  0.00           H
ATOM   3775 HG23 VAL   241      49.073  63.746  31.662  1.00  0.00           H
ATOM   3776  C   VAL   241      46.529  60.519  31.605  1.00  0.00           C
ATOM   3777  O   VAL   241      46.893  59.988  30.559  1.00  0.00           O
ATOM   3778  N   VAL   242      45.682  59.914  32.450  1.00  0.00           N
ATOM   3779  H   VAL   242      45.475  60.369  33.334  1.00  0.00           H
ATOM   3780  CA  VAL   242      45.025  58.619  32.174  1.00  0.00           C
ATOM   3781  HA  VAL   242      45.794  57.884  31.938  1.00  0.00           H
ATOM   3782  CB  VAL   242      44.259  58.120  33.422  1.00  0.00           C
ATOM   3783  HB  VAL   242      43.717  58.958  33.856  1.00  0.00           H
ATOM   3784  CG1 VAL   242      43.234  57.013  33.147  1.00  0.00           C
ATOM   3785 HG11 VAL   242      42.784  56.685  34.084  1.00  0.00           H
ATOM   3786 HG12 VAL   242      42.439  57.381  32.500  1.00  0.00           H
ATOM   3787 HG13 VAL   242      43.711  56.157  32.665  1.00  0.00           H
ATOM   3788  CG2 VAL   242      45.239  57.582  34.474  1.00  0.00           C
ATOM   3789 HG21 VAL   242      45.717  56.671  34.117  1.00  0.00           H
ATOM   3790 HG22 VAL   242      46.014  58.317  34.687  1.00  0.00           H
ATOM   3791 HG23 VAL   242      44.707  57.358  35.398  1.00  0.00           H
ATOM   3792  C   VAL   242      44.122  58.704  30.939  1.00  0.00           C
ATOM   3793  O   VAL   242      44.244  57.864  30.050  1.00  0.00           O
ATOM   3794  N   LYS   243      43.260  59.727  30.845  1.00  0.00           N
ATOM   3795  H   LYS   243      43.237  60.395  31.608  1.00  0.00           H
ATOM   3796  CA  LYS   243      42.361  59.954  29.693  1.00  0.00           C
ATOM   3797  HA  LYS   243      41.850  59.020  29.454  1.00  0.00           H
ATOM   3798  CB  LYS   243      41.314  61.025  30.048  1.00  0.00           C
ATOM   3799  HB2 LYS   243      41.819  61.871  30.513  1.00  0.00           H
ATOM   3800  HB3 LYS   243      40.843  61.377  29.129  1.00  0.00           H
ATOM   3801  CG  LYS   243      40.204  60.483  30.965  1.00  0.00           C
ATOM   3802  HG2 LYS   243      39.662  59.704  30.427  1.00  0.00           H
ATOM   3803  HG3 LYS   243      40.637  60.031  31.857  1.00  0.00           H
ATOM   3804  CD  LYS   243      39.203  61.573  31.383  1.00  0.00           C
ATOM   3805  HD2 LYS   243      38.798  62.053  30.491  1.00  0.00           H
ATOM   3806  HD3 LYS   243      38.382  61.093  31.916  1.00  0.00           H
ATOM   3807  CE  LYS   243      39.853  62.623  32.294  1.00  0.00           C
ATOM   3808  HE2 LYS   243      40.348  62.098  33.115  1.00  0.00           H
ATOM   3809  HE3 LYS   243      40.617  63.162  31.729  1.00  0.00           H
ATOM   3810  NZ  LYS   243      38.856  63.566  32.851  1.00  0.00           N
ATOM   3811  HZ1 LYS   243      38.320  64.015  32.123  1.00  0.00           H
ATOM   3812  HZ2 LYS   243      38.215  63.043  33.450  1.00  0.00           H
ATOM   3813  HZ3 LYS   243      39.292  64.266  33.440  1.00  0.00           H
ATOM   3814  C   LYS   243      43.086  60.352  28.402  1.00  0.00           C
ATOM   3815  O   LYS   243      42.540  60.135  27.327  1.00  0.00           O
ATOM   3816  N   GLU   244      44.276  60.949  28.501  1.00  0.00           N
ATOM   3817  H   GLU   244      44.601  61.207  29.423  1.00  0.00           H
ATOM   3818  CA  GLU   244      45.143  61.274  27.359  1.00  0.00           C
ATOM   3819  HA  GLU   244      44.529  61.631  26.529  1.00  0.00           H
ATOM   3820  CB  GLU   244      46.100  62.414  27.772  1.00  0.00           C
ATOM   3821  HB2 GLU   244      45.506  63.260  28.121  1.00  0.00           H
ATOM   3822  HB3 GLU   244      46.719  62.069  28.602  1.00  0.00           H
ATOM   3823  CG  GLU   244      47.022  62.892  26.638  1.00  0.00           C
ATOM   3824  HG2 GLU   244      47.544  62.034  26.211  1.00  0.00           H
ATOM   3825  HG3 GLU   244      46.409  63.340  25.853  1.00  0.00           H
ATOM   3826  CD  GLU   244      48.068  63.915  27.109  1.00  0.00           C
ATOM   3827  OE1 GLU   244      49.233  63.849  26.662  1.00  0.00           O
ATOM   3828  OE2 GLU   244      47.775  64.808  27.939  1.00  0.00           O
ATOM   3829  C   GLU   244      45.913  60.046  26.840  1.00  0.00           C
ATOM   3830  O   GLU   244      45.858  59.752  25.648  1.00  0.00           O
ATOM   3831  N   LEU   245      46.623  59.327  27.723  1.00  0.00           N
ATOM   3832  H   LEU   245      46.617  59.614  28.697  1.00  0.00           H
ATOM   3833  CA  LEU   245      47.523  58.229  27.337  1.00  0.00           C
ATOM   3834  HA  LEU   245      47.938  58.450  26.353  1.00  0.00           H
ATOM   3835  CB  LEU   245      48.681  58.136  28.346  1.00  0.00           C
ATOM   3836  HB2 LEU   245      48.266  57.947  29.337  1.00  0.00           H
ATOM   3837  HB3 LEU   245      49.294  57.280  28.074  1.00  0.00           H
ATOM   3838  CG  LEU   245      49.603  59.365  28.420  1.00  0.00           C
ATOM   3839  HG  LEU   245      49.035  60.236  28.748  1.00  0.00           H
ATOM   3840  CD1 LEU   245      50.709  59.088  29.440  1.00  0.00           C
ATOM   3841 HD11 LEU   245      51.302  58.232  29.113  1.00  0.00           H
ATOM   3842 HD12 LEU   245      51.353  59.960  29.531  1.00  0.00           H
ATOM   3843 HD13 LEU   245      50.262  58.864  30.407  1.00  0.00           H
ATOM   3844  CD2 LEU   245      50.284  59.688  27.089  1.00  0.00           C
ATOM   3845 HD21 LEU   245      50.834  58.822  26.719  1.00  0.00           H
ATOM   3846 HD22 LEU   245      49.537  59.990  26.355  1.00  0.00           H
ATOM   3847 HD23 LEU   245      50.972  60.522  27.218  1.00  0.00           H
ATOM   3848  C   LEU   245      46.841  56.859  27.191  1.00  0.00           C
ATOM   3849  O   LEU   245      47.451  55.935  26.657  1.00  0.00           O
ATOM   3850  N   GLY   246      45.606  56.698  27.673  1.00  0.00           N
ATOM   3851  H   GLY   246      45.168  57.479  28.144  1.00  0.00           H
ATOM   3852  CA  GLY   246      44.853  55.445  27.552  1.00  0.00           C
ATOM   3853  HA2 GLY   246      43.802  55.654  27.747  1.00  0.00           H
ATOM   3854  HA3 GLY   246      44.946  55.062  26.535  1.00  0.00           H
ATOM   3855  C   GLY   246      45.297  54.344  28.520  1.00  0.00           C
ATOM   3856  O   GLY   246      45.272  53.170  28.159  1.00  0.00           O
ATOM   3857  N   ILE   247      45.726  54.715  29.735  1.00  0.00           N
ATOM   3858  H   ILE   247      45.702  55.702  29.946  1.00  0.00           H
ATOM   3859  CA  ILE   247      46.127  53.771  30.799  1.00  0.00           C
ATOM   3860  HA  ILE   247      46.945  53.162  30.413  1.00  0.00           H
ATOM   3861  CB  ILE   247      46.619  54.544  32.047  1.00  0.00           C
ATOM   3862  HB  ILE   247      45.831  55.246  32.315  1.00  0.00           H
ATOM   3863  CG2 ILE   247      46.847  53.642  33.277  1.00  0.00           C
ATOM   3864 HG21 ILE   247      47.285  54.222  34.087  1.00  0.00           H
ATOM   3865 HG22 ILE   247      45.897  53.239  33.630  1.00  0.00           H
ATOM   3866 HG23 ILE   247      47.510  52.813  33.027  1.00  0.00           H
ATOM   3867  CG1 ILE   247      47.887  55.381  31.757  1.00  0.00           C
ATOM   3868 HG12 ILE   247      47.698  56.043  30.912  1.00  0.00           H
ATOM   3869 HG13 ILE   247      48.085  56.014  32.622  1.00  0.00           H
ATOM   3870  CD1 ILE   247      49.155  54.564  31.462  1.00  0.00           C
ATOM   3871 HD11 ILE   247      49.960  55.240  31.186  1.00  0.00           H
ATOM   3872 HD12 ILE   247      49.459  53.998  32.342  1.00  0.00           H
ATOM   3873 HD13 ILE   247      48.986  53.879  30.633  1.00  0.00           H
ATOM   3874  C   ILE   247      44.992  52.801  31.158  1.00  0.00           C
ATOM   3875  O   ILE   247      43.859  53.222  31.390  1.00  0.00           O
ATOM   3876  N   ASP   248      45.321  51.513  31.246  1.00  0.00           N
ATOM   3877  H   ASP   248      46.270  51.248  30.998  1.00  0.00           H
ATOM   3878  CA  ASP   248      44.368  50.402  31.276  1.00  0.00           C
ATOM   3879  HA  ASP   248      43.664  50.567  30.460  1.00  0.00           H
ATOM   3880  CB  ASP   248      45.098  49.063  31.002  1.00  0.00           C
ATOM   3881  HB2 ASP   248      45.446  48.677  31.962  1.00  0.00           H
ATOM   3882  HB3 ASP   248      44.350  48.352  30.644  1.00  0.00           H
ATOM   3883  CG  ASP   248      46.317  49.001  30.044  1.00  0.00           C
ATOM   3884  OD1 ASP   248      47.056  49.973  29.763  1.00  0.00           O
ATOM   3885  OD2 ASP   248      46.648  47.870  29.632  1.00  0.00           O
ATOM   3886  C   ASP   248      43.529  50.285  32.574  1.00  0.00           C
ATOM   3887  O   ASP   248      42.533  49.558  32.594  1.00  0.00           O
ATOM   3888  N   GLY   249      43.910  50.965  33.664  1.00  0.00           N
ATOM   3889  H   GLY   249      44.748  51.523  33.596  1.00  0.00           H
ATOM   3890  CA  GLY   249      43.155  50.990  34.922  1.00  0.00           C
ATOM   3891  HA2 GLY   249      42.224  51.526  34.752  1.00  0.00           H
ATOM   3892  HA3 GLY   249      42.897  49.970  35.209  1.00  0.00           H
ATOM   3893  C   GLY   249      43.882  51.646  36.109  1.00  0.00           C
ATOM   3894  O   GLY   249      45.085  51.917  36.076  1.00  0.00           O
ATOM   3895  N   LEU   250      43.148  51.870  37.202  1.00  0.00           N
ATOM   3896  H   LEU   250      42.163  51.629  37.158  1.00  0.00           H
ATOM   3897  CA  LEU   250      43.678  52.353  38.487  1.00  0.00           C
ATOM   3898  HA  LEU   250      44.726  52.630  38.368  1.00  0.00           H
ATOM   3899  CB  LEU   250      42.907  53.602  38.945  1.00  0.00           C
ATOM   3900  HB2 LEU   250      41.854  53.340  39.029  1.00  0.00           H
ATOM   3901  HB3 LEU   250      43.252  53.854  39.947  1.00  0.00           H
ATOM   3902  CG  LEU   250      43.074  54.835  38.036  1.00  0.00           C
ATOM   3903  HG  LEU   250      43.727  54.604  37.194  1.00  0.00           H
ATOM   3904  CD1 LEU   250      41.725  55.315  37.499  1.00  0.00           C
ATOM   3905 HD11 LEU   250      41.865  56.175  36.844  1.00  0.00           H
ATOM   3906 HD12 LEU   250      41.261  54.512  36.922  1.00  0.00           H
ATOM   3907 HD13 LEU   250      41.060  55.586  38.319  1.00  0.00           H
ATOM   3908  CD2 LEU   250      43.692  55.991  38.825  1.00  0.00           C
ATOM   3909 HD21 LEU   250      43.024  56.286  39.634  1.00  0.00           H
ATOM   3910 HD22 LEU   250      44.648  55.683  39.246  1.00  0.00           H
ATOM   3911 HD23 LEU   250      43.865  56.833  38.156  1.00  0.00           H
ATOM   3912  C   LEU   250      43.600  51.293  39.596  1.00  0.00           C
ATOM   3913  O   LEU   250      42.657  50.501  39.636  1.00  0.00           O
ATOM   3914  N   ILE   251      44.524  51.357  40.560  1.00  0.00           N
ATOM   3915  H   ILE   251      45.287  52.018  40.449  1.00  0.00           H
ATOM   3916  CA  ILE   251      44.396  50.676  41.860  1.00  0.00           C
ATOM   3917  HA  ILE   251      43.455  50.126  41.866  1.00  0.00           H
ATOM   3918  CB  ILE   251      45.510  49.626  42.072  1.00  0.00           C
ATOM   3919  HB  ILE   251      46.458  50.147  42.176  1.00  0.00           H
ATOM   3920  CG2 ILE   251      45.240  48.864  43.383  1.00  0.00           C
ATOM   3921 HG21 ILE   251      44.294  48.324  43.328  1.00  0.00           H
ATOM   3922 HG22 ILE   251      46.035  48.145  43.581  1.00  0.00           H
ATOM   3923 HG23 ILE   251      45.211  49.552  44.226  1.00  0.00           H
ATOM   3924  CG1 ILE   251      45.637  48.688  40.846  1.00  0.00           C
ATOM   3925 HG12 ILE   251      44.647  48.399  40.500  1.00  0.00           H
ATOM   3926 HG13 ILE   251      46.115  49.244  40.039  1.00  0.00           H
ATOM   3927  CD1 ILE   251      46.452  47.409  41.071  1.00  0.00           C
ATOM   3928 HD11 ILE   251      47.406  47.650  41.538  1.00  0.00           H
ATOM   3929 HD12 ILE   251      45.901  46.719  41.712  1.00  0.00           H
ATOM   3930 HD13 ILE   251      46.632  46.923  40.113  1.00  0.00           H
ATOM   3931  C   ILE   251      44.304  51.725  42.983  1.00  0.00           C
ATOM   3932  O   ILE   251      45.164  52.601  43.112  1.00  0.00           O
ATOM   3933  N   VAL   252      43.229  51.665  43.770  1.00  0.00           N
ATOM   3934  H   VAL   252      42.587  50.888  43.634  1.00  0.00           H
ATOM   3935  CA  VAL   252      42.749  52.789  44.588  1.00  0.00           C
ATOM   3936  HA  VAL   252      43.519  53.551  44.650  1.00  0.00           H
ATOM   3937  CB  VAL   252      41.528  53.446  43.903  1.00  0.00           C
ATOM   3938  HB  VAL   252      40.694  52.746  43.900  1.00  0.00           H
ATOM   3939  CG1 VAL   252      41.105  54.723  44.631  1.00  0.00           C
ATOM   3940 HG11 VAL   252      41.932  55.430  44.655  1.00  0.00           H
ATOM   3941 HG12 VAL   252      40.268  55.183  44.108  1.00  0.00           H
ATOM   3942 HG13 VAL   252      40.799  54.490  45.648  1.00  0.00           H
ATOM   3943  CG2 VAL   252      41.811  53.837  42.447  1.00  0.00           C
ATOM   3944 HG21 VAL   252      40.955  54.368  42.029  1.00  0.00           H
ATOM   3945 HG22 VAL   252      42.697  54.467  42.390  1.00  0.00           H
ATOM   3946 HG23 VAL   252      41.967  52.941  41.848  1.00  0.00           H
ATOM   3947  C   VAL   252      42.409  52.282  45.995  1.00  0.00           C
ATOM   3948  O   VAL   252      41.381  51.634  46.176  1.00  0.00           O
ATOM   3949  N   THR   253      43.224  52.503  47.026  1.00  0.00           N
ATOM   3950  H   THR   253      42.947  52.039  47.879  1.00  0.00           H
ATOM   3951  CA  THR   253      44.457  53.307  47.137  1.00  0.00           C
ATOM   3952  HA  THR   253      44.808  53.640  46.166  1.00  0.00           H
ATOM   3953  CB  THR   253      44.203  54.553  48.011  1.00  0.00           C
ATOM   3954  HB  THR   253      45.124  55.131  48.076  1.00  0.00           H
ATOM   3955  CG2 THR   253      43.119  55.472  47.447  1.00  0.00           C
ATOM   3956 HG21 THR   253      42.164  54.955  47.409  1.00  0.00           H
ATOM   3957 HG22 THR   253      43.008  56.347  48.082  1.00  0.00           H
ATOM   3958 HG23 THR   253      43.414  55.803  46.452  1.00  0.00           H
ATOM   3959  OG1 THR   253      43.841  54.160  49.317  1.00  0.00           O
ATOM   3960  HG1 THR   253      44.658  53.840  49.742  1.00  0.00           H
ATOM   3961  C   THR   253      45.603  52.502  47.764  1.00  0.00           C
ATOM   3962  O   THR   253      45.384  51.451  48.369  1.00  0.00           O
ATOM   3963  N   ASN   254      46.834  53.019  47.704  1.00  0.00           N
ATOM   3964  H   ASN   254      46.967  53.882  47.187  1.00  0.00           H
ATOM   3965  CA  ASN   254      47.888  52.595  48.639  1.00  0.00           C
ATOM   3966  HA  ASN   254      47.881  51.506  48.693  1.00  0.00           H
ATOM   3967  CB  ASN   254      49.263  53.026  48.068  1.00  0.00           C
ATOM   3968  HB2 ASN   254      49.200  53.108  46.983  1.00  0.00           H
ATOM   3969  HB3 ASN   254      49.542  54.003  48.461  1.00  0.00           H
ATOM   3970  CG  ASN   254      50.371  52.029  48.400  1.00  0.00           C
ATOM   3971  OD1 ASN   254      50.633  51.714  49.546  1.00  0.00           O
ATOM   3972  ND2 ASN   254      51.035  51.454  47.433  1.00  0.00           N
ATOM   3973 HD21 ASN   254      51.848  50.908  47.715  1.00  0.00           H
ATOM   3974 HD22 ASN   254      50.956  51.751  46.466  1.00  0.00           H
ATOM   3975  C   ASN   254      47.579  53.106  50.074  1.00  0.00           C
ATOM   3976  O   ASN   254      46.483  53.615  50.339  1.00  0.00           O
ATOM   3977  N   THR   255      48.543  52.978  50.986  1.00  0.00           N
ATOM   3978  H   THR   255      49.417  52.556  50.689  1.00  0.00           H
ATOM   3979  CA  THR   255      48.493  53.449  52.388  1.00  0.00           C
ATOM   3980  HA  THR   255      47.590  53.052  52.849  1.00  0.00           H
ATOM   3981  CB  THR   255      49.690  52.881  53.178  1.00  0.00           C
ATOM   3982  HB  THR   255      49.504  53.019  54.242  1.00  0.00           H
ATOM   3983  CG2 THR   255      49.912  51.395  52.904  1.00  0.00           C
ATOM   3984 HG21 THR   255      48.954  50.909  52.740  1.00  0.00           H
ATOM   3985 HG22 THR   255      50.521  51.246  52.017  1.00  0.00           H
ATOM   3986 HG23 THR   255      50.404  50.938  53.759  1.00  0.00           H
ATOM   3987  OG1 THR   255      50.896  53.527  52.843  1.00  0.00           O
ATOM   3988  HG1 THR   255      51.586  52.847  52.716  1.00  0.00           H
ATOM   3989  C   THR   255      48.444  54.987  52.509  1.00  0.00           C
ATOM   3990  O   THR   255      48.867  55.694  51.593  1.00  0.00           O
ATOM   3991  N   THR   256      47.915  55.520  53.623  1.00  0.00           N
ATOM   3992  H   THR   256      47.604  54.880  54.346  1.00  0.00           H
ATOM   3993  CA  THR   256      47.908  56.976  53.923  1.00  0.00           C
ATOM   3994  HA  THR   256      48.078  57.524  52.994  1.00  0.00           H
ATOM   3995  CB  THR   256      46.546  57.469  54.477  1.00  0.00           C
ATOM   3996  HB  THR   256      45.777  57.307  53.726  1.00  0.00           H
ATOM   3997  CG2 THR   256      46.070  56.802  55.764  1.00  0.00           C
ATOM   3998 HG21 THR   256      45.067  57.157  56.001  1.00  0.00           H
ATOM   3999 HG22 THR   256      46.034  55.722  55.636  1.00  0.00           H
ATOM   4000 HG23 THR   256      46.737  57.063  56.584  1.00  0.00           H
ATOM   4001  OG1 THR   256      46.582  58.842  54.801  1.00  0.00           O
ATOM   4002  HG1 THR   256      46.797  59.334  53.955  1.00  0.00           H
ATOM   4003  C   THR   256      49.043  57.363  54.866  1.00  0.00           C
ATOM   4004  O   THR   256      49.272  56.682  55.864  1.00  0.00           O
ATOM   4005  N   VAL   257      49.723  58.490  54.643  1.00  0.00           N
ATOM   4006  H   VAL   257      49.560  58.995  53.767  1.00  0.00           H
ATOM   4007  CA  VAL   257      50.638  59.065  55.653  1.00  0.00           C
ATOM   4008  HA  VAL   257      51.258  58.254  56.034  1.00  0.00           H
ATOM   4009  CB  VAL   257      51.599  60.116  55.062  1.00  0.00           C
ATOM   4010  HB  VAL   257      52.340  60.344  55.829  1.00  0.00           H
ATOM   4011  CG1 VAL   257      52.368  59.565  53.855  1.00  0.00           C
ATOM   4012 HG11 VAL   257      51.690  59.390  53.020  1.00  0.00           H
ATOM   4013 HG12 VAL   257      53.127  60.282  53.544  1.00  0.00           H
ATOM   4014 HG13 VAL   257      52.854  58.626  54.122  1.00  0.00           H
ATOM   4015  CG2 VAL   257      50.920  61.440  54.692  1.00  0.00           C
ATOM   4016 HG21 VAL   257      51.649  62.114  54.244  1.00  0.00           H
ATOM   4017 HG22 VAL   257      50.510  61.921  55.580  1.00  0.00           H
ATOM   4018 HG23 VAL   257      50.118  61.266  53.977  1.00  0.00           H
ATOM   4019  C   VAL   257      49.897  59.644  56.867  1.00  0.00           C
ATOM   4020  O   VAL   257      50.515  59.875  57.905  1.00  0.00           O
ATOM   4021  N   SER   258      48.584  59.883  56.763  1.00  0.00           N
ATOM   4022  H   SER   258      48.123  59.589  55.908  1.00  0.00           H
ATOM   4023  CA  SER   258      47.773  60.576  57.779  1.00  0.00           C
ATOM   4024  HA  SER   258      48.364  61.412  58.154  1.00  0.00           H
ATOM   4025  CB  SER   258      46.515  61.174  57.127  1.00  0.00           C
ATOM   4026  HB2 SER   258      46.108  61.942  57.786  1.00  0.00           H
ATOM   4027  HB3 SER   258      46.779  61.644  56.177  1.00  0.00           H
ATOM   4028  OG  SER   258      45.517  60.199  56.914  1.00  0.00           O
ATOM   4029  HG  SER   258      45.757  59.709  56.098  1.00  0.00           H
ATOM   4030  C   SER   258      47.405  59.704  58.994  1.00  0.00           C
ATOM   4031  O   SER   258      47.652  58.496  59.031  1.00  0.00           O
ATOM   4032  N   ARG   259      46.817  60.325  60.028  1.00  0.00           N
ATOM   4033  H   ARG   259      46.643  61.317  59.936  1.00  0.00           H
ATOM   4034  CA  ARG   259      46.324  59.666  61.252  1.00  0.00           C
ATOM   4035  HA  ARG   259      46.297  58.588  61.111  1.00  0.00           H
ATOM   4036  CB  ARG   259      47.264  59.968  62.437  1.00  0.00           C
ATOM   4037  HB2 ARG   259      47.338  61.050  62.566  1.00  0.00           H
ATOM   4038  HB3 ARG   259      46.826  59.561  63.349  1.00  0.00           H
ATOM   4039  CG  ARG   259      48.687  59.407  62.283  1.00  0.00           C
ATOM   4040  HG2 ARG   259      49.139  59.814  61.377  1.00  0.00           H
ATOM   4041  HG3 ARG   259      49.282  59.746  63.132  1.00  0.00           H
ATOM   4042  CD  ARG   259      48.743  57.874  62.238  1.00  0.00           C
ATOM   4043  HD2 ARG   259      48.368  57.476  63.183  1.00  0.00           H
ATOM   4044  HD3 ARG   259      48.111  57.492  61.436  1.00  0.00           H
ATOM   4045  NE  ARG   259      50.127  57.418  62.042  1.00  0.00           N
ATOM   4046  HE  ARG   259      50.673  57.271  62.885  1.00  0.00           H
ATOM   4047  CZ  ARG   259      50.749  57.280  60.885  1.00  0.00           C
ATOM   4048  NH1 ARG   259      50.158  57.448  59.742  1.00  0.00           N
ATOM   4049 HH11 ARG   259      49.190  57.746  59.682  1.00  0.00           H
ATOM   4050 HH12 ARG   259      50.701  57.452  58.894  1.00  0.00           H
ATOM   4051  NH2 ARG   259      52.003  56.980  60.808  1.00  0.00           N
ATOM   4052 HH21 ARG   259      52.567  56.801  61.638  1.00  0.00           H
ATOM   4053 HH22 ARG   259      52.378  56.764  59.894  1.00  0.00           H
ATOM   4054  C   ARG   259      44.888  60.133  61.540  1.00  0.00           C
ATOM   4055  O   ARG   259      44.727  61.250  62.031  1.00  0.00           O
ATOM   4056  N   PRO   260      43.849  59.329  61.240  1.00  0.00           N
ATOM   4057  CD  PRO   260      43.894  58.124  60.422  1.00  0.00           C
ATOM   4058  HD2 PRO   260      44.115  57.267  61.056  1.00  0.00           H
ATOM   4059  HD3 PRO   260      44.627  58.205  59.617  1.00  0.00           H
ATOM   4060  CG  PRO   260      42.494  57.974  59.834  1.00  0.00           C
ATOM   4061  HG2 PRO   260      42.257  56.935  59.606  1.00  0.00           H
ATOM   4062  HG3 PRO   260      42.398  58.595  58.942  1.00  0.00           H
ATOM   4063  CB  PRO   260      41.616  58.532  60.953  1.00  0.00           C
ATOM   4064  HB2 PRO   260      41.491  57.774  61.730  1.00  0.00           H
ATOM   4065  HB3 PRO   260      40.646  58.864  60.580  1.00  0.00           H
ATOM   4066  CA  PRO   260      42.455  59.701  61.482  1.00  0.00           C
ATOM   4067  HA  PRO   260      42.238  60.584  60.879  1.00  0.00           H
ATOM   4068  C   PRO   260      42.143  60.022  62.951  1.00  0.00           C
ATOM   4069  O   PRO   260      42.722  59.434  63.865  1.00  0.00           O
ATOM   4070  N   ALA   261      41.192  60.934  63.172  1.00  0.00           N
ATOM   4071  H   ALA   261      40.732  61.325  62.366  1.00  0.00           H
ATOM   4072  CA  ALA   261      40.868  61.553  64.464  1.00  0.00           C
ATOM   4073  HA  ALA   261      41.814  61.815  64.943  1.00  0.00           H
ATOM   4074  CB  ALA   261      40.123  62.866  64.176  1.00  0.00           C
ATOM   4075  HB1 ALA   261      39.152  62.656  63.723  1.00  0.00           H
ATOM   4076  HB2 ALA   261      39.963  63.408  65.110  1.00  0.00           H
ATOM   4077  HB3 ALA   261      40.709  63.496  63.506  1.00  0.00           H
ATOM   4078  C   ALA   261      40.121  60.639  65.469  1.00  0.00           C
ATOM   4079  O   ALA   261      39.179  61.061  66.132  1.00  0.00           O
ATOM   4080  N   GLY   262      40.544  59.380  65.589  1.00  0.00           N
ATOM   4081  H   GLY   262      41.320  59.100  65.004  1.00  0.00           H
ATOM   4082  CA  GLY   262      39.978  58.401  66.521  1.00  0.00           C
ATOM   4083  HA2 GLY   262      39.732  58.904  67.457  1.00  0.00           H
ATOM   4084  HA3 GLY   262      39.054  58.008  66.097  1.00  0.00           H
ATOM   4085  C   GLY   262      40.882  57.214  66.867  1.00  0.00           C
ATOM   4086  O   GLY   262      40.429  56.345  67.605  1.00  0.00           O
ATOM   4087  N   LEU   263      42.125  57.149  66.362  1.00  0.00           N
ATOM   4088  H   LEU   263      42.456  57.898  65.773  1.00  0.00           H
ATOM   4089  CA  LEU   263      43.041  56.029  66.637  1.00  0.00           C
ATOM   4090  HA  LEU   263      42.549  55.110  66.317  1.00  0.00           H
ATOM   4091  CB  LEU   263      44.342  56.184  65.830  1.00  0.00           C
ATOM   4092  HB2 LEU   263      44.769  57.154  66.081  1.00  0.00           H
ATOM   4093  HB3 LEU   263      45.039  55.410  66.157  1.00  0.00           H
ATOM   4094  CG  LEU   263      44.217  56.093  64.299  1.00  0.00           C
ATOM   4095  HG  LEU   263      43.474  56.807  63.945  1.00  0.00           H
ATOM   4096  CD1 LEU   263      45.569  56.449  63.680  1.00  0.00           C
ATOM   4097 HD11 LEU   263      45.848  57.459  63.972  1.00  0.00           H
ATOM   4098 HD12 LEU   263      46.326  55.743  64.027  1.00  0.00           H
ATOM   4099 HD13 LEU   263      45.507  56.395  62.595  1.00  0.00           H
ATOM   4100  CD2 LEU   263      43.842  54.700  63.804  1.00  0.00           C
ATOM   4101 HD21 LEU   263      42.862  54.419  64.189  1.00  0.00           H
ATOM   4102 HD22 LEU   263      43.808  54.699  62.718  1.00  0.00           H
ATOM   4103 HD23 LEU   263      44.578  53.970  64.146  1.00  0.00           H
ATOM   4104  C   LEU   263      43.357  55.884  68.140  1.00  0.00           C
ATOM   4105  O   LEU   263      43.812  56.832  68.789  1.00  0.00           O
ATOM   4106  N   GLN   264      43.148  54.682  68.676  1.00  0.00           N
ATOM   4107  H   GLN   264      42.789  53.959  68.049  1.00  0.00           H
ATOM   4108  CA  GLN   264      43.343  54.304  70.080  1.00  0.00           C
ATOM   4109  HA  GLN   264      43.288  55.192  70.711  1.00  0.00           H
ATOM   4110  CB  GLN   264      42.225  53.328  70.501  1.00  0.00           C
ATOM   4111  HB2 GLN   264      42.333  52.400  69.937  1.00  0.00           H
ATOM   4112  HB3 GLN   264      42.350  53.089  71.558  1.00  0.00           H
ATOM   4113  CG  GLN   264      40.798  53.852  70.285  1.00  0.00           C
ATOM   4114  HG2 GLN   264      40.621  54.002  69.219  1.00  0.00           H
ATOM   4115  HG3 GLN   264      40.091  53.096  70.627  1.00  0.00           H
ATOM   4116  CD  GLN   264      40.518  55.141  71.046  1.00  0.00           C
ATOM   4117  OE1 GLN   264      40.734  55.262  72.241  1.00  0.00           O
ATOM   4118  NE2 GLN   264      40.031  56.167  70.391  1.00  0.00           N
ATOM   4119 HE21 GLN   264      39.839  56.993  70.920  1.00  0.00           H
ATOM   4120 HE22 GLN   264      39.976  56.128  69.376  1.00  0.00           H
ATOM   4121  C   GLN   264      44.689  53.614  70.334  1.00  0.00           C
ATOM   4122  O   GLN   264      45.244  53.767  71.427  1.00  0.00           O
ATOM   4123  N   GLY   265      45.247  52.888  69.357  1.00  0.00           N
ATOM   4124  H   GLY   265      44.777  52.828  68.451  1.00  0.00           H
ATOM   4125  CA  GLY   265      46.445  52.071  69.563  1.00  0.00           C
ATOM   4126  HA2 GLY   265      46.253  51.376  70.382  1.00  0.00           H
ATOM   4127  HA3 GLY   265      46.633  51.480  68.668  1.00  0.00           H
ATOM   4128  C   GLY   265      47.697  52.888  69.888  1.00  0.00           C
ATOM   4129  O   GLY   265      47.945  53.936  69.287  1.00  0.00           O
ATOM   4130  N   ALA   266      48.505  52.417  70.844  1.00  0.00           N
ATOM   4131  H   ALA   266      48.214  51.578  71.323  1.00  0.00           H
ATOM   4132  CA  ALA   266      49.670  53.140  71.373  1.00  0.00           C
ATOM   4133  HA  ALA   266      49.327  54.075  71.819  1.00  0.00           H
ATOM   4134  CB  ALA   266      50.299  52.286  72.482  1.00  0.00           C
ATOM   4135  HB1 ALA   266      49.568  52.106  73.272  1.00  0.00           H
ATOM   4136  HB2 ALA   266      50.637  51.329  72.081  1.00  0.00           H
ATOM   4137  HB3 ALA   266      51.152  52.813  72.910  1.00  0.00           H
ATOM   4138  C   ALA   266      50.704  53.510  70.288  1.00  0.00           C
ATOM   4139  O   ALA   266      51.172  54.642  70.247  1.00  0.00           O
ATOM   4140  N   LEU   267      50.993  52.587  69.364  1.00  0.00           N
ATOM   4141  H   LEU   267      50.548  51.687  69.445  1.00  0.00           H
ATOM   4142  CA  LEU   267      51.973  52.759  68.281  1.00  0.00           C
ATOM   4143  HA  LEU   267      52.880  53.183  68.716  1.00  0.00           H
ATOM   4144  CB  LEU   267      52.319  51.366  67.694  1.00  0.00           C
ATOM   4145  HB2 LEU   267      51.391  50.893  67.369  1.00  0.00           H
ATOM   4146  HB3 LEU   267      52.945  51.494  66.809  1.00  0.00           H
ATOM   4147  CG  LEU   267      53.057  50.420  68.669  1.00  0.00           C
ATOM   4148  HG  LEU   267      52.553  50.430  69.635  1.00  0.00           H
ATOM   4149  CD1 LEU   267      53.059  48.973  68.165  1.00  0.00           C
ATOM   4150 HD11 LEU   267      53.523  48.327  68.911  1.00  0.00           H
ATOM   4151 HD12 LEU   267      52.033  48.640  68.009  1.00  0.00           H
ATOM   4152 HD13 LEU   267      53.609  48.902  67.231  1.00  0.00           H
ATOM   4153  CD2 LEU   267      54.513  50.839  68.864  1.00  0.00           C
ATOM   4154 HD21 LEU   267      54.559  51.819  69.338  1.00  0.00           H
ATOM   4155 HD22 LEU   267      55.022  50.125  69.511  1.00  0.00           H
ATOM   4156 HD23 LEU   267      55.030  50.886  67.905  1.00  0.00           H
ATOM   4157  C   LEU   267      51.547  53.751  67.174  1.00  0.00           C
ATOM   4158  O   LEU   267      52.267  53.906  66.193  1.00  0.00           O
ATOM   4159  N   ARG   268      50.405  54.450  67.287  1.00  0.00           N
ATOM   4160  H   ARG   268      49.833  54.288  68.108  1.00  0.00           H
ATOM   4161  CA  ARG   268      49.898  55.364  66.237  1.00  0.00           C
ATOM   4162  HA  ARG   268      49.838  54.789  65.314  1.00  0.00           H
ATOM   4163  CB  ARG   268      48.480  55.838  66.576  1.00  0.00           C
ATOM   4164  HB2 ARG   268      48.071  56.354  65.706  1.00  0.00           H
ATOM   4165  HB3 ARG   268      47.853  54.966  66.767  1.00  0.00           H
ATOM   4166  CG  ARG   268      48.415  56.786  67.784  1.00  0.00           C
ATOM   4167  HG2 ARG   268      48.829  56.298  68.666  1.00  0.00           H
ATOM   4168  HG3 ARG   268      48.976  57.699  67.586  1.00  0.00           H
ATOM   4169  CD  ARG   268      46.947  57.139  68.017  1.00  0.00           C
ATOM   4170  HD2 ARG   268      46.600  57.753  67.186  1.00  0.00           H
ATOM   4171  HD3 ARG   268      46.355  56.221  68.028  1.00  0.00           H
ATOM   4172  NE  ARG   268      46.725  57.871  69.271  1.00  0.00           N
ATOM   4173  HE  ARG   268      46.522  58.852  69.199  1.00  0.00           H
ATOM   4174  CZ  ARG   268      46.425  57.301  70.421  1.00  0.00           C
ATOM   4175  NH1 ARG   268      46.652  56.046  70.663  1.00  0.00           N
ATOM   4176 HH11 ARG   268      47.119  55.474  69.969  1.00  0.00           H
ATOM   4177 HH12 ARG   268      46.215  55.563  71.436  1.00  0.00           H
ATOM   4178  NH2 ARG   268      45.890  57.996  71.378  1.00  0.00           N
ATOM   4179 HH21 ARG   268      45.582  58.933  71.206  1.00  0.00           H
ATOM   4180 HH22 ARG   268      45.642  57.531  72.230  1.00  0.00           H
ATOM   4181  C   ARG   268      50.798  56.554  65.894  1.00  0.00           C
ATOM   4182  O   ARG   268      50.595  57.170  64.849  1.00  0.00           O
ATOM   4183  N   SER   269      51.746  56.898  66.763  1.00  0.00           N
ATOM   4184  H   SER   269      51.866  56.341  67.597  1.00  0.00           H
ATOM   4185  CA  SER   269      52.743  57.944  66.512  1.00  0.00           C
ATOM   4186  HA  SER   269      52.257  58.802  66.046  1.00  0.00           H
ATOM   4187  CB  SER   269      53.342  58.399  67.847  1.00  0.00           C
ATOM   4188  HB2 SER   269      54.099  59.164  67.669  1.00  0.00           H
ATOM   4189  HB3 SER   269      52.551  58.830  68.464  1.00  0.00           H
ATOM   4190  OG  SER   269      53.922  57.309  68.539  1.00  0.00           O
ATOM   4191  HG  SER   269      54.817  57.172  68.210  1.00  0.00           H
ATOM   4192  C   SER   269      53.861  57.491  65.573  1.00  0.00           C
ATOM   4193  O   SER   269      54.603  58.344  65.095  1.00  0.00           O
ATOM   4194  N   GLU   270      54.022  56.186  65.314  1.00  0.00           N
ATOM   4195  H   GLU   270      53.368  55.502  65.679  1.00  0.00           H
ATOM   4196  CA  GLU   270      55.171  55.713  64.533  1.00  0.00           C
ATOM   4197  HA  GLU   270      56.034  56.232  64.950  1.00  0.00           H
ATOM   4198  CB  GLU   270      55.411  54.196  64.687  1.00  0.00           C
ATOM   4199  HB2 GLU   270      54.514  53.714  65.067  1.00  0.00           H
ATOM   4200  HB3 GLU   270      55.625  53.756  63.712  1.00  0.00           H
ATOM   4201  CG  GLU   270      56.588  53.888  65.629  1.00  0.00           C
ATOM   4202  HG2 GLU   270      56.469  54.455  66.555  1.00  0.00           H
ATOM   4203  HG3 GLU   270      56.556  52.827  65.882  1.00  0.00           H
ATOM   4204  CD  GLU   270      57.945  54.223  64.984  1.00  0.00           C
ATOM   4205  OE1 GLU   270      58.883  53.400  65.032  1.00  0.00           O
ATOM   4206  OE2 GLU   270      58.064  55.268  64.303  1.00  0.00           O
ATOM   4207  C   GLU   270      55.118  56.136  63.058  1.00  0.00           C
ATOM   4208  O   GLU   270      54.060  56.186  62.423  1.00  0.00           O
ATOM   4209  N   THR   271      56.291  56.452  62.508  1.00  0.00           N
ATOM   4210  H   THR   271      57.119  56.274  63.075  1.00  0.00           H
ATOM   4211  CA  THR   271      56.449  56.995  61.154  1.00  0.00           C
ATOM   4212  HA  THR   271      55.647  57.716  61.000  1.00  0.00           H
ATOM   4213  CB  THR   271      57.769  57.765  60.966  1.00  0.00           C
ATOM   4214  HB  THR   271      57.788  58.150  59.945  1.00  0.00           H
ATOM   4215  CG2 THR   271      57.892  58.951  61.921  1.00  0.00           C
ATOM   4216 HG21 THR   271      57.898  58.613  62.957  1.00  0.00           H
ATOM   4217 HG22 THR   271      58.819  59.487  61.715  1.00  0.00           H
ATOM   4218 HG23 THR   271      57.054  59.632  61.773  1.00  0.00           H
ATOM   4219  OG1 THR   271      58.902  56.952  61.144  1.00  0.00           O
ATOM   4220  HG1 THR   271      59.002  56.793  62.089  1.00  0.00           H
ATOM   4221  C   THR   271      56.304  55.902  60.098  1.00  0.00           C
ATOM   4222  O   THR   271      56.946  54.849  60.163  1.00  0.00           O
ATOM   4223  N   GLY   272      55.437  56.164  59.118  1.00  0.00           N
ATOM   4224  H   GLY   272      54.931  57.035  59.147  1.00  0.00           H
ATOM   4225  CA  GLY   272      55.023  55.203  58.102  1.00  0.00           C
ATOM   4226  HA2 GLY   272      55.699  55.261  57.249  1.00  0.00           H
ATOM   4227  HA3 GLY   272      55.085  54.196  58.517  1.00  0.00           H
ATOM   4228  C   GLY   272      53.594  55.423  57.609  1.00  0.00           C
ATOM   4229  O   GLY   272      52.844  56.241  58.162  1.00  0.00           O
ATOM   4230  N   GLY   273      53.235  54.661  56.575  1.00  0.00           N
ATOM   4231  H   GLY   273      53.908  53.980  56.237  1.00  0.00           H
ATOM   4232  CA  GLY   273      51.901  54.614  55.978  1.00  0.00           C
ATOM   4233  HA2 GLY   273      51.492  55.622  55.940  1.00  0.00           H
ATOM   4234  HA3 GLY   273      51.978  54.246  54.958  1.00  0.00           H
ATOM   4235  C   GLY   273      50.950  53.696  56.752  1.00  0.00           C
ATOM   4236  O   GLY   273      51.328  52.592  57.155  1.00  0.00           O
ATOM   4237  N   LEU   274      49.726  54.170  56.971  1.00  0.00           N
ATOM   4238  H   LEU   274      49.513  55.078  56.571  1.00  0.00           H
ATOM   4239  CA  LEU   274      48.618  53.516  57.661  1.00  0.00           C
ATOM   4240  HA  LEU   274      49.019  52.788  58.365  1.00  0.00           H
ATOM   4241  CB  LEU   274      47.882  54.620  58.447  1.00  0.00           C
ATOM   4242  HB2 LEU   274      48.578  55.084  59.148  1.00  0.00           H
ATOM   4243  HB3 LEU   274      47.596  55.383  57.727  1.00  0.00           H
ATOM   4244  CG  LEU   274      46.611  54.194  59.205  1.00  0.00           C
ATOM   4245  HG  LEU   274      45.984  53.558  58.583  1.00  0.00           H
ATOM   4246  CD1 LEU   274      46.970  53.450  60.491  1.00  0.00           C
ATOM   4247 HD11 LEU   274      47.552  54.090  61.153  1.00  0.00           H
ATOM   4248 HD12 LEU   274      46.057  53.145  61.003  1.00  0.00           H
ATOM   4249 HD13 LEU   274      47.541  52.557  60.250  1.00  0.00           H
ATOM   4250  CD2 LEU   274      45.801  55.434  59.586  1.00  0.00           C
ATOM   4251 HD21 LEU   274      45.437  55.914  58.677  1.00  0.00           H
ATOM   4252 HD22 LEU   274      44.954  55.143  60.204  1.00  0.00           H
ATOM   4253 HD23 LEU   274      46.431  56.131  60.135  1.00  0.00           H
ATOM   4254  C   LEU   274      47.674  52.794  56.679  1.00  0.00           C
ATOM   4255  O   LEU   274      47.257  53.373  55.671  1.00  0.00           O
ATOM   4256  N   SER   275      47.294  51.572  57.053  1.00  0.00           N
ATOM   4257  H   SER   275      47.698  51.219  57.914  1.00  0.00           H
ATOM   4258  CA  SER   275      46.360  50.670  56.360  1.00  0.00           C
ATOM   4259  HA  SER   275      45.845  51.209  55.567  1.00  0.00           H
ATOM   4260  CB  SER   275      47.119  49.491  55.740  1.00  0.00           C
ATOM   4261  HB2 SER   275      47.606  48.928  56.537  1.00  0.00           H
ATOM   4262  HB3 SER   275      46.405  48.848  55.230  1.00  0.00           H
ATOM   4263  OG  SER   275      48.091  49.886  54.806  1.00  0.00           O
ATOM   4264  HG  SER   275      47.909  49.386  53.965  1.00  0.00           H
ATOM   4265  C   SER   275      45.316  50.096  57.330  1.00  0.00           C
ATOM   4266  O   SER   275      45.407  50.284  58.544  1.00  0.00           O
ATOM   4267  N   GLY   276      44.341  49.334  56.827  1.00  0.00           N
ATOM   4268  H   GLY   276      44.322  49.158  55.823  1.00  0.00           H
ATOM   4269  CA  GLY   276      43.295  48.665  57.607  1.00  0.00           C
ATOM   4270  HA2 GLY   276      43.028  47.730  57.115  1.00  0.00           H
ATOM   4271  HA3 GLY   276      43.663  48.423  58.601  1.00  0.00           H
ATOM   4272  C   GLY   276      42.023  49.498  57.751  1.00  0.00           C
ATOM   4273  O   GLY   276      41.767  50.404  56.957  1.00  0.00           O
ATOM   4274  N   LYS   277      41.185  49.190  58.743  1.00  0.00           N
ATOM   4275  H   LYS   277      41.476  48.492  59.424  1.00  0.00           H
ATOM   4276  CA  LYS   277      39.847  49.791  58.880  1.00  0.00           C
ATOM   4277  HA  LYS   277      39.273  49.485  58.003  1.00  0.00           H
ATOM   4278  CB  LYS   277      39.167  49.186  60.118  1.00  0.00           C
ATOM   4279  HB2 LYS   277      39.348  48.109  60.125  1.00  0.00           H
ATOM   4280  HB3 LYS   277      39.606  49.612  61.019  1.00  0.00           H
ATOM   4281  CG  LYS   277      37.648  49.419  60.121  1.00  0.00           C
ATOM   4282  HG2 LYS   277      37.436  50.483  60.225  1.00  0.00           H
ATOM   4283  HG3 LYS   277      37.237  49.079  59.169  1.00  0.00           H
ATOM   4284  CD  LYS   277      36.947  48.647  61.249  1.00  0.00           C
ATOM   4285  HD2 LYS   277      35.869  48.781  61.139  1.00  0.00           H
ATOM   4286  HD3 LYS   277      37.173  47.584  61.141  1.00  0.00           H
ATOM   4287  CE  LYS   277      37.385  49.129  62.641  1.00  0.00           C
ATOM   4288  HE2 LYS   277      38.476  49.064  62.714  1.00  0.00           H
ATOM   4289  HE3 LYS   277      37.105  50.180  62.758  1.00  0.00           H
ATOM   4290  NZ  LYS   277      36.773  48.306  63.712  1.00  0.00           N
ATOM   4291  HZ1 LYS   277      35.770  48.423  63.742  1.00  0.00           H
ATOM   4292  HZ2 LYS   277      36.976  47.321  63.538  1.00  0.00           H
ATOM   4293  HZ3 LYS   277      37.175  48.537  64.612  1.00  0.00           H
ATOM   4294  C   LYS   277      39.820  51.339  58.875  1.00  0.00           C
ATOM   4295  O   LYS   277      38.905  51.882  58.260  1.00  0.00           O
ATOM   4296  N   PRO   278      40.811  52.075  59.427  1.00  0.00           N
ATOM   4297  CD  PRO   278      41.832  51.609  60.350  1.00  0.00           C
ATOM   4298  HD2 PRO   278      42.733  51.346  59.794  1.00  0.00           H
ATOM   4299  HD3 PRO   278      41.499  50.760  60.946  1.00  0.00           H
ATOM   4300  CG  PRO   278      42.122  52.794  61.261  1.00  0.00           C
ATOM   4301  HG2 PRO   278      43.122  52.736  61.688  1.00  0.00           H
ATOM   4302  HG3 PRO   278      41.365  52.855  62.045  1.00  0.00           H
ATOM   4303  CB  PRO   278      41.981  53.970  60.300  1.00  0.00           C
ATOM   4304  HB2 PRO   278      42.908  54.083  59.735  1.00  0.00           H
ATOM   4305  HB3 PRO   278      41.740  54.892  60.829  1.00  0.00           H
ATOM   4306  CA  PRO   278      40.845  53.543  59.363  1.00  0.00           C
ATOM   4307  HA  PRO   278      39.903  53.926  59.758  1.00  0.00           H
ATOM   4308  C   PRO   278      41.052  54.132  57.958  1.00  0.00           C
ATOM   4309  O   PRO   278      40.666  55.274  57.718  1.00  0.00           O
ATOM   4310  N   LEU   279      41.652  53.376  57.027  1.00  0.00           N
ATOM   4311  H   LEU   279      41.927  52.432  57.281  1.00  0.00           H
ATOM   4312  CA  LEU   279      41.829  53.785  55.622  1.00  0.00           C
ATOM   4313  HA  LEU   279      41.976  54.865  55.587  1.00  0.00           H
ATOM   4314  CB  LEU   279      43.106  53.108  55.077  1.00  0.00           C
ATOM   4315  HB2 LEU   279      43.963  53.499  55.629  1.00  0.00           H
ATOM   4316  HB3 LEU   279      43.041  52.040  55.285  1.00  0.00           H
ATOM   4317  CG  LEU   279      43.383  53.268  53.566  1.00  0.00           C
ATOM   4318  HG  LEU   279      42.573  52.815  52.994  1.00  0.00           H
ATOM   4319  CD1 LEU   279      43.560  54.723  53.123  1.00  0.00           C
ATOM   4320 HD11 LEU   279      42.653  55.289  53.319  1.00  0.00           H
ATOM   4321 HD12 LEU   279      44.399  55.177  53.650  1.00  0.00           H
ATOM   4322 HD13 LEU   279      43.756  54.748  52.052  1.00  0.00           H
ATOM   4323  CD2 LEU   279      44.664  52.515  53.231  1.00  0.00           C
ATOM   4324 HD21 LEU   279      44.569  51.486  53.566  1.00  0.00           H
ATOM   4325 HD22 LEU   279      44.833  52.531  52.155  1.00  0.00           H
ATOM   4326 HD23 LEU   279      45.511  52.976  53.734  1.00  0.00           H
ATOM   4327  C   LEU   279      40.585  53.476  54.767  1.00  0.00           C
ATOM   4328  O   LEU   279      40.397  54.088  53.712  1.00  0.00           O
ATOM   4329  N   ARG   280      39.724  52.540  55.213  1.00  0.00           N
ATOM   4330  H   ARG   280      39.910  52.152  56.130  1.00  0.00           H
ATOM   4331  CA  ARG   280      38.658  51.907  54.408  1.00  0.00           C
ATOM   4332  HA  ARG   280      39.141  51.231  53.704  1.00  0.00           H
ATOM   4333  CB  ARG   280      37.702  51.088  55.308  1.00  0.00           C
ATOM   4334  HB2 ARG   280      38.279  50.458  55.982  1.00  0.00           H
ATOM   4335  HB3 ARG   280      37.114  51.773  55.922  1.00  0.00           H
ATOM   4336  CG  ARG   280      36.753  50.181  54.494  1.00  0.00           C
ATOM   4337  HG2 ARG   280      36.252  50.762  53.720  1.00  0.00           H
ATOM   4338  HG3 ARG   280      37.345  49.415  53.995  1.00  0.00           H
ATOM   4339  CD  ARG   280      35.672  49.484  55.336  1.00  0.00           C
ATOM   4340  HD2 ARG   280      35.131  48.800  54.684  1.00  0.00           H
ATOM   4341  HD3 ARG   280      36.142  48.906  56.133  1.00  0.00           H
ATOM   4342  NE  ARG   280      34.711  50.444  55.903  1.00  0.00           N
ATOM   4343  HE  ARG   280      34.783  51.415  55.589  1.00  0.00           H
ATOM   4344  CZ  ARG   280      33.667  50.195  56.670  1.00  0.00           C
ATOM   4345  NH1 ARG   280      33.236  48.998  56.955  1.00  0.00           N
ATOM   4346 HH11 ARG   280      33.578  48.225  56.375  1.00  0.00           H
ATOM   4347 HH12 ARG   280      32.357  48.865  57.406  1.00  0.00           H
ATOM   4348  NH2 ARG   280      33.001  51.195  57.157  1.00  0.00           N
ATOM   4349 HH21 ARG   280      33.326  52.128  56.875  1.00  0.00           H
ATOM   4350 HH22 ARG   280      32.143  51.067  57.642  1.00  0.00           H
ATOM   4351  C   ARG   280      37.871  52.907  53.574  1.00  0.00           C
ATOM   4352  O   ARG   280      37.795  52.761  52.358  1.00  0.00           O
ATOM   4353  N   ASP   281      37.315  53.924  54.220  1.00  0.00           N
ATOM   4354  H   ASP   281      37.409  53.954  55.225  1.00  0.00           H
ATOM   4355  CA  ASP   281      36.292  54.772  53.596  1.00  0.00           C
ATOM   4356  HA  ASP   281      35.865  54.208  52.770  1.00  0.00           H
ATOM   4357  CB  ASP   281      35.141  54.961  54.590  1.00  0.00           C
ATOM   4358  HB2 ASP   281      35.503  55.512  55.460  1.00  0.00           H
ATOM   4359  HB3 ASP   281      34.338  55.525  54.115  1.00  0.00           H
ATOM   4360  CG  ASP   281      34.607  53.587  55.025  1.00  0.00           C
ATOM   4361  OD1 ASP   281      34.336  53.387  56.231  1.00  0.00           O
ATOM   4362  OD2 ASP   281      34.581  52.662  54.179  1.00  0.00           O
ATOM   4363  C   ASP   281      36.857  56.033  52.931  1.00  0.00           C
ATOM   4364  O   ASP   281      36.250  56.570  52.005  1.00  0.00           O
ATOM   4365  N   LEU   282      38.095  56.409  53.275  1.00  0.00           N
ATOM   4366  H   LEU   282      38.557  55.888  54.008  1.00  0.00           H
ATOM   4367  CA  LEU   282      38.930  57.337  52.504  1.00  0.00           C
ATOM   4368  HA  LEU   282      38.364  58.250  52.310  1.00  0.00           H
ATOM   4369  CB  LEU   282      40.156  57.691  53.370  1.00  0.00           C
ATOM   4370  HB2 LEU   282      39.810  58.245  54.243  1.00  0.00           H
ATOM   4371  HB3 LEU   282      40.610  56.765  53.723  1.00  0.00           H
ATOM   4372  CG  LEU   282      41.257  58.508  52.666  1.00  0.00           C
ATOM   4373  HG  LEU   282      41.654  57.927  51.835  1.00  0.00           H
ATOM   4374  CD1 LEU   282      40.756  59.852  52.132  1.00  0.00           C
ATOM   4375 HD11 LEU   282      41.589  60.404  51.692  1.00  0.00           H
ATOM   4376 HD12 LEU   282      40.009  59.697  51.354  1.00  0.00           H
ATOM   4377 HD13 LEU   282      40.324  60.443  52.939  1.00  0.00           H
ATOM   4378  CD2 LEU   282      42.390  58.774  53.662  1.00  0.00           C
ATOM   4379 HD21 LEU   282      42.825  57.830  53.990  1.00  0.00           H
ATOM   4380 HD22 LEU   282      43.175  59.364  53.186  1.00  0.00           H
ATOM   4381 HD23 LEU   282      42.021  59.319  54.531  1.00  0.00           H
ATOM   4382  C   LEU   282      39.318  56.728  51.143  1.00  0.00           C
ATOM   4383  O   LEU   282      39.214  57.400  50.109  1.00  0.00           O
ATOM   4384  N   SER   283      39.670  55.436  51.102  1.00  0.00           N
ATOM   4385  H   SER   283      39.763  54.911  51.968  1.00  0.00           H
ATOM   4386  CA  SER   283      39.867  54.744  49.823  1.00  0.00           C
ATOM   4387  HA  SER   283      40.493  55.389  49.206  1.00  0.00           H
ATOM   4388  CB  SER   283      40.661  53.451  49.995  1.00  0.00           C
ATOM   4389  HB2 SER   283      41.175  53.246  49.055  1.00  0.00           H
ATOM   4390  HB3 SER   283      41.414  53.575  50.776  1.00  0.00           H
ATOM   4391  OG  SER   283      39.838  52.345  50.286  1.00  0.00           O
ATOM   4392  HG  SER   283      40.302  51.588  49.864  1.00  0.00           H
ATOM   4393  C   SER   283      38.553  54.541  49.050  1.00  0.00           C
ATOM   4394  O   SER   283      38.535  54.794  47.844  1.00  0.00           O
ATOM   4395  N   THR   284      37.431  54.207  49.713  1.00  0.00           N
ATOM   4396  H   THR   284      37.534  53.909  50.679  1.00  0.00           H
ATOM   4397  CA  THR   284      36.086  54.149  49.092  1.00  0.00           C
ATOM   4398  HA  THR   284      36.103  53.414  48.292  1.00  0.00           H
ATOM   4399  CB  THR   284      35.007  53.712  50.103  1.00  0.00           C
ATOM   4400  HB  THR   284      34.911  54.482  50.867  1.00  0.00           H
ATOM   4401  CG2 THR   284      33.637  53.497  49.457  1.00  0.00           C
ATOM   4402 HG21 THR   284      33.241  54.442  49.090  1.00  0.00           H
ATOM   4403 HG22 THR   284      33.717  52.796  48.625  1.00  0.00           H
ATOM   4404 HG23 THR   284      32.940  53.099  50.195  1.00  0.00           H
ATOM   4405  OG1 THR   284      35.343  52.492  50.729  1.00  0.00           O
ATOM   4406  HG1 THR   284      34.872  52.489  51.580  1.00  0.00           H
ATOM   4407  C   THR   284      35.671  55.485  48.462  1.00  0.00           C
ATOM   4408  O   THR   284      35.165  55.506  47.341  1.00  0.00           O
ATOM   4409  N   GLN   285      35.904  56.616  49.137  1.00  0.00           N
ATOM   4410  H   GLN   285      36.240  56.559  50.097  1.00  0.00           H
ATOM   4411  CA  GLN   285      35.649  57.949  48.571  1.00  0.00           C
ATOM   4412  HA  GLN   285      34.638  57.968  48.164  1.00  0.00           H
ATOM   4413  CB  GLN   285      35.755  58.998  49.689  1.00  0.00           C
ATOM   4414  HB2 GLN   285      36.653  58.810  50.279  1.00  0.00           H
ATOM   4415  HB3 GLN   285      35.850  59.991  49.246  1.00  0.00           H
ATOM   4416  CG  GLN   285      34.523  58.977  50.612  1.00  0.00           C
ATOM   4417  HG2 GLN   285      34.317  57.964  50.952  1.00  0.00           H
ATOM   4418  HG3 GLN   285      34.731  59.590  51.487  1.00  0.00           H
ATOM   4419  CD  GLN   285      33.286  59.528  49.915  1.00  0.00           C
ATOM   4420  OE1 GLN   285      32.412  58.804  49.454  1.00  0.00           O
ATOM   4421  NE2 GLN   285      33.206  60.832  49.739  1.00  0.00           N
ATOM   4422 HE21 GLN   285      32.423  61.196  49.222  1.00  0.00           H
ATOM   4423 HE22 GLN   285      33.940  61.432  50.076  1.00  0.00           H
ATOM   4424  C   GLN   285      36.585  58.283  47.398  1.00  0.00           C
ATOM   4425  O   GLN   285      36.128  58.837  46.399  1.00  0.00           O
ATOM   4426  N   THR   286      37.858  57.875  47.462  1.00  0.00           N
ATOM   4427  H   THR   286      38.194  57.454  48.321  1.00  0.00           H
ATOM   4428  CA  THR   286      38.806  58.082  46.352  1.00  0.00           C
ATOM   4429  HA  THR   286      38.754  59.130  46.051  1.00  0.00           H
ATOM   4430  CB  THR   286      40.253  57.805  46.797  1.00  0.00           C
ATOM   4431  HB  THR   286      40.387  56.738  46.975  1.00  0.00           H
ATOM   4432  CG2 THR   286      41.267  58.283  45.758  1.00  0.00           C
ATOM   4433 HG21 THR   286      41.157  57.719  44.834  1.00  0.00           H
ATOM   4434 HG22 THR   286      41.102  59.340  45.550  1.00  0.00           H
ATOM   4435 HG23 THR   286      42.280  58.145  46.138  1.00  0.00           H
ATOM   4436  OG1 THR   286      40.567  58.511  47.980  1.00  0.00           O
ATOM   4437  HG1 THR   286      40.102  58.113  48.733  1.00  0.00           H
ATOM   4438  C   THR   286      38.435  57.243  45.115  1.00  0.00           C
ATOM   4439  O   THR   286      38.583  57.710  43.988  1.00  0.00           O
ATOM   4440  N   ILE   287      37.864  56.040  45.295  1.00  0.00           N
ATOM   4441  H   ILE   287      37.838  55.677  46.241  1.00  0.00           H
ATOM   4442  CA  ILE   287      37.229  55.236  44.225  1.00  0.00           C
ATOM   4443  HA  ILE   287      37.950  55.069  43.425  1.00  0.00           H
ATOM   4444  CB  ILE   287      36.780  53.852  44.779  1.00  0.00           C
ATOM   4445  HB  ILE   287      36.251  54.024  45.712  1.00  0.00           H
ATOM   4446  CG2 ILE   287      35.808  53.103  43.848  1.00  0.00           C
ATOM   4447 HG21 ILE   287      35.525  52.142  44.276  1.00  0.00           H
ATOM   4448 HG22 ILE   287      34.897  53.682  43.713  1.00  0.00           H
ATOM   4449 HG23 ILE   287      36.263  52.940  42.871  1.00  0.00           H
ATOM   4450  CG1 ILE   287      37.999  52.957  45.087  1.00  0.00           C
ATOM   4451 HG12 ILE   287      38.396  52.540  44.162  1.00  0.00           H
ATOM   4452 HG13 ILE   287      38.775  53.560  45.545  1.00  0.00           H
ATOM   4453  CD1 ILE   287      37.701  51.822  46.069  1.00  0.00           C
ATOM   4454 HD11 ILE   287      38.632  51.340  46.358  1.00  0.00           H
ATOM   4455 HD12 ILE   287      37.247  52.230  46.966  1.00  0.00           H
ATOM   4456 HD13 ILE   287      37.036  51.086  45.619  1.00  0.00           H
ATOM   4457  C   ILE   287      36.049  56.001  43.607  1.00  0.00           C
ATOM   4458  O   ILE   287      35.934  56.067  42.383  1.00  0.00           O
ATOM   4459  N   ARG   288      35.196  56.612  44.443  1.00  0.00           N
ATOM   4460  H   ARG   288      35.366  56.529  45.441  1.00  0.00           H
ATOM   4461  CA  ARG   288      34.022  57.379  43.988  1.00  0.00           C
ATOM   4462  HA  ARG   288      33.445  56.742  43.321  1.00  0.00           H
ATOM   4463  CB  ARG   288      33.170  57.750  45.215  1.00  0.00           C
ATOM   4464  HB2 ARG   288      33.203  56.929  45.932  1.00  0.00           H
ATOM   4465  HB3 ARG   288      33.586  58.638  45.693  1.00  0.00           H
ATOM   4466  CG  ARG   288      31.702  58.011  44.845  1.00  0.00           C
ATOM   4467  HG2 ARG   288      31.658  58.745  44.042  1.00  0.00           H
ATOM   4468  HG3 ARG   288      31.255  57.079  44.495  1.00  0.00           H
ATOM   4469  CD  ARG   288      30.879  58.559  46.020  1.00  0.00           C
ATOM   4470  HD2 ARG   288      31.235  59.565  46.249  1.00  0.00           H
ATOM   4471  HD3 ARG   288      29.832  58.639  45.718  1.00  0.00           H
ATOM   4472  NE  ARG   288      30.991  57.736  47.238  1.00  0.00           N
ATOM   4473  HE  ARG   288      31.606  58.092  47.967  1.00  0.00           H
ATOM   4474  CZ  ARG   288      30.332  56.630  47.539  1.00  0.00           C
ATOM   4475  NH1 ARG   288      29.458  56.093  46.736  1.00  0.00           N
ATOM   4476 HH11 ARG   288      29.333  56.481  45.823  1.00  0.00           H
ATOM   4477 HH12 ARG   288      28.813  55.371  47.069  1.00  0.00           H
ATOM   4478  NH2 ARG   288      30.536  56.044  48.677  1.00  0.00           N
ATOM   4479 HH21 ARG   288      31.164  56.462  49.341  1.00  0.00           H
ATOM   4480 HH22 ARG   288      30.026  55.206  48.903  1.00  0.00           H
ATOM   4481  C   ARG   288      34.401  58.616  43.167  1.00  0.00           C
ATOM   4482  O   ARG   288      33.709  58.947  42.205  1.00  0.00           O
ATOM   4483  N   GLU   289      35.495  59.279  43.533  1.00  0.00           N
ATOM   4484  H   GLU   289      35.958  58.981  44.385  1.00  0.00           H
ATOM   4485  CA  GLU   289      36.052  60.438  42.827  1.00  0.00           C
ATOM   4486  HA  GLU   289      35.246  61.135  42.595  1.00  0.00           H
ATOM   4487  CB  GLU   289      37.031  61.136  43.783  1.00  0.00           C
ATOM   4488  HB2 GLU   289      36.521  61.307  44.732  1.00  0.00           H
ATOM   4489  HB3 GLU   289      37.864  60.454  43.964  1.00  0.00           H
ATOM   4490  CG  GLU   289      37.579  62.487  43.287  1.00  0.00           C
ATOM   4491  HG2 GLU   289      38.082  62.335  42.332  1.00  0.00           H
ATOM   4492  HG3 GLU   289      36.742  63.173  43.136  1.00  0.00           H
ATOM   4493  CD  GLU   289      38.578  63.093  44.289  1.00  0.00           C
ATOM   4494  OE1 GLU   289      38.838  64.318  44.262  1.00  0.00           O
ATOM   4495  OE2 GLU   289      39.134  62.327  45.106  1.00  0.00           O
ATOM   4496  C   GLU   289      36.721  60.051  41.496  1.00  0.00           C
ATOM   4497  O   GLU   289      36.438  60.658  40.462  1.00  0.00           O
ATOM   4498  N   MET   290      37.575  59.018  41.479  1.00  0.00           N
ATOM   4499  H   MET   290      37.802  58.559  42.357  1.00  0.00           H
ATOM   4500  CA  MET   290      38.289  58.621  40.253  1.00  0.00           C
ATOM   4501  HA  MET   290      38.695  59.522  39.797  1.00  0.00           H
ATOM   4502  CB  MET   290      39.465  57.689  40.576  1.00  0.00           C
ATOM   4503  HB2 MET   290      39.107  56.832  41.148  1.00  0.00           H
ATOM   4504  HB3 MET   290      39.887  57.319  39.641  1.00  0.00           H
ATOM   4505  CG  MET   290      40.580  58.395  41.364  1.00  0.00           C
ATOM   4506  HG2 MET   290      40.195  58.657  42.349  1.00  0.00           H
ATOM   4507  HG3 MET   290      41.391  57.683  41.509  1.00  0.00           H
ATOM   4508  SD  MET   290      41.273  59.912  40.636  1.00  0.00           S
ATOM   4509  CE  MET   290      42.014  59.297  39.105  1.00  0.00           C
ATOM   4510  HE1 MET   290      41.245  58.865  38.465  1.00  0.00           H
ATOM   4511  HE2 MET   290      42.492  60.125  38.583  1.00  0.00           H
ATOM   4512  HE3 MET   290      42.763  58.547  39.343  1.00  0.00           H
ATOM   4513  C   MET   290      37.362  58.000  39.196  1.00  0.00           C
ATOM   4514  O   MET   290      37.598  58.168  37.995  1.00  0.00           O
ATOM   4515  N   TYR   291      36.274  57.351  39.626  1.00  0.00           N
ATOM   4516  H   TYR   291      36.167  57.189  40.623  1.00  0.00           H
ATOM   4517  CA  TYR   291      35.191  56.923  38.739  1.00  0.00           C
ATOM   4518  HA  TYR   291      35.606  56.295  37.948  1.00  0.00           H
ATOM   4519  CB  TYR   291      34.202  56.075  39.559  1.00  0.00           C
ATOM   4520  HB2 TYR   291      34.766  55.296  40.072  1.00  0.00           H
ATOM   4521  HB3 TYR   291      33.756  56.699  40.334  1.00  0.00           H
ATOM   4522  CG  TYR   291      33.093  55.391  38.775  1.00  0.00           C
ATOM   4523  CD1 TYR   291      33.320  54.132  38.181  1.00  0.00           C
ATOM   4524  HD1 TYR   291      34.299  53.673  38.248  1.00  0.00           H
ATOM   4525  CE1 TYR   291      32.271  53.450  37.530  1.00  0.00           C
ATOM   4526  HE1 TYR   291      32.457  52.483  37.088  1.00  0.00           H
ATOM   4527  CZ  TYR   291      30.981  54.027  37.481  1.00  0.00           C
ATOM   4528  OH  TYR   291      29.941  53.364  36.908  1.00  0.00           O
ATOM   4529  HH  TYR   291      30.239  52.608  36.400  1.00  0.00           H
ATOM   4530  CE2 TYR   291      30.757  55.289  38.071  1.00  0.00           C
ATOM   4531  HE2 TYR   291      29.766  55.719  38.041  1.00  0.00           H
ATOM   4532  CD2 TYR   291      31.811  55.972  38.705  1.00  0.00           C
ATOM   4533  HD2 TYR   291      31.623  56.934  39.163  1.00  0.00           H
ATOM   4534  C   TYR   291      34.524  58.140  38.074  1.00  0.00           C
ATOM   4535  O   TYR   291      34.417  58.193  36.849  1.00  0.00           O
ATOM   4536  N   ALA   292      34.160  59.171  38.844  1.00  0.00           N
ATOM   4537  H   ALA   292      34.300  59.103  39.843  1.00  0.00           H
ATOM   4538  CA  ALA   292      33.535  60.392  38.326  1.00  0.00           C
ATOM   4539  HA  ALA   292      32.665  60.106  37.734  1.00  0.00           H
ATOM   4540  CB  ALA   292      33.047  61.224  39.519  1.00  0.00           C
ATOM   4541  HB1 ALA   292      33.891  61.532  40.138  1.00  0.00           H
ATOM   4542  HB2 ALA   292      32.528  62.112  39.157  1.00  0.00           H
ATOM   4543  HB3 ALA   292      32.358  60.634  40.125  1.00  0.00           H
ATOM   4544  C   ALA   292      34.468  61.205  37.403  1.00  0.00           C
ATOM   4545  O   ALA   292      34.058  61.617  36.315  1.00  0.00           O
ATOM   4546  N   LEU   293      35.738  61.381  37.789  1.00  0.00           N
ATOM   4547  H   LEU   293      36.003  61.034  38.708  1.00  0.00           H
ATOM   4548  CA  LEU   293      36.759  62.089  36.999  1.00  0.00           C
ATOM   4549  HA  LEU   293      36.359  63.064  36.721  1.00  0.00           H
ATOM   4550  CB  LEU   293      38.028  62.284  37.850  1.00  0.00           C
ATOM   4551  HB2 LEU   293      38.275  61.331  38.320  1.00  0.00           H
ATOM   4552  HB3 LEU   293      38.852  62.542  37.189  1.00  0.00           H
ATOM   4553  CG  LEU   293      37.955  63.383  38.926  1.00  0.00           C
ATOM   4554  HG  LEU   293      37.054  63.262  39.527  1.00  0.00           H
ATOM   4555  CD1 LEU   293      39.181  63.259  39.826  1.00  0.00           C
ATOM   4556 HD11 LEU   293      39.197  62.277  40.294  1.00  0.00           H
ATOM   4557 HD12 LEU   293      40.080  63.385  39.229  1.00  0.00           H
ATOM   4558 HD13 LEU   293      39.150  64.022  40.605  1.00  0.00           H
ATOM   4559  CD2 LEU   293      37.978  64.784  38.307  1.00  0.00           C
ATOM   4560 HD21 LEU   293      37.085  64.949  37.708  1.00  0.00           H
ATOM   4561 HD22 LEU   293      37.994  65.532  39.102  1.00  0.00           H
ATOM   4562 HD23 LEU   293      38.865  64.917  37.688  1.00  0.00           H
ATOM   4563  C   LEU   293      37.123  61.372  35.688  1.00  0.00           C
ATOM   4564  O   LEU   293      37.703  62.000  34.796  1.00  0.00           O
ATOM   4565  N   THR   294      36.771  60.090  35.536  1.00  0.00           N
ATOM   4566  H   THR   294      36.351  59.618  36.330  1.00  0.00           H
ATOM   4567  CA  THR   294      36.866  59.329  34.273  1.00  0.00           C
ATOM   4568  HA  THR   294      37.343  59.960  33.529  1.00  0.00           H
ATOM   4569  CB  THR   294      37.759  58.085  34.414  1.00  0.00           C
ATOM   4570  HB  THR   294      37.803  57.585  33.447  1.00  0.00           H
ATOM   4571  CG2 THR   294      39.192  58.430  34.827  1.00  0.00           C
ATOM   4572 HG21 THR   294      39.207  58.892  35.814  1.00  0.00           H
ATOM   4573 HG22 THR   294      39.785  57.515  34.855  1.00  0.00           H
ATOM   4574 HG23 THR   294      39.629  59.111  34.098  1.00  0.00           H
ATOM   4575  OG1 THR   294      37.245  57.181  35.353  1.00  0.00           O
ATOM   4576  HG1 THR   294      37.449  57.509  36.244  1.00  0.00           H
ATOM   4577  C   THR   294      35.499  58.984  33.659  1.00  0.00           C
ATOM   4578  O   THR   294      35.431  58.237  32.681  1.00  0.00           O
ATOM   4579  N   GLN   295      34.405  59.548  34.186  1.00  0.00           N
ATOM   4580  H   GLN   295      34.533  60.163  34.982  1.00  0.00           H
ATOM   4581  CA  GLN   295      33.027  59.328  33.725  1.00  0.00           C
ATOM   4582  HA  GLN   295      32.376  59.747  34.493  1.00  0.00           H
ATOM   4583  CB  GLN   295      32.767  60.115  32.421  1.00  0.00           C
ATOM   4584  HB2 GLN   295      33.486  59.833  31.651  1.00  0.00           H
ATOM   4585  HB3 GLN   295      31.774  59.850  32.058  1.00  0.00           H
ATOM   4586  CG  GLN   295      32.758  61.641  32.612  1.00  0.00           C
ATOM   4587  HG2 GLN   295      32.180  62.078  31.797  1.00  0.00           H
ATOM   4588  HG3 GLN   295      32.230  61.874  33.538  1.00  0.00           H
ATOM   4589  CD  GLN   295      34.115  62.348  32.622  1.00  0.00           C
ATOM   4590  OE1 GLN   295      35.155  61.880  32.177  1.00  0.00           O
ATOM   4591  NE2 GLN   295      34.135  63.569  33.101  1.00  0.00           N
ATOM   4592 HE21 GLN   295      35.018  64.041  33.136  1.00  0.00           H
ATOM   4593 HE22 GLN   295      33.292  63.983  33.461  1.00  0.00           H
ATOM   4594  C   GLN   295      32.620  57.839  33.645  1.00  0.00           C
ATOM   4595  O   GLN   295      31.860  57.447  32.758  1.00  0.00           O
ATOM   4596  N   GLY   296      33.168  57.008  34.541  1.00  0.00           N
ATOM   4597  H   GLY   296      33.771  57.416  35.251  1.00  0.00           H
ATOM   4598  CA  GLY   296      32.944  55.558  34.602  1.00  0.00           C
ATOM   4599  HA2 GLY   296      33.307  55.200  35.564  1.00  0.00           H
ATOM   4600  HA3 GLY   296      31.874  55.355  34.546  1.00  0.00           H
ATOM   4601  C   GLY   296      33.644  54.740  33.510  1.00  0.00           C
ATOM   4602  O   GLY   296      33.386  53.545  33.393  1.00  0.00           O
ATOM   4603  N   ARG   297      34.495  55.364  32.682  1.00  0.00           N
ATOM   4604  H   ARG   297      34.665  56.348  32.859  1.00  0.00           H
ATOM   4605  CA  ARG   297      35.078  54.779  31.452  1.00  0.00           C
ATOM   4606  HA  ARG   297      34.403  54.004  31.086  1.00  0.00           H
ATOM   4607  CB  ARG   297      35.211  55.871  30.376  1.00  0.00           C
ATOM   4608  HB2 ARG   297      35.941  56.609  30.709  1.00  0.00           H
ATOM   4609  HB3 ARG   297      35.582  55.422  29.453  1.00  0.00           H
ATOM   4610  CG  ARG   297      33.882  56.566  30.068  1.00  0.00           C
ATOM   4611  HG2 ARG   297      33.180  55.839  29.655  1.00  0.00           H
ATOM   4612  HG3 ARG   297      33.468  56.986  30.977  1.00  0.00           H
ATOM   4613  CD  ARG   297      34.085  57.712  29.082  1.00  0.00           C
ATOM   4614  HD2 ARG   297      34.777  58.434  29.523  1.00  0.00           H
ATOM   4615  HD3 ARG   297      34.520  57.308  28.166  1.00  0.00           H
ATOM   4616  NE  ARG   297      32.800  58.371  28.790  1.00  0.00           N
ATOM   4617  HE  ARG   297      32.036  58.141  29.408  1.00  0.00           H
ATOM   4618  CZ  ARG   297      32.550  59.178  27.776  1.00  0.00           C
ATOM   4619  NH1 ARG   297      33.495  59.569  26.965  1.00  0.00           N
ATOM   4620 HH11 ARG   297      34.427  59.237  27.136  1.00  0.00           H
ATOM   4621 HH12 ARG   297      33.309  60.190  26.202  1.00  0.00           H
ATOM   4622  NH2 ARG   297      31.339  59.601  27.546  1.00  0.00           N
ATOM   4623 HH21 ARG   297      30.592  59.315  28.157  1.00  0.00           H
ATOM   4624 HH22 ARG   297      31.142  60.175  26.747  1.00  0.00           H
ATOM   4625  C   ARG   297      36.433  54.079  31.637  1.00  0.00           C
ATOM   4626  O   ARG   297      37.001  53.630  30.645  1.00  0.00           O
ATOM   4627  N   VAL   298      36.966  53.997  32.861  1.00  0.00           N
ATOM   4628  H   VAL   298      36.435  54.371  33.632  1.00  0.00           H
ATOM   4629  CA  VAL   298      38.273  53.379  33.172  1.00  0.00           C
ATOM   4630  HA  VAL   298      38.623  52.852  32.288  1.00  0.00           H
ATOM   4631  CB  VAL   298      39.346  54.451  33.485  1.00  0.00           C
ATOM   4632  HB  VAL   298      39.015  55.041  34.340  1.00  0.00           H
ATOM   4633  CG1 VAL   298      40.713  53.840  33.824  1.00  0.00           C
ATOM   4634 HG11 VAL   298      41.444  54.631  33.987  1.00  0.00           H
ATOM   4635 HG12 VAL   298      40.645  53.251  34.738  1.00  0.00           H
ATOM   4636 HG13 VAL   298      41.061  53.206  33.006  1.00  0.00           H
ATOM   4637  CG2 VAL   298      39.554  55.403  32.297  1.00  0.00           C
ATOM   4638 HG21 VAL   298      39.897  54.839  31.428  1.00  0.00           H
ATOM   4639 HG22 VAL   298      38.624  55.911  32.050  1.00  0.00           H
ATOM   4640 HG23 VAL   298      40.301  56.154  32.551  1.00  0.00           H
ATOM   4641  C   VAL   298      38.137  52.389  34.347  1.00  0.00           C
ATOM   4642  O   VAL   298      37.567  52.756  35.375  1.00  0.00           O
ATOM   4643  N   PRO   299      38.649  51.143  34.244  1.00  0.00           N
ATOM   4644  CD  PRO   299      39.220  50.523  33.054  1.00  0.00           C
ATOM   4645  HD2 PRO   299      40.272  50.796  32.972  1.00  0.00           H
ATOM   4646  HD3 PRO   299      38.685  50.801  32.145  1.00  0.00           H
ATOM   4647  CG  PRO   299      39.084  49.017  33.270  1.00  0.00           C
ATOM   4648  HG2 PRO   299      39.853  48.460  32.735  1.00  0.00           H
ATOM   4649  HG3 PRO   299      38.087  48.692  32.968  1.00  0.00           H
ATOM   4650  CB  PRO   299      39.231  48.884  34.782  1.00  0.00           C
ATOM   4651  HB2 PRO   299      40.293  48.882  35.033  1.00  0.00           H
ATOM   4652  HB3 PRO   299      38.749  47.984  35.162  1.00  0.00           H
ATOM   4653  CA  PRO   299      38.562  50.153  35.323  1.00  0.00           C
ATOM   4654  HA  PRO   299      37.508  49.949  35.518  1.00  0.00           H
ATOM   4655  C   PRO   299      39.244  50.592  36.626  1.00  0.00           C
ATOM   4656  O   PRO   299      40.327  51.183  36.603  1.00  0.00           O
ATOM   4657  N   ILE   300      38.662  50.217  37.768  1.00  0.00           N
ATOM   4658  H   ILE   300      37.803  49.687  37.715  1.00  0.00           H
ATOM   4659  CA  ILE   300      39.211  50.505  39.102  1.00  0.00           C
ATOM   4660  HA  ILE   300      40.231  50.873  38.997  1.00  0.00           H
ATOM   4661  CB  ILE   300      38.393  51.618  39.807  1.00  0.00           C
ATOM   4662  HB  ILE   300      37.338  51.348  39.751  1.00  0.00           H
ATOM   4663  CG2 ILE   300      38.774  51.729  41.298  1.00  0.00           C
ATOM   4664 HG21 ILE   300      39.853  51.848  41.398  1.00  0.00           H
ATOM   4665 HG22 ILE   300      38.285  52.585  41.755  1.00  0.00           H
ATOM   4666 HG23 ILE   300      38.458  50.839  41.843  1.00  0.00           H
ATOM   4667  CG1 ILE   300      38.576  52.978  39.091  1.00  0.00           C
ATOM   4668 HG12 ILE   300      39.595  53.334  39.237  1.00  0.00           H
ATOM   4669 HG13 ILE   300      38.420  52.846  38.021  1.00  0.00           H
ATOM   4670  CD1 ILE   300      37.599  54.071  39.542  1.00  0.00           C
ATOM   4671 HD11 ILE   300      37.817  54.393  40.560  1.00  0.00           H
ATOM   4672 HD12 ILE   300      37.702  54.930  38.880  1.00  0.00           H
ATOM   4673 HD13 ILE   300      36.575  53.700  39.483  1.00  0.00           H
ATOM   4674  C   ILE   300      39.279  49.215  39.927  1.00  0.00           C
ATOM   4675  O   ILE   300      38.287  48.496  40.051  1.00  0.00           O
ATOM   4676  N   ILE   301      40.437  48.944  40.533  1.00  0.00           N
ATOM   4677  H   ILE   301      41.226  49.555  40.346  1.00  0.00           H
ATOM   4678  CA  ILE   301      40.614  47.938  41.582  1.00  0.00           C
ATOM   4679  HA  ILE   301      39.785  47.235  41.533  1.00  0.00           H
ATOM   4680  CB  ILE   301      41.909  47.118  41.379  1.00  0.00           C
ATOM   4681  HB  ILE   301      42.762  47.782  41.503  1.00  0.00           H
ATOM   4682  CG2 ILE   301      41.988  46.030  42.464  1.00  0.00           C
ATOM   4683 HG21 ILE   301      41.145  45.345  42.375  1.00  0.00           H
ATOM   4684 HG22 ILE   301      42.919  45.472  42.373  1.00  0.00           H
ATOM   4685 HG23 ILE   301      41.989  46.478  43.458  1.00  0.00           H
ATOM   4686  CG1 ILE   301      41.963  46.509  39.955  1.00  0.00           C
ATOM   4687 HG12 ILE   301      41.037  45.969  39.757  1.00  0.00           H
ATOM   4688 HG13 ILE   301      42.037  47.321  39.230  1.00  0.00           H
ATOM   4689  CD1 ILE   301      43.142  45.560  39.692  1.00  0.00           C
ATOM   4690 HD11 ILE   301      44.078  46.040  39.973  1.00  0.00           H
ATOM   4691 HD12 ILE   301      43.019  44.635  40.255  1.00  0.00           H
ATOM   4692 HD13 ILE   301      43.177  45.312  38.632  1.00  0.00           H
ATOM   4693  C   ILE   301      40.559  48.648  42.941  1.00  0.00           C
ATOM   4694  O   ILE   301      41.310  49.594  43.196  1.00  0.00           O
ATOM   4695  N   GLY   302      39.617  48.235  43.790  1.00  0.00           N
ATOM   4696  H   GLY   302      39.025  47.463  43.494  1.00  0.00           H
ATOM   4697  CA  GLY   302      39.316  48.877  45.068  1.00  0.00           C
ATOM   4698  HA2 GLY   302      39.658  49.911  45.038  1.00  0.00           H
ATOM   4699  HA3 GLY   302      38.237  48.880  45.210  1.00  0.00           H
ATOM   4700  C   GLY   302      39.952  48.166  46.265  1.00  0.00           C
ATOM   4701  O   GLY   302      39.578  47.052  46.614  1.00  0.00           O
ATOM   4702  N   VAL   303      40.857  48.846  46.949  1.00  0.00           N
ATOM   4703  H   VAL   303      41.056  49.795  46.647  1.00  0.00           H
ATOM   4704  CA  VAL   303      41.655  48.324  48.067  1.00  0.00           C
ATOM   4705  HA  VAL   303      41.194  47.409  48.439  1.00  0.00           H
ATOM   4706  CB  VAL   303      43.045  47.926  47.533  1.00  0.00           C
ATOM   4707  HB  VAL   303      42.889  47.159  46.776  1.00  0.00           H
ATOM   4708  CG1 VAL   303      43.760  49.090  46.851  1.00  0.00           C
ATOM   4709 HG11 VAL   303      44.781  48.805  46.600  1.00  0.00           H
ATOM   4710 HG12 VAL   303      43.243  49.362  45.931  1.00  0.00           H
ATOM   4711 HG13 VAL   303      43.770  49.933  47.527  1.00  0.00           H
ATOM   4712  CG2 VAL   303      43.979  47.338  48.592  1.00  0.00           C
ATOM   4713 HG21 VAL   303      44.847  46.898  48.100  1.00  0.00           H
ATOM   4714 HG22 VAL   303      44.330  48.115  49.265  1.00  0.00           H
ATOM   4715 HG23 VAL   303      43.470  46.557  49.156  1.00  0.00           H
ATOM   4716  C   VAL   303      41.625  49.320  49.233  1.00  0.00           C
ATOM   4717  O   VAL   303      41.124  50.435  49.079  1.00  0.00           O
ATOM   4718  N   GLY   304      42.045  48.917  50.434  1.00  0.00           N
ATOM   4719  H   GLY   304      42.566  48.048  50.497  1.00  0.00           H
ATOM   4720  CA  GLY   304      41.899  49.695  51.667  1.00  0.00           C
ATOM   4721  HA2 GLY   304      42.837  49.676  52.218  1.00  0.00           H
ATOM   4722  HA3 GLY   304      41.689  50.741  51.448  1.00  0.00           H
ATOM   4723  C   GLY   304      40.791  49.166  52.579  1.00  0.00           C
ATOM   4724  O   GLY   304      39.600  49.263  52.272  1.00  0.00           O
ATOM   4725  N   GLY   305      41.210  48.635  53.728  1.00  0.00           N
ATOM   4726  H   GLY   305      42.215  48.546  53.875  1.00  0.00           H
ATOM   4727  CA  GLY   305      40.368  48.331  54.883  1.00  0.00           C
ATOM   4728  HA2 GLY   305      41.019  47.945  55.665  1.00  0.00           H
ATOM   4729  HA3 GLY   305      39.923  49.254  55.244  1.00  0.00           H
ATOM   4730  C   GLY   305      39.258  47.298  54.685  1.00  0.00           C
ATOM   4731  O   GLY   305      38.319  47.283  55.476  1.00  0.00           O
ATOM   4732  N   VAL   306      39.323  46.460  53.645  1.00  0.00           N
ATOM   4733  H   VAL   306      40.118  46.548  53.026  1.00  0.00           H
ATOM   4734  CA  VAL   306      38.323  45.415  53.340  1.00  0.00           C
ATOM   4735  HA  VAL   306      37.333  45.816  53.538  1.00  0.00           H
ATOM   4736  CB  VAL   306      38.397  45.014  51.852  1.00  0.00           C
ATOM   4737  HB  VAL   306      39.430  44.771  51.609  1.00  0.00           H
ATOM   4738  CG1 VAL   306      37.511  43.816  51.472  1.00  0.00           C
ATOM   4739 HG11 VAL   306      37.846  42.919  51.992  1.00  0.00           H
ATOM   4740 HG12 VAL   306      36.471  44.014  51.728  1.00  0.00           H
ATOM   4741 HG13 VAL   306      37.588  43.629  50.400  1.00  0.00           H
ATOM   4742  CG2 VAL   306      37.976  46.181  50.956  1.00  0.00           C
ATOM   4743 HG21 VAL   306      38.603  47.049  51.147  1.00  0.00           H
ATOM   4744 HG22 VAL   306      38.102  45.898  49.911  1.00  0.00           H
ATOM   4745 HG23 VAL   306      36.933  46.433  51.144  1.00  0.00           H
ATOM   4746  C   VAL   306      38.508  44.184  54.234  1.00  0.00           C
ATOM   4747  O   VAL   306      39.482  43.452  54.095  1.00  0.00           O
ATOM   4748  N   SER   307      37.563  43.923  55.132  1.00  0.00           N
ATOM   4749  H   SER   307      36.821  44.614  55.223  1.00  0.00           H
ATOM   4750  CA  SER   307      37.508  42.739  56.008  1.00  0.00           C
ATOM   4751  HA  SER   307      38.220  42.005  55.627  1.00  0.00           H
ATOM   4752  CB  SER   307      37.967  43.112  57.418  1.00  0.00           C
ATOM   4753  HB2 SER   307      38.149  42.195  57.978  1.00  0.00           H
ATOM   4754  HB3 SER   307      38.896  43.679  57.365  1.00  0.00           H
ATOM   4755  OG  SER   307      37.010  43.884  58.107  1.00  0.00           O
ATOM   4756  HG  SER   307      36.759  44.633  57.541  1.00  0.00           H
ATOM   4757  C   SER   307      36.141  42.028  56.011  1.00  0.00           C
ATOM   4758  O   SER   307      35.960  40.986  56.651  1.00  0.00           O
ATOM   4759  N   SER   308      35.176  42.552  55.253  1.00  0.00           N
ATOM   4760  H   SER   308      35.352  43.455  54.823  1.00  0.00           H
ATOM   4761  CA  SER   308      33.849  41.976  55.029  1.00  0.00           C
ATOM   4762  HA  SER   308      33.888  40.913  55.252  1.00  0.00           H
ATOM   4763  CB  SER   308      32.845  42.638  55.986  1.00  0.00           C
ATOM   4764  HB2 SER   308      33.143  42.439  57.016  1.00  0.00           H
ATOM   4765  HB3 SER   308      32.848  43.718  55.825  1.00  0.00           H
ATOM   4766  OG  SER   308      31.535  42.150  55.773  1.00  0.00           O
ATOM   4767  HG  SER   308      31.574  41.163  55.742  1.00  0.00           H
ATOM   4768  C   SER   308      33.404  42.107  53.565  1.00  0.00           C
ATOM   4769  O   SER   308      33.903  42.952  52.820  1.00  0.00           O
ATOM   4770  N   GLY   309      32.427  41.288  53.165  1.00  0.00           N
ATOM   4771  H   GLY   309      32.097  40.602  53.842  1.00  0.00           H
ATOM   4772  CA  GLY   309      31.692  41.428  51.905  1.00  0.00           C
ATOM   4773  HA2 GLY   309      32.390  41.382  51.071  1.00  0.00           H
ATOM   4774  HA3 GLY   309      31.001  40.597  51.811  1.00  0.00           H
ATOM   4775  C   GLY   309      30.872  42.721  51.792  1.00  0.00           C
ATOM   4776  O   GLY   309      30.621  43.166  50.672  1.00  0.00           O
ATOM   4777  N   GLN   310      30.518  43.363  52.918  1.00  0.00           N
ATOM   4778  H   GLN   310      30.736  42.933  53.809  1.00  0.00           H
ATOM   4779  CA  GLN   310      29.968  44.731  52.917  1.00  0.00           C
ATOM   4780  HA  GLN   310      29.133  44.771  52.217  1.00  0.00           H
ATOM   4781  CB  GLN   310      29.438  45.133  54.309  1.00  0.00           C
ATOM   4782  HB2 GLN   310      28.611  44.474  54.578  1.00  0.00           H
ATOM   4783  HB3 GLN   310      30.233  44.980  55.041  1.00  0.00           H
ATOM   4784  CG  GLN   310      28.966  46.603  54.428  1.00  0.00           C
ATOM   4785  HG2 GLN   310      28.772  46.815  55.480  1.00  0.00           H
ATOM   4786  HG3 GLN   310      29.755  47.283  54.108  1.00  0.00           H
ATOM   4787  CD  GLN   310      27.681  46.938  53.667  1.00  0.00           C
ATOM   4788  OE1 GLN   310      26.957  46.082  53.176  1.00  0.00           O
ATOM   4789  NE2 GLN   310      27.309  48.191  53.576  1.00  0.00           N
ATOM   4790 HE21 GLN   310      26.512  48.378  53.008  1.00  0.00           H
ATOM   4791 HE22 GLN   310      27.948  48.961  53.813  1.00  0.00           H
ATOM   4792  C   GLN   310      31.023  45.717  52.406  1.00  0.00           C
ATOM   4793  O   GLN   310      30.781  46.387  51.412  1.00  0.00           O
ATOM   4794  N   ASP   311      32.222  45.745  53.005  1.00  0.00           N
ATOM   4795  H   ASP   311      32.341  45.229  53.864  1.00  0.00           H
ATOM   4796  CA  ASP   311      33.337  46.595  52.545  1.00  0.00           C
ATOM   4797  HA  ASP   311      33.067  47.638  52.717  1.00  0.00           H
ATOM   4798  CB  ASP   311      34.638  46.286  53.310  1.00  0.00           C
ATOM   4799  HB2 ASP   311      35.032  45.337  52.949  1.00  0.00           H
ATOM   4800  HB3 ASP   311      35.369  47.057  53.064  1.00  0.00           H
ATOM   4801  CG  ASP   311      34.534  46.188  54.830  1.00  0.00           C
ATOM   4802  OD1 ASP   311      33.642  46.825  55.421  1.00  0.00           O
ATOM   4803  OD2 ASP   311      35.359  45.460  55.417  1.00  0.00           O
ATOM   4804  C   ASP   311      33.634  46.413  51.044  1.00  0.00           C
ATOM   4805  O   ASP   311      33.876  47.383  50.321  1.00  0.00           O
ATOM   4806  N   ALA   312      33.593  45.164  50.565  1.00  0.00           N
ATOM   4807  H   ALA   312      33.447  44.407  51.223  1.00  0.00           H
ATOM   4808  CA  ALA   312      33.728  44.850  49.146  1.00  0.00           C
ATOM   4809  HA  ALA   312      34.647  45.308  48.779  1.00  0.00           H
ATOM   4810  CB  ALA   312      33.857  43.328  49.000  1.00  0.00           C
ATOM   4811  HB1 ALA   312      32.958  42.843  49.378  1.00  0.00           H
ATOM   4812  HB2 ALA   312      33.975  43.068  47.948  1.00  0.00           H
ATOM   4813  HB3 ALA   312      34.721  42.972  49.563  1.00  0.00           H
ATOM   4814  C   ALA   312      32.567  45.397  48.288  1.00  0.00           C
ATOM   4815  O   ALA   312      32.817  45.976  47.227  1.00  0.00           O
ATOM   4816  N   LEU   313      31.304  45.244  48.710  1.00  0.00           N
ATOM   4817  H   LEU   313      31.128  44.774  49.592  1.00  0.00           H
ATOM   4818  CA  LEU   313      30.156  45.771  47.968  1.00  0.00           C
ATOM   4819  HA  LEU   313      30.272  45.445  46.935  1.00  0.00           H
ATOM   4820  CB  LEU   313      28.849  45.158  48.508  1.00  0.00           C
ATOM   4821  HB2 LEU   313      28.938  44.072  48.490  1.00  0.00           H
ATOM   4822  HB3 LEU   313      28.722  45.465  49.547  1.00  0.00           H
ATOM   4823  CG  LEU   313      27.587  45.568  47.717  1.00  0.00           C
ATOM   4824  HG  LEU   313      27.438  46.645  47.798  1.00  0.00           H
ATOM   4825  CD1 LEU   313      27.647  45.185  46.234  1.00  0.00           C
ATOM   4826 HD11 LEU   313      28.441  45.734  45.731  1.00  0.00           H
ATOM   4827 HD12 LEU   313      27.829  44.114  46.139  1.00  0.00           H
ATOM   4828 HD13 LEU   313      26.705  45.436  45.746  1.00  0.00           H
ATOM   4829  CD2 LEU   313      26.355  44.874  48.294  1.00  0.00           C
ATOM   4830 HD21 LEU   313      26.235  45.151  49.342  1.00  0.00           H
ATOM   4831 HD22 LEU   313      25.464  45.170  47.742  1.00  0.00           H
ATOM   4832 HD23 LEU   313      26.470  43.793  48.222  1.00  0.00           H
ATOM   4833  C   LEU   313      30.124  47.306  47.947  1.00  0.00           C
ATOM   4834  O   LEU   313      29.838  47.882  46.899  1.00  0.00           O
ATOM   4835  N   GLU   314      30.491  47.977  49.042  1.00  0.00           N
ATOM   4836  H   GLU   314      30.676  47.431  49.882  1.00  0.00           H
ATOM   4837  CA  GLU   314      30.631  49.445  49.138  1.00  0.00           C
ATOM   4838  HA  GLU   314      29.666  49.925  48.956  1.00  0.00           H
ATOM   4839  CB  GLU   314      31.105  49.838  50.550  1.00  0.00           C
ATOM   4840  HB2 GLU   314      32.057  49.341  50.737  1.00  0.00           H
ATOM   4841  HB3 GLU   314      31.303  50.909  50.579  1.00  0.00           H
ATOM   4842  CG  GLU   314      30.139  49.445  51.685  1.00  0.00           C
ATOM   4843  HG2 GLU   314      29.416  48.711  51.326  1.00  0.00           H
ATOM   4844  HG3 GLU   314      30.731  48.962  52.466  1.00  0.00           H
ATOM   4845  CD  GLU   314      29.365  50.609  52.317  1.00  0.00           C
ATOM   4846  OE1 GLU   314      29.087  51.607  51.614  1.00  0.00           O
ATOM   4847  OE2 GLU   314      29.007  50.440  53.508  1.00  0.00           O
ATOM   4848  C   GLU   314      31.632  49.983  48.102  1.00  0.00           C
ATOM   4849  O   GLU   314      31.324  50.930  47.374  1.00  0.00           O
ATOM   4850  N   LYS   315      32.800  49.339  47.953  1.00  0.00           N
ATOM   4851  H   LYS   315      33.012  48.588  48.606  1.00  0.00           H
ATOM   4852  CA  LYS   315      33.792  49.694  46.920  1.00  0.00           C
ATOM   4853  HA  LYS   315      33.944  50.773  46.941  1.00  0.00           H
ATOM   4854  CB  LYS   315      35.115  48.991  47.234  1.00  0.00           C
ATOM   4855  HB2 LYS   315      34.932  47.945  47.486  1.00  0.00           H
ATOM   4856  HB3 LYS   315      35.765  49.037  46.359  1.00  0.00           H
ATOM   4857  CG  LYS   315      35.805  49.702  48.402  1.00  0.00           C
ATOM   4858  HG2 LYS   315      35.989  50.737  48.120  1.00  0.00           H
ATOM   4859  HG3 LYS   315      35.158  49.697  49.280  1.00  0.00           H
ATOM   4860  CD  LYS   315      37.130  49.022  48.756  1.00  0.00           C
ATOM   4861  HD2 LYS   315      36.920  48.145  49.368  1.00  0.00           H
ATOM   4862  HD3 LYS   315      37.636  48.692  47.848  1.00  0.00           H
ATOM   4863  CE  LYS   315      38.063  49.979  49.502  1.00  0.00           C
ATOM   4864  HE2 LYS   315      38.960  49.433  49.808  1.00  0.00           H
ATOM   4865  HE3 LYS   315      38.372  50.772  48.815  1.00  0.00           H
ATOM   4866  NZ  LYS   315      37.430  50.585  50.694  1.00  0.00           N
ATOM   4867  HZ1 LYS   315      37.278  49.898  51.416  1.00  0.00           H
ATOM   4868  HZ2 LYS   315      38.032  51.311  51.084  1.00  0.00           H
ATOM   4869  HZ3 LYS   315      36.557  51.060  50.479  1.00  0.00           H
ATOM   4870  C   LYS   315      33.338  49.381  45.492  1.00  0.00           C
ATOM   4871  O   LYS   315      33.554  50.205  44.601  1.00  0.00           O
ATOM   4872  N   ILE   316      32.657  48.259  45.270  1.00  0.00           N
ATOM   4873  H   ILE   316      32.537  47.610  46.043  1.00  0.00           H
ATOM   4874  CA  ILE   316      32.084  47.940  43.951  1.00  0.00           C
ATOM   4875  HA  ILE   316      32.879  48.006  43.211  1.00  0.00           H
ATOM   4876  CB  ILE   316      31.565  46.485  43.943  1.00  0.00           C
ATOM   4877  HB  ILE   316      30.959  46.332  44.837  1.00  0.00           H
ATOM   4878  CG2 ILE   316      30.686  46.203  42.715  1.00  0.00           C
ATOM   4879 HG21 ILE   316      30.364  45.164  42.706  1.00  0.00           H
ATOM   4880 HG22 ILE   316      29.795  46.826  42.737  1.00  0.00           H
ATOM   4881 HG23 ILE   316      31.243  46.401  41.799  1.00  0.00           H
ATOM   4882  CG1 ILE   316      32.758  45.497  43.966  1.00  0.00           C
ATOM   4883 HG12 ILE   316      33.214  45.447  42.976  1.00  0.00           H
ATOM   4884 HG13 ILE   316      33.521  45.860  44.654  1.00  0.00           H
ATOM   4885  CD1 ILE   316      32.380  44.081  44.422  1.00  0.00           C
ATOM   4886 HD11 ILE   316      31.917  44.119  45.407  1.00  0.00           H
ATOM   4887 HD12 ILE   316      31.688  43.624  43.717  1.00  0.00           H
ATOM   4888 HD13 ILE   316      33.280  43.467  44.477  1.00  0.00           H
ATOM   4889  C   ILE   316      31.032  48.991  43.542  1.00  0.00           C
ATOM   4890  O   ILE   316      31.149  49.607  42.479  1.00  0.00           O
ATOM   4891  N   ARG   317      30.077  49.295  44.433  1.00  0.00           N
ATOM   4892  H   ARG   317      30.051  48.747  45.290  1.00  0.00           H
ATOM   4893  CA  ARG   317      29.054  50.337  44.236  1.00  0.00           C
ATOM   4894  HA  ARG   317      28.513  50.121  43.317  1.00  0.00           H
ATOM   4895  CB  ARG   317      28.060  50.327  45.406  1.00  0.00           C
ATOM   4896  HB2 ARG   317      28.604  50.361  46.352  1.00  0.00           H
ATOM   4897  HB3 ARG   317      27.454  51.230  45.333  1.00  0.00           H
ATOM   4898  CG  ARG   317      27.127  49.102  45.386  1.00  0.00           C
ATOM   4899  HG2 ARG   317      26.615  49.050  44.425  1.00  0.00           H
ATOM   4900  HG3 ARG   317      27.710  48.191  45.506  1.00  0.00           H
ATOM   4901  CD  ARG   317      26.080  49.176  46.507  1.00  0.00           C
ATOM   4902  HD2 ARG   317      25.499  48.254  46.508  1.00  0.00           H
ATOM   4903  HD3 ARG   317      26.598  49.248  47.466  1.00  0.00           H
ATOM   4904  NE  ARG   317      25.204  50.351  46.334  1.00  0.00           N
ATOM   4905  HE  ARG   317      25.620  51.267  46.505  1.00  0.00           H
ATOM   4906  CZ  ARG   317      24.003  50.399  45.796  1.00  0.00           C
ATOM   4907  NH1 ARG   317      23.252  49.362  45.570  1.00  0.00           N
ATOM   4908 HH11 ARG   317      23.502  48.479  46.018  1.00  0.00           H
ATOM   4909 HH12 ARG   317      22.305  49.479  45.275  1.00  0.00           H
ATOM   4910  NH2 ARG   317      23.539  51.561  45.448  1.00  0.00           N
ATOM   4911 HH21 ARG   317      24.176  52.347  45.611  1.00  0.00           H
ATOM   4912 HH22 ARG   317      22.743  51.654  44.849  1.00  0.00           H
ATOM   4913  C   ARG   317      29.634  51.741  44.053  1.00  0.00           C
ATOM   4914  O   ARG   317      29.063  52.504  43.274  1.00  0.00           O
ATOM   4915  N   ALA   318      30.736  52.085  44.723  1.00  0.00           N
ATOM   4916  H   ALA   318      31.086  51.450  45.432  1.00  0.00           H
ATOM   4917  CA  ALA   318      31.427  53.362  44.536  1.00  0.00           C
ATOM   4918  HA  ALA   318      30.685  54.160  44.553  1.00  0.00           H
ATOM   4919  CB  ALA   318      32.373  53.578  45.724  1.00  0.00           C
ATOM   4920  HB1 ALA   318      32.884  54.535  45.622  1.00  0.00           H
ATOM   4921  HB2 ALA   318      31.804  53.575  46.655  1.00  0.00           H
ATOM   4922  HB3 ALA   318      33.118  52.782  45.759  1.00  0.00           H
ATOM   4923  C   ALA   318      32.186  53.484  43.194  1.00  0.00           C
ATOM   4924  O   ALA   318      32.443  54.614  42.776  1.00  0.00           O
ATOM   4925  N   GLY   319      32.517  52.379  42.507  1.00  0.00           N
ATOM   4926  H   GLY   319      32.270  51.478  42.897  1.00  0.00           H
ATOM   4927  CA  GLY   319      33.110  52.406  41.158  1.00  0.00           C
ATOM   4928  HA2 GLY   319      32.303  52.362  40.428  1.00  0.00           H
ATOM   4929  HA3 GLY   319      33.639  53.348  41.014  1.00  0.00           H
ATOM   4930  C   GLY   319      34.106  51.284  40.812  1.00  0.00           C
ATOM   4931  O   GLY   319      34.617  51.253  39.692  1.00  0.00           O
ATOM   4932  N   ALA   320      34.403  50.375  41.744  1.00  0.00           N
ATOM   4933  H   ALA   320      33.953  50.436  42.647  1.00  0.00           H
ATOM   4934  CA  ALA   320      35.395  49.319  41.543  1.00  0.00           C
ATOM   4935  HA  ALA   320      36.212  49.747  40.964  1.00  0.00           H
ATOM   4936  CB  ALA   320      35.982  48.914  42.899  1.00  0.00           C
ATOM   4937  HB1 ALA   320      36.307  49.799  43.446  1.00  0.00           H
ATOM   4938  HB2 ALA   320      35.242  48.367  43.482  1.00  0.00           H
ATOM   4939  HB3 ALA   320      36.844  48.273  42.731  1.00  0.00           H
ATOM   4940  C   ALA   320      34.866  48.102  40.749  1.00  0.00           C
ATOM   4941  O   ALA   320      33.794  47.567  41.023  1.00  0.00           O
ATOM   4942  N   SER   321      35.666  47.621  39.792  1.00  0.00           N
ATOM   4943  H   SER   321      36.545  48.105  39.642  1.00  0.00           H
ATOM   4944  CA  SER   321      35.455  46.383  39.020  1.00  0.00           C
ATOM   4945  HA  SER   321      34.404  46.297  38.748  1.00  0.00           H
ATOM   4946  CB  SER   321      36.318  46.381  37.747  1.00  0.00           C
ATOM   4947  HB2 SER   321      37.330  46.055  37.997  1.00  0.00           H
ATOM   4948  HB3 SER   321      35.899  45.668  37.034  1.00  0.00           H
ATOM   4949  OG  SER   321      36.424  47.657  37.141  1.00  0.00           O
ATOM   4950  HG  SER   321      35.537  47.966  36.930  1.00  0.00           H
ATOM   4951  C   SER   321      35.856  45.121  39.792  1.00  0.00           C
ATOM   4952  O   SER   321      35.286  44.054  39.586  1.00  0.00           O
ATOM   4953  N   LEU   322      36.883  45.248  40.634  1.00  0.00           N
ATOM   4954  H   LEU   322      37.258  46.181  40.745  1.00  0.00           H
ATOM   4955  CA  LEU   322      37.516  44.216  41.461  1.00  0.00           C
ATOM   4956  HA  LEU   322      36.804  43.417  41.679  1.00  0.00           H
ATOM   4957  CB  LEU   322      38.748  43.626  40.737  1.00  0.00           C
ATOM   4958  HB2 LEU   322      39.438  44.447  40.550  1.00  0.00           H
ATOM   4959  HB3 LEU   322      39.249  42.934  41.414  1.00  0.00           H
ATOM   4960  CG  LEU   322      38.503  42.892  39.401  1.00  0.00           C
ATOM   4961  HG  LEU   322      37.953  43.539  38.719  1.00  0.00           H
ATOM   4962  CD1 LEU   322      39.847  42.555  38.753  1.00  0.00           C
ATOM   4963 HD11 LEU   322      39.689  42.081  37.786  1.00  0.00           H
ATOM   4964 HD12 LEU   322      40.428  43.465  38.607  1.00  0.00           H
ATOM   4965 HD13 LEU   322      40.412  41.872  39.389  1.00  0.00           H
ATOM   4966  CD2 LEU   322      37.743  41.579  39.577  1.00  0.00           C
ATOM   4967 HD21 LEU   322      38.310  40.914  40.228  1.00  0.00           H
ATOM   4968 HD22 LEU   322      36.761  41.777  40.005  1.00  0.00           H
ATOM   4969 HD23 LEU   322      37.606  41.097  38.610  1.00  0.00           H
ATOM   4970  C   LEU   322      37.936  44.860  42.795  1.00  0.00           C
ATOM   4971  O   LEU   322      38.053  46.084  42.874  1.00  0.00           O
ATOM   4972  N   VAL   323      38.191  44.071  43.836  1.00  0.00           N
ATOM   4973  H   VAL   323      38.150  43.065  43.705  1.00  0.00           H
ATOM   4974  CA  VAL   323      38.656  44.560  45.142  1.00  0.00           C
ATOM   4975  HA  VAL   323      39.017  45.568  44.985  1.00  0.00           H
ATOM   4976  CB  VAL   323      37.534  44.625  46.204  1.00  0.00           C
ATOM   4977  HB  VAL   323      37.962  45.003  47.132  1.00  0.00           H
ATOM   4978  CG1 VAL   323      36.412  45.588  45.797  1.00  0.00           C
ATOM   4979 HG11 VAL   323      35.699  45.693  46.614  1.00  0.00           H
ATOM   4980 HG12 VAL   323      36.833  46.564  45.556  1.00  0.00           H
ATOM   4981 HG13 VAL   323      35.891  45.205  44.920  1.00  0.00           H
ATOM   4982  CG2 VAL   323      36.921  43.255  46.511  1.00  0.00           C
ATOM   4983 HG21 VAL   323      36.191  43.357  47.309  1.00  0.00           H
ATOM   4984 HG22 VAL   323      36.438  42.846  45.623  1.00  0.00           H
ATOM   4985 HG23 VAL   323      37.698  42.566  46.843  1.00  0.00           H
ATOM   4986  C   VAL   323      39.854  43.768  45.648  1.00  0.00           C
ATOM   4987  O   VAL   323      40.067  42.631  45.230  1.00  0.00           O
ATOM   4988  N   GLN   324      40.640  44.349  46.559  1.00  0.00           N
ATOM   4989  H   GLN   324      40.414  45.294  46.862  1.00  0.00           H
ATOM   4990  CA  GLN   324      41.710  43.638  47.272  1.00  0.00           C
ATOM   4991  HA  GLN   324      41.525  42.574  47.172  1.00  0.00           H
ATOM   4992  CB  GLN   324      43.110  43.948  46.714  1.00  0.00           C
ATOM   4993  HB2 GLN   324      43.320  44.993  46.928  1.00  0.00           H
ATOM   4994  HB3 GLN   324      43.844  43.358  47.262  1.00  0.00           H
ATOM   4995  CG  GLN   324      43.358  43.708  45.225  1.00  0.00           C
ATOM   4996  HG2 GLN   324      43.499  42.644  45.040  1.00  0.00           H
ATOM   4997  HG3 GLN   324      42.514  44.066  44.640  1.00  0.00           H
ATOM   4998  CD  GLN   324      44.589  44.498  44.798  1.00  0.00           C
ATOM   4999  OE1 GLN   324      44.507  45.691  44.553  1.00  0.00           O
ATOM   5000  NE2 GLN   324      45.757  43.893  44.767  1.00  0.00           N
ATOM   5001 HE21 GLN   324      46.591  44.472  44.651  1.00  0.00           H
ATOM   5002 HE22 GLN   324      45.836  42.920  45.031  1.00  0.00           H
ATOM   5003  C   GLN   324      41.720  43.949  48.769  1.00  0.00           C
ATOM   5004  O   GLN   324      41.220  44.991  49.203  1.00  0.00           O
ATOM   5005  N   LEU   325      42.353  43.065  49.545  1.00  0.00           N
ATOM   5006  H   LEU   325      42.738  42.238  49.098  1.00  0.00           H
ATOM   5007  CA  LEU   325      42.661  43.260  50.964  1.00  0.00           C
ATOM   5008  HA  LEU   325      42.625  44.329  51.183  1.00  0.00           H
ATOM   5009  CB  LEU   325      41.593  42.573  51.833  1.00  0.00           C
ATOM   5010  HB2 LEU   325      41.721  42.902  52.864  1.00  0.00           H
ATOM   5011  HB3 LEU   325      40.629  42.943  51.495  1.00  0.00           H
ATOM   5012  CG  LEU   325      41.572  41.028  51.792  1.00  0.00           C
ATOM   5013  HG  LEU   325      41.943  40.669  50.833  1.00  0.00           H
ATOM   5014  CD1 LEU   325      42.389  40.388  52.922  1.00  0.00           C
ATOM   5015 HD11 LEU   325      43.430  40.695  52.852  1.00  0.00           H
ATOM   5016 HD12 LEU   325      41.990  40.678  53.891  1.00  0.00           H
ATOM   5017 HD13 LEU   325      42.349  39.303  52.833  1.00  0.00           H
ATOM   5018  CD2 LEU   325      40.134  40.533  51.957  1.00  0.00           C
ATOM   5019 HD21 LEU   325      40.114  39.444  51.914  1.00  0.00           H
ATOM   5020 HD22 LEU   325      39.732  40.869  52.914  1.00  0.00           H
ATOM   5021 HD23 LEU   325      39.522  40.932  51.147  1.00  0.00           H
ATOM   5022  C   LEU   325      44.075  42.775  51.293  1.00  0.00           C
ATOM   5023  O   LEU   325      44.569  41.830  50.677  1.00  0.00           O
ATOM   5024  N   TYR   326      44.698  43.383  52.305  1.00  0.00           N
ATOM   5025  H   TYR   326      44.260  44.212  52.712  1.00  0.00           H
ATOM   5026  CA  TYR   326      45.937  42.876  52.919  1.00  0.00           C
ATOM   5027  HA  TYR   326      46.025  41.811  52.703  1.00  0.00           H
ATOM   5028  CB  TYR   326      47.174  43.560  52.299  1.00  0.00           C
ATOM   5029  HB2 TYR   326      47.212  43.273  51.249  1.00  0.00           H
ATOM   5030  HB3 TYR   326      47.017  44.640  52.334  1.00  0.00           H
ATOM   5031  CG  TYR   326      48.559  43.278  52.890  1.00  0.00           C
ATOM   5032  CD1 TYR   326      48.829  42.174  53.734  1.00  0.00           C
ATOM   5033  HD1 TYR   326      48.055  41.463  53.976  1.00  0.00           H
ATOM   5034  CE1 TYR   326      50.121  41.972  54.266  1.00  0.00           C
ATOM   5035  HE1 TYR   326      50.314  41.147  54.936  1.00  0.00           H
ATOM   5036  CZ  TYR   326      51.171  42.842  53.902  1.00  0.00           C
ATOM   5037  OH  TYR   326      52.443  42.620  54.325  1.00  0.00           O
ATOM   5038  HH  TYR   326      52.512  41.888  54.946  1.00  0.00           H
ATOM   5039  CE2 TYR   326      50.910  43.931  53.054  1.00  0.00           C
ATOM   5040  HE2 TYR   326      51.717  44.596  52.798  1.00  0.00           H
ATOM   5041  CD2 TYR   326      49.614  44.149  52.553  1.00  0.00           C
ATOM   5042  HD2 TYR   326      49.438  44.986  51.892  1.00  0.00           H
[truncated: 58,841 more chars]
