# Supplementary material for: Targeting Acute Myelogenous Leukemia Using Potent Human Dihydroorotate Dehydrogenase Inhibitors Based on the 2-Hydroxypyrazolo[1,5-a]pyridine Scaffold: SAR of the Aryloxyaryl Moiety
Source: J Med Chem. 2022 Sep 26;65(19):12701–24. doi: 10.1021/acs.jmedchem.2c00496 (PMC9574863; doi:10.1021/acs.jmedchem.2c00496)
Supplement: Supplementary file 4 — jm2c00496_si_004.pdb [file jm2c00496_si_004.pdb]

HELIX    1   1 GLY      3  LEU     19  1                                  17
HELIX    2   2 PRO     22  SER     34  1                                  13
HELIX    3   3 ASP     47  LEU     49  1                                   3
HELIX    4   4 VAL     75  LYS     80  1                                   6
HELIX    5   5 LEU    124  ASP    144  1                                  21
HELIX    6   6 ALA    161  LEU    175  1                                  15
HELIX    7   7 GLN    195  ASP    212  1                                  18
HELIX    8   8 ARG    216  HIE    218  1                                   3
HELIX    9   9 SER    232  LEU    245  1                                  14
HELIX   10  10 ALA    266  SER    269  1                                   4
HELIX   11  11 LYS    277  LEU    293  1                                  17
HELIX   12  12 GLY    309  ALA    318  1                                  10
HELIX   13  13 THR    327  TRP    332  1                                   6
HELIX   14  14 PRO    334  GLU    350  1                                  17
HELIX   15  15 VAL    356  ALA    359  1                                   4
HELIX   16  16 ALA    362  HIE    364  1                                   3
SHEET    1   1 1 VAL    51  VAL    53  0
SHEET    2   2 1 HIE    56  PHE    58  0
SHEET    3   3 1 VAL    62  ILE    64  0
SHEET    4   4 1 VAL    86  ILE    88  0
SHEET    5   5 1 VAL   104  LEU   107  0
SHEET    6   6 1 ALA   112  ASN   115  0
SHEET    7   7 1 LEU   148  LEU   152  0
SHEET    8   8 1 TYR   178  VAL   183  0
SHEET    9   9 1 ALA   221  ILE   226  0
SHEET   10  10 1 LEU   250  VAL   252  0
SHEET   11  11 1 GLY   273  GLY   276  0
SHEET   12  12 1 ILE   300  GLY   302  0
SHEET   13  13 1 ALA   320  LEU   325  0
ATOM      1  N   ALA     1      28.887  31.628  60.839  1.00  0.00           N
ATOM      2  H1  ALA     1      28.621  31.282  61.752  1.00  0.00           H
ATOM      3  H2  ALA     1      28.377  31.112  60.138  1.00  0.00           H
ATOM      4  H3  ALA     1      28.677  32.612  60.760  1.00  0.00           H
ATOM      5  CA  ALA     1      30.331  31.404  60.663  1.00  0.00           C
ATOM      6  HA  ALA     1      30.590  31.627  59.630  1.00  0.00           H
ATOM      7  CB  ALA     1      31.145  32.327  61.582  1.00  0.00           C
ATOM      8  HB1 ALA     1      32.209  32.113  61.472  1.00  0.00           H
ATOM      9  HB2 ALA     1      30.971  33.369  61.313  1.00  0.00           H
ATOM     10  HB3 ALA     1      30.865  32.167  62.624  1.00  0.00           H
ATOM     11  C   ALA     1      30.668  29.946  60.930  1.00  0.00           C
ATOM     12  O   ALA     1      29.949  29.326  61.711  1.00  0.00           O
ATOM     13  N   THR     2      31.713  29.398  60.309  1.00  0.00           N
ATOM     14  H   THR     2      32.290  29.981  59.701  1.00  0.00           H
ATOM     15  CA  THR     2      32.245  28.069  60.665  1.00  0.00           C
ATOM     16  HA  THR     2      31.411  27.422  60.937  1.00  0.00           H
ATOM     17  CB  THR     2      32.961  27.401  59.476  1.00  0.00           C
ATOM     18  HB  THR     2      33.439  26.480  59.811  1.00  0.00           H
ATOM     19  CG2 THR     2      31.969  27.043  58.371  1.00  0.00           C
ATOM     20 HG21 THR     2      31.188  26.398  58.772  1.00  0.00           H
ATOM     21 HG22 THR     2      31.521  27.947  57.962  1.00  0.00           H
ATOM     22 HG23 THR     2      32.491  26.512  57.577  1.00  0.00           H
ATOM     23  OG1 THR     2      33.934  28.232  58.902  1.00  0.00           O
ATOM     24  HG1 THR     2      34.825  27.887  59.157  1.00  0.00           H
ATOM     25  C   THR     2      33.149  28.145  61.903  1.00  0.00           C
ATOM     26  O   THR     2      33.527  29.225  62.357  1.00  0.00           O
ATOM     27  N   GLY     3      33.466  26.992  62.501  1.00  0.00           N
ATOM     28  H   GLY     3      33.124  26.127  62.116  1.00  0.00           H
ATOM     29  CA  GLY     3      34.263  26.938  63.733  1.00  0.00           C
ATOM     30  HA2 GLY     3      33.789  27.555  64.497  1.00  0.00           H
ATOM     31  HA3 GLY     3      34.292  25.910  64.092  1.00  0.00           H
ATOM     32  C   GLY     3      35.712  27.415  63.572  1.00  0.00           C
ATOM     33  O   GLY     3      36.263  27.988  64.506  1.00  0.00           O
ATOM     34  N   ASP     4      36.307  27.250  62.389  1.00  0.00           N
ATOM     35  H   ASP     4      35.776  26.855  61.625  1.00  0.00           H
ATOM     36  CA  ASP     4      37.623  27.809  62.051  1.00  0.00           C
ATOM     37  HA  ASP     4      38.281  27.661  62.907  1.00  0.00           H
ATOM     38  CB  ASP     4      38.254  27.056  60.864  1.00  0.00           C
ATOM     39  HB2 ASP     4      39.084  27.643  60.468  1.00  0.00           H
ATOM     40  HB3 ASP     4      38.669  26.126  61.257  1.00  0.00           H
ATOM     41  CG  ASP     4      37.303  26.688  59.722  1.00  0.00           C
ATOM     42  OD1 ASP     4      37.637  25.776  58.937  1.00  0.00           O
ATOM     43  OD2 ASP     4      36.175  27.224  59.619  1.00  0.00           O
ATOM     44  C   ASP     4      37.570  29.326  61.806  1.00  0.00           C
ATOM     45  O   ASP     4      38.390  30.053  62.358  1.00  0.00           O
ATOM     46  N   GLU     5      36.570  29.816  61.072  1.00  0.00           N
ATOM     47  H   GLU     5      35.972  29.145  60.604  1.00  0.00           H
ATOM     48  CA  GLU     5      36.285  31.252  60.902  1.00  0.00           C
ATOM     49  HA  GLU     5      37.122  31.723  60.387  1.00  0.00           H
ATOM     50  CB  GLU     5      35.037  31.345  60.002  1.00  0.00           C
ATOM     51  HB2 GLU     5      35.243  30.797  59.081  1.00  0.00           H
ATOM     52  HB3 GLU     5      34.211  30.847  60.504  1.00  0.00           H
ATOM     53  CG  GLU     5      34.586  32.759  59.619  1.00  0.00           C
ATOM     54  HG2 GLU     5      34.301  33.301  60.523  1.00  0.00           H
ATOM     55  HG3 GLU     5      35.428  33.277  59.154  1.00  0.00           H
ATOM     56  CD  GLU     5      33.386  32.750  58.652  1.00  0.00           C
ATOM     57  OE1 GLU     5      33.267  33.666  57.810  1.00  0.00           O
ATOM     58  OE2 GLU     5      32.492  31.870  58.724  1.00  0.00           O
ATOM     59  C   GLU     5      36.116  31.996  62.247  1.00  0.00           C
ATOM     60  O   GLU     5      36.491  33.163  62.348  1.00  0.00           O
ATOM     61  N   ARG     6      35.620  31.311  63.289  1.00  0.00           N
ATOM     62  H   ARG     6      35.314  30.363  63.104  1.00  0.00           H
ATOM     63  CA  ARG     6      35.602  31.795  64.683  1.00  0.00           C
ATOM     64  HA  ARG     6      35.395  32.869  64.699  1.00  0.00           H
ATOM     65  CB  ARG     6      34.501  31.065  65.462  1.00  0.00           C
ATOM     66  HB2 ARG     6      34.544  29.994  65.261  1.00  0.00           H
ATOM     67  HB3 ARG     6      34.690  31.209  66.525  1.00  0.00           H
ATOM     68  CG  ARG     6      33.105  31.601  65.102  1.00  0.00           C
ATOM     69  HG2 ARG     6      33.119  32.693  65.114  1.00  0.00           H
ATOM     70  HG3 ARG     6      32.841  31.268  64.097  1.00  0.00           H
ATOM     71  CD  ARG     6      32.041  31.113  66.094  1.00  0.00           C
ATOM     72  HD2 ARG     6      31.064  31.466  65.759  1.00  0.00           H
ATOM     73  HD3 ARG     6      32.045  30.022  66.106  1.00  0.00           H
ATOM     74  NE  ARG     6      32.316  31.640  67.443  1.00  0.00           N
ATOM     75  HE  ARG     6      32.987  32.417  67.488  1.00  0.00           H
ATOM     76  CZ  ARG     6      31.965  31.155  68.613  1.00  0.00           C
ATOM     77  NH1 ARG     6      31.140  30.150  68.704  1.00  0.00           N
ATOM     78 HH11 ARG     6      30.756  29.777  67.859  1.00  0.00           H
ATOM     79 HH12 ARG     6      30.898  29.789  69.605  1.00  0.00           H
ATOM     80  NH2 ARG     6      32.432  31.660  69.713  1.00  0.00           N
ATOM     81 HH21 ARG     6      33.170  32.382  69.641  1.00  0.00           H
ATOM     82 HH22 ARG     6      32.209  31.309  70.618  1.00  0.00           H
ATOM     83  C   ARG     6      36.949  31.646  65.403  1.00  0.00           C
ATOM     84  O   ARG     6      37.470  32.609  65.955  1.00  0.00           O
ATOM     85  N   PHE     7      37.536  30.450  65.394  1.00  0.00           N
ATOM     86  H   PHE     7      37.054  29.687  64.935  1.00  0.00           H
ATOM     87  CA  PHE     7      38.786  30.140  66.096  1.00  0.00           C
ATOM     88  HA  PHE     7      38.650  30.349  67.157  1.00  0.00           H
ATOM     89  CB  PHE     7      39.061  28.640  65.922  1.00  0.00           C
ATOM     90  HB2 PHE     7      38.222  28.082  66.339  1.00  0.00           H
ATOM     91  HB3 PHE     7      39.103  28.420  64.856  1.00  0.00           H
ATOM     92  CG  PHE     7      40.328  28.123  66.574  1.00  0.00           C
ATOM     93  CD1 PHE     7      40.438  28.111  67.977  1.00  0.00           C
ATOM     94  HD1 PHE     7      39.635  28.500  68.589  1.00  0.00           H
ATOM     95  CE1 PHE     7      41.583  27.576  68.591  1.00  0.00           C
ATOM     96  HE1 PHE     7      41.654  27.556  69.670  1.00  0.00           H
ATOM     97  CZ  PHE     7      42.628  27.063  67.804  1.00  0.00           C
ATOM     98  HZ  PHE     7      43.505  26.645  68.278  1.00  0.00           H
ATOM     99  CE2 PHE     7      42.525  27.076  66.402  1.00  0.00           C
ATOM    100  HE2 PHE     7      43.322  26.664  65.800  1.00  0.00           H
ATOM    101  CD2 PHE     7      41.376  27.605  65.786  1.00  0.00           C
ATOM    102  HD2 PHE     7      41.292  27.597  64.709  1.00  0.00           H
ATOM    103  C   PHE     7      39.985  30.978  65.625  1.00  0.00           C
ATOM    104  O   PHE     7      40.826  31.353  66.441  1.00  0.00           O
ATOM    105  N   TYR     8      40.058  31.317  64.335  1.00  0.00           N
ATOM    106  H   TYR     8      39.346  30.972  63.694  1.00  0.00           H
ATOM    107  CA  TYR     8      41.077  32.229  63.814  1.00  0.00           C
ATOM    108  HA  TYR     8      42.048  31.895  64.154  1.00  0.00           H
ATOM    109  CB  TYR     8      41.106  32.169  62.281  1.00  0.00           C
ATOM    110  HB2 TYR     8      40.092  32.093  61.886  1.00  0.00           H
ATOM    111  HB3 TYR     8      41.512  33.112  61.924  1.00  0.00           H
ATOM    112  CG  TYR     8      41.969  31.044  61.722  1.00  0.00           C
ATOM    113  CD1 TYR     8      41.604  29.692  61.889  1.00  0.00           C
ATOM    114  HD1 TYR     8      40.685  29.440  62.391  1.00  0.00           H
ATOM    115  CE1 TYR     8      42.442  28.661  61.421  1.00  0.00           C
ATOM    116  HE1 TYR     8      42.164  27.629  61.565  1.00  0.00           H
ATOM    117  CZ  TYR     8      43.659  28.983  60.788  1.00  0.00           C
ATOM    118  OH  TYR     8      44.512  27.998  60.407  1.00  0.00           O
ATOM    119  HH  TYR     8      44.186  27.124  60.625  1.00  0.00           H
ATOM    120  CE2 TYR     8      44.019  30.331  60.600  1.00  0.00           C
ATOM    121  HE2 TYR     8      44.965  30.560  60.135  1.00  0.00           H
ATOM    122  CD2 TYR     8      43.176  31.358  61.067  1.00  0.00           C
ATOM    123  HD2 TYR     8      43.465  32.391  60.946  1.00  0.00           H
ATOM    124  C   TYR     8      40.917  33.661  64.349  1.00  0.00           C
ATOM    125  O   TYR     8      41.913  34.241  64.775  1.00  0.00           O
ATOM    126  N   ALA     9      39.691  34.196  64.371  1.00  0.00           N
ATOM    127  H   ALA     9      38.915  33.644  64.034  1.00  0.00           H
ATOM    128  CA  ALA     9      39.396  35.552  64.839  1.00  0.00           C
ATOM    129  HA  ALA     9      40.137  36.234  64.416  1.00  0.00           H
ATOM    130  CB  ALA     9      38.015  35.940  64.298  1.00  0.00           C
ATOM    131  HB1 ALA     9      37.796  36.975  64.558  1.00  0.00           H
ATOM    132  HB2 ALA     9      38.002  35.837  63.213  1.00  0.00           H
ATOM    133  HB3 ALA     9      37.248  35.292  64.725  1.00  0.00           H
ATOM    134  C   ALA     9      39.458  35.714  66.374  1.00  0.00           C
ATOM    135  O   ALA     9      40.016  36.691  66.869  1.00  0.00           O
ATOM    136  N   GLU    10      38.873  34.778  67.127  1.00  0.00           N
ATOM    137  H   GLU    10      38.387  34.023  66.653  1.00  0.00           H
ATOM    138  CA  GLU    10      38.697  34.872  68.584  1.00  0.00           C
ATOM    139  HA  GLU    10      38.559  35.918  68.857  1.00  0.00           H
ATOM    140  CB  GLU    10      37.428  34.097  69.003  1.00  0.00           C
ATOM    141  HB2 GLU    10      37.509  33.070  68.643  1.00  0.00           H
ATOM    142  HB3 GLU    10      37.367  34.071  70.092  1.00  0.00           H
ATOM    143  CG  GLU    10      36.137  34.737  68.459  1.00  0.00           C
ATOM    144  HG2 GLU    10      35.952  35.668  69.000  1.00  0.00           H
ATOM    145  HG3 GLU    10      36.273  34.991  67.405  1.00  0.00           H
ATOM    146  CD  GLU    10      34.909  33.822  68.583  1.00  0.00           C
ATOM    147  OE1 GLU    10      34.538  33.392  69.700  1.00  0.00           O
ATOM    148  OE2 GLU    10      34.271  33.528  67.547  1.00  0.00           O
ATOM    149  C   GLU    10      39.909  34.370  69.383  1.00  0.00           C
ATOM    150  O   GLU    10      40.094  34.791  70.523  1.00  0.00           O
ATOM    151  N   HIE    11      40.747  33.494  68.806  1.00  0.00           N
ATOM    152  H   HIE    11      40.536  33.193  67.863  1.00  0.00           H
ATOM    153  CA  HIE    11      41.852  32.846  69.531  1.00  0.00           C
ATOM    154  HA  HIE    11      42.053  33.407  70.446  1.00  0.00           H
ATOM    155  CB  HIE    11      41.424  31.434  69.959  1.00  0.00           C
ATOM    156  HB2 HIE    11      40.558  31.508  70.618  1.00  0.00           H
ATOM    157  HB3 HIE    11      41.138  30.854  69.081  1.00  0.00           H
ATOM    158  CG  HIE    11      42.526  30.710  70.688  1.00  0.00           C
ATOM    159  ND1 HIE    11      42.886  30.941  72.012  1.00  0.00           N
ATOM    160  CE1 HIE    11      43.991  30.218  72.230  1.00  0.00           C
ATOM    161  HE1 HIE    11      44.532  30.201  73.167  1.00  0.00           H
ATOM    162  NE2 HIE    11      44.339  29.548  71.119  1.00  0.00           N
ATOM    163  HE2 HIE    11      45.155  28.962  71.030  1.00  0.00           H
ATOM    164  CD2 HIE    11      43.433  29.856  70.129  1.00  0.00           C
ATOM    165  HD2 HIE    11      43.454  29.538  69.098  1.00  0.00           H
ATOM    166  C   HIE    11      43.186  32.799  68.776  1.00  0.00           C
ATOM    167  O   HIE    11      44.193  33.312  69.264  1.00  0.00           O
ATOM    168  N   LEU    12      43.239  32.140  67.616  1.00  0.00           N
ATOM    169  H   LEU    12      42.366  31.783  67.243  1.00  0.00           H
ATOM    170  CA  LEU    12      44.487  31.682  67.001  1.00  0.00           C
ATOM    171  HA  LEU    12      45.086  31.216  67.784  1.00  0.00           H
ATOM    172  CB  LEU    12      44.159  30.608  65.950  1.00  0.00           C
ATOM    173  HB2 LEU    12      43.554  29.826  66.410  1.00  0.00           H
ATOM    174  HB3 LEU    12      43.565  31.079  65.179  1.00  0.00           H
ATOM    175  CG  LEU    12      45.379  29.967  65.265  1.00  0.00           C
ATOM    176  HG  LEU    12      46.060  30.742  64.919  1.00  0.00           H
ATOM    177  CD1 LEU    12      46.132  29.030  66.211  1.00  0.00           C
ATOM    178 HD11 LEU    12      45.460  28.265  66.600  1.00  0.00           H
ATOM    179 HD12 LEU    12      46.953  28.554  65.674  1.00  0.00           H
ATOM    180 HD13 LEU    12      46.550  29.606  67.037  1.00  0.00           H
ATOM    181  CD2 LEU    12      44.923  29.172  64.044  1.00  0.00           C
ATOM    182 HD21 LEU    12      44.214  28.399  64.333  1.00  0.00           H
ATOM    183 HD22 LEU    12      44.444  29.854  63.345  1.00  0.00           H
ATOM    184 HD23 LEU    12      45.782  28.717  63.549  1.00  0.00           H
ATOM    185  C   LEU    12      45.328  32.829  66.424  1.00  0.00           C
ATOM    186  O   LEU    12      46.520  32.893  66.718  1.00  0.00           O
ATOM    187  N   MET    13      44.734  33.752  65.663  1.00  0.00           N
ATOM    188  H   MET    13      43.740  33.693  65.463  1.00  0.00           H
ATOM    189  CA  MET    13      45.467  34.924  65.178  1.00  0.00           C
ATOM    190  HA  MET    13      46.413  34.567  64.770  1.00  0.00           H
ATOM    191  CB  MET    13      44.744  35.626  64.023  1.00  0.00           C
ATOM    192  HB2 MET    13      43.776  35.983  64.364  1.00  0.00           H
ATOM    193  HB3 MET    13      45.329  36.491  63.710  1.00  0.00           H
ATOM    194  CG  MET    13      44.525  34.709  62.812  1.00  0.00           C
ATOM    195  HG2 MET    13      43.868  33.891  63.108  1.00  0.00           H
ATOM    196  HG3 MET    13      43.997  35.285  62.056  1.00  0.00           H
ATOM    197  SD  MET    13      46.011  33.987  62.046  1.00  0.00           S
ATOM    198  CE  MET    13      46.838  35.481  61.432  1.00  0.00           C
ATOM    199  HE1 MET    13      47.160  36.101  62.270  1.00  0.00           H
ATOM    200  HE2 MET    13      47.710  35.200  60.843  1.00  0.00           H
ATOM    201  HE3 MET    13      46.156  36.054  60.805  1.00  0.00           H
ATOM    202  C   MET    13      45.845  35.879  66.319  1.00  0.00           C
ATOM    203  O   MET    13      47.019  36.237  66.364  1.00  0.00           O
ATOM    204  N   PRO    14      44.980  36.206  67.307  1.00  0.00           N
ATOM    205  CD  PRO    14      43.524  36.089  67.281  1.00  0.00           C
ATOM    206  HD2 PRO    14      43.225  35.060  67.466  1.00  0.00           H
ATOM    207  HD3 PRO    14      43.103  36.430  66.337  1.00  0.00           H
ATOM    208  CG  PRO    14      43.011  36.980  68.410  1.00  0.00           C
ATOM    209  HG2 PRO    14      42.086  36.594  68.840  1.00  0.00           H
ATOM    210  HG3 PRO    14      42.865  37.995  68.036  1.00  0.00           H
ATOM    211  CB  PRO    14      44.159  36.960  69.416  1.00  0.00           C
ATOM    212  HB2 PRO    14      44.086  36.056  70.024  1.00  0.00           H
ATOM    213  HB3 PRO    14      44.153  37.847  70.051  1.00  0.00           H
ATOM    214  CA  PRO    14      45.407  36.908  68.527  1.00  0.00           C
ATOM    215  HA  PRO    14      45.692  37.926  68.258  1.00  0.00           H
ATOM    216  C   PRO    14      46.594  36.242  69.246  1.00  0.00           C
ATOM    217  O   PRO    14      47.529  36.927  69.657  1.00  0.00           O
ATOM    218  N   THR    15      46.609  34.906  69.324  1.00  0.00           N
ATOM    219  H   THR    15      45.797  34.403  68.986  1.00  0.00           H
ATOM    220  CA  THR    15      47.711  34.131  69.925  1.00  0.00           C
ATOM    221  HA  THR    15      47.902  34.514  70.928  1.00  0.00           H
ATOM    222  CB  THR    15      47.324  32.649  70.054  1.00  0.00           C
ATOM    223  HB  THR    15      47.059  32.248  69.077  1.00  0.00           H
ATOM    224  CG2 THR    15      48.427  31.777  70.652  1.00  0.00           C
ATOM    225 HG21 THR    15      48.043  30.772  70.824  1.00  0.00           H
ATOM    226 HG22 THR    15      49.272  31.714  69.968  1.00  0.00           H
ATOM    227 HG23 THR    15      48.758  32.203  71.600  1.00  0.00           H
ATOM    228  OG1 THR    15      46.219  32.516  70.910  1.00  0.00           O
ATOM    229  HG1 THR    15      45.435  32.862  70.447  1.00  0.00           H
ATOM    230  C   THR    15      49.008  34.269  69.128  1.00  0.00           C
ATOM    231  O   THR    15      50.058  34.568  69.697  1.00  0.00           O
ATOM    232  N   LEU    16      48.960  34.086  67.805  1.00  0.00           N
ATOM    233  H   LEU    16      48.067  33.855  67.378  1.00  0.00           H
ATOM    234  CA  LEU    16      50.139  34.208  66.939  1.00  0.00           C
ATOM    235  HA  LEU    16      50.947  33.612  67.364  1.00  0.00           H
ATOM    236  CB  LEU    16      49.803  33.671  65.537  1.00  0.00           C
ATOM    237  HB2 LEU    16      48.912  34.188  65.176  1.00  0.00           H
ATOM    238  HB3 LEU    16      50.627  33.914  64.867  1.00  0.00           H
ATOM    239  CG  LEU    16      49.568  32.149  65.477  1.00  0.00           C
ATOM    240  HG  LEU    16      48.901  31.840  66.281  1.00  0.00           H
ATOM    241  CD1 LEU    16      48.921  31.765  64.145  1.00  0.00           C
ATOM    242 HD11 LEU    16      47.964  32.278  64.042  1.00  0.00           H
ATOM    243 HD12 LEU    16      49.567  32.050  63.315  1.00  0.00           H
ATOM    244 HD13 LEU    16      48.743  30.690  64.117  1.00  0.00           H
ATOM    245  CD2 LEU    16      50.880  31.374  65.607  1.00  0.00           C
ATOM    246 HD21 LEU    16      51.578  31.684  64.828  1.00  0.00           H
ATOM    247 HD22 LEU    16      51.328  31.553  66.583  1.00  0.00           H
ATOM    248 HD23 LEU    16      50.685  30.307  65.507  1.00  0.00           H
ATOM    249  C   LEU    16      50.660  35.653  66.869  1.00  0.00           C
ATOM    250  O   LEU    16      51.870  35.860  66.876  1.00  0.00           O
ATOM    251  N   GLN    17      49.782  36.660  66.860  1.00  0.00           N
ATOM    252  H   GLN    17      48.792  36.441  66.808  1.00  0.00           H
ATOM    253  CA  GLN    17      50.176  38.070  66.938  1.00  0.00           C
ATOM    254  HA  GLN    17      50.942  38.256  66.188  1.00  0.00           H
ATOM    255  CB  GLN    17      48.971  38.984  66.663  1.00  0.00           C
ATOM    256  HB2 GLN    17      48.139  38.712  67.315  1.00  0.00           H
ATOM    257  HB3 GLN    17      49.282  39.997  66.927  1.00  0.00           H
ATOM    258  CG  GLN    17      48.490  39.011  65.202  1.00  0.00           C
ATOM    259  HG2 GLN    17      49.342  38.866  64.539  1.00  0.00           H
ATOM    260  HG3 GLN    17      47.788  38.201  65.014  1.00  0.00           H
ATOM    261  CD  GLN    17      47.824  40.340  64.843  1.00  0.00           C
ATOM    262  OE1 GLN    17      47.241  41.035  65.663  1.00  0.00           O
ATOM    263  NE2 GLN    17      47.916  40.775  63.612  1.00  0.00           N
ATOM    264 HE21 GLN    17      47.383  41.594  63.369  1.00  0.00           H
ATOM    265 HE22 GLN    17      48.363  40.196  62.905  1.00  0.00           H
ATOM    266  C   GLN    17      50.768  38.456  68.301  1.00  0.00           C
ATOM    267  O   GLN    17      51.646  39.317  68.347  1.00  0.00           O
ATOM    268  N   GLY    18      50.313  37.834  69.393  1.00  0.00           N
ATOM    269  H   GLY    18      49.504  37.226  69.305  1.00  0.00           H
ATOM    270  CA  GLY    18      50.924  37.980  70.716  1.00  0.00           C
ATOM    271  HA2 GLY    18      51.017  39.039  70.962  1.00  0.00           H
ATOM    272  HA3 GLY    18      50.277  37.503  71.452  1.00  0.00           H
ATOM    273  C   GLY    18      52.310  37.333  70.823  1.00  0.00           C
ATOM    274  O   GLY    18      53.157  37.829  71.560  1.00  0.00           O
ATOM    275  N   LEU    19      52.550  36.241  70.089  1.00  0.00           N
ATOM    276  H   LEU    19      51.779  35.857  69.558  1.00  0.00           H
ATOM    277  CA  LEU    19      53.795  35.462  70.137  1.00  0.00           C
ATOM    278  HA  LEU    19      54.206  35.540  71.143  1.00  0.00           H
ATOM    279  CB  LEU    19      53.409  33.996  69.861  1.00  0.00           C
ATOM    280  HB2 LEU    19      52.540  33.740  70.470  1.00  0.00           H
ATOM    281  HB3 LEU    19      53.112  33.920  68.814  1.00  0.00           H
ATOM    282  CG  LEU    19      54.506  32.952  70.139  1.00  0.00           C
ATOM    283  HG  LEU    19      55.421  33.205  69.607  1.00  0.00           H
ATOM    284  CD1 LEU    19      54.804  32.836  71.635  1.00  0.00           C
ATOM    285 HD11 LEU    19      55.244  33.765  71.996  1.00  0.00           H
ATOM    286 HD12 LEU    19      55.517  32.031  71.808  1.00  0.00           H
ATOM    287 HD13 LEU    19      53.887  32.630  72.187  1.00  0.00           H
ATOM    288  CD2 LEU    19      54.030  31.589  69.631  1.00  0.00           C
ATOM    289 HD21 LEU    19      53.864  31.645  68.555  1.00  0.00           H
ATOM    290 HD22 LEU    19      54.795  30.837  69.826  1.00  0.00           H
ATOM    291 HD23 LEU    19      53.104  31.301  70.130  1.00  0.00           H
ATOM    292  C   LEU    19      54.891  35.948  69.165  1.00  0.00           C
ATOM    293  O   LEU    19      56.069  35.683  69.393  1.00  0.00           O
ATOM    294  N   LEU    20      54.513  36.619  68.068  1.00  0.00           N
ATOM    295  H   LEU    20      53.522  36.779  67.939  1.00  0.00           H
ATOM    296  CA  LEU    20      55.403  36.992  66.959  1.00  0.00           C
ATOM    297  HA  LEU    20      56.440  36.832  67.257  1.00  0.00           H
ATOM    298  CB  LEU    20      55.108  36.106  65.732  1.00  0.00           C
ATOM    299  HB2 LEU    20      54.066  36.264  65.451  1.00  0.00           H
ATOM    300  HB3 LEU    20      55.724  36.447  64.897  1.00  0.00           H
ATOM    301  CG  LEU    20      55.339  34.597  65.930  1.00  0.00           C
ATOM    302  HG  LEU    20      54.871  34.261  66.855  1.00  0.00           H
ATOM    303  CD1 LEU    20      54.688  33.829  64.779  1.00  0.00           C
ATOM    304 HD11 LEU    20      53.613  34.014  64.786  1.00  0.00           H
ATOM    305 HD12 LEU    20      55.102  34.157  63.827  1.00  0.00           H
ATOM    306 HD13 LEU    20      54.864  32.762  64.904  1.00  0.00           H
ATOM    307  CD2 LEU    20      56.831  34.262  65.976  1.00  0.00           C
ATOM    308 HD21 LEU    20      57.290  34.751  66.835  1.00  0.00           H
ATOM    309 HD22 LEU    20      56.964  33.186  66.080  1.00  0.00           H
ATOM    310 HD23 LEU    20      57.319  34.600  65.062  1.00  0.00           H
ATOM    311  C   LEU    20      55.256  38.471  66.579  1.00  0.00           C
ATOM    312  O   LEU    20      54.148  38.949  66.300  1.00  0.00           O
ATOM    313  N   ASP    21      56.384  39.180  66.487  1.00  0.00           N
ATOM    314  H   ASP    21      57.270  38.719  66.660  1.00  0.00           H
ATOM    315  CA  ASP    21      56.440  40.539  65.936  1.00  0.00           C
ATOM    316  HA  ASP    21      55.774  41.168  66.524  1.00  0.00           H
ATOM    317  CB  ASP    21      57.871  41.090  66.056  1.00  0.00           C
ATOM    318  HB2 ASP    21      57.869  42.162  65.862  1.00  0.00           H
ATOM    319  HB3 ASP    21      58.227  40.941  67.078  1.00  0.00           H
ATOM    320  CG  ASP    21      58.820  40.412  65.069  1.00  0.00           C
ATOM    321  OD1 ASP    21      58.916  40.919  63.920  1.00  0.00           O
ATOM    322  OD2 ASP    21      59.385  39.363  65.450  1.00  0.00           O
ATOM    323  C   ASP    21      55.973  40.548  64.462  1.00  0.00           C
ATOM    324  O   ASP    21      56.066  39.523  63.783  1.00  0.00           O
ATOM    325  N   PRO    22      55.455  41.673  63.935  1.00  0.00           N
ATOM    326  CD  PRO    22      55.299  42.962  64.586  1.00  0.00           C
ATOM    327  HD2 PRO    22      56.197  43.263  65.125  1.00  0.00           H
ATOM    328  HD3 PRO    22      54.442  42.928  65.260  1.00  0.00           H
ATOM    329  CG  PRO    22      55.031  43.943  63.454  1.00  0.00           C
ATOM    330  HG2 PRO    22      55.982  44.250  63.019  1.00  0.00           H
ATOM    331  HG3 PRO    22      54.456  44.804  63.793  1.00  0.00           H
ATOM    332  CB  PRO    22      54.254  43.102  62.446  1.00  0.00           C
ATOM    333  HB2 PRO    22      54.372  43.478  61.429  1.00  0.00           H
ATOM    334  HB3 PRO    22      53.201  43.091  62.725  1.00  0.00           H
ATOM    335  CA  PRO    22      54.829  41.693  62.613  1.00  0.00           C
ATOM    336  HA  PRO    22      53.994  40.993  62.615  1.00  0.00           H
ATOM    337  C   PRO    22      55.746  41.290  61.442  1.00  0.00           C
ATOM    338  O   PRO    22      55.243  40.675  60.506  1.00  0.00           O
ATOM    339  N   GLU    23      57.051  41.600  61.472  1.00  0.00           N
ATOM    340  H   GLU    23      57.448  41.909  62.352  1.00  0.00           H
ATOM    341  CA  GLU    23      57.980  41.234  60.381  1.00  0.00           C
ATOM    342  HA  GLU    23      57.457  41.374  59.434  1.00  0.00           H
ATOM    343  CB  GLU    23      59.234  42.142  60.329  1.00  0.00           C
ATOM    344  HB2 GLU    23      58.918  43.151  60.059  1.00  0.00           H
ATOM    345  HB3 GLU    23      59.717  42.174  61.307  1.00  0.00           H
ATOM    346  CG  GLU    23      60.253  41.635  59.284  1.00  0.00           C
ATOM    347  HG2 GLU    23      60.783  40.774  59.697  1.00  0.00           H
ATOM    348  HG3 GLU    23      59.712  41.282  58.405  1.00  0.00           H
ATOM    349  CD  GLU    23      61.303  42.650  58.805  1.00  0.00           C
ATOM    350  OE1 GLU    23      61.933  42.391  57.748  1.00  0.00           O
ATOM    351  OE2 GLU    23      61.687  43.619  59.493  1.00  0.00           O
ATOM    352  C   GLU    23      58.356  39.742  60.436  1.00  0.00           C
ATOM    353  O   GLU    23      58.340  39.070  59.402  1.00  0.00           O
ATOM    354  N   SER    24      58.644  39.188  61.619  1.00  0.00           N
ATOM    355  H   SER    24      58.648  39.779  62.454  1.00  0.00           H
ATOM    356  CA  SER    24      58.814  37.735  61.794  1.00  0.00           C
ATOM    357  HA  SER    24      59.622  37.389  61.151  1.00  0.00           H
ATOM    358  CB  SER    24      59.182  37.415  63.243  1.00  0.00           C
ATOM    359  HB2 SER    24      60.095  37.953  63.505  1.00  0.00           H
ATOM    360  HB3 SER    24      58.368  37.741  63.893  1.00  0.00           H
ATOM    361  OG  SER    24      59.390  36.027  63.438  1.00  0.00           O
ATOM    362  HG  SER    24      59.604  35.915  64.370  1.00  0.00           H
ATOM    363  C   SER    24      57.545  36.967  61.409  1.00  0.00           C
ATOM    364  O   SER    24      57.599  35.993  60.651  1.00  0.00           O
ATOM    365  N   ALA    25      56.388  37.464  61.859  1.00  0.00           N
ATOM    366  H   ALA    25      56.429  38.286  62.456  1.00  0.00           H
ATOM    367  CA  ALA    25      55.071  36.929  61.538  1.00  0.00           C
ATOM    368  HA  ALA    25      55.014  35.903  61.909  1.00  0.00           H
ATOM    369  CB  ALA    25      54.023  37.770  62.278  1.00  0.00           C
ATOM    370  HB1 ALA    25      54.207  37.726  63.350  1.00  0.00           H
ATOM    371  HB2 ALA    25      54.070  38.804  61.945  1.00  0.00           H
ATOM    372  HB3 ALA    25      53.022  37.397  62.089  1.00  0.00           H
ATOM    373  C   ALA    25      54.832  36.890  60.015  1.00  0.00           C
ATOM    374  O   ALA    25      54.544  35.821  59.483  1.00  0.00           O
ATOM    375  N   HIE    26      55.026  38.010  59.309  1.00  0.00           N
ATOM    376  H   HIE    26      55.239  38.859  59.825  1.00  0.00           H
ATOM    377  CA  HIE    26      54.925  38.125  57.844  1.00  0.00           C
ATOM    378  HA  HIE    26      53.899  37.916  57.535  1.00  0.00           H
ATOM    379  CB  HIE    26      55.251  39.599  57.516  1.00  0.00           C
ATOM    380  HB2 HIE    26      54.513  40.225  58.016  1.00  0.00           H
ATOM    381  HB3 HIE    26      56.217  39.844  57.956  1.00  0.00           H
ATOM    382  CG  HIE    26      55.305  40.048  56.075  1.00  0.00           C
ATOM    383  ND1 HIE    26      55.849  41.274  55.670  1.00  0.00           N
ATOM    384  CE1 HIE    26      55.726  41.306  54.334  1.00  0.00           C
ATOM    385  HE1 HIE    26      56.059  42.118  53.700  1.00  0.00           H
ATOM    386  NE2 HIE    26      55.128  40.190  53.890  1.00  0.00           N
ATOM    387  HE2 HIE    26      54.934  39.983  52.911  1.00  0.00           H
ATOM    388  CD2 HIE    26      54.837  39.391  54.974  1.00  0.00           C
ATOM    389  HD2 HIE    26      54.335  38.433  54.958  1.00  0.00           H
ATOM    390  C   HIE    26      55.858  37.133  57.116  1.00  0.00           C
ATOM    391  O   HIE    26      55.445  36.425  56.188  1.00  0.00           O
ATOM    392  N   ARG    27      57.109  37.014  57.581  1.00  0.00           N
ATOM    393  H   ARG    27      57.376  37.624  58.353  1.00  0.00           H
ATOM    394  CA  ARG    27      58.131  36.113  57.009  1.00  0.00           C
ATOM    395  HA  ARG    27      58.178  36.290  55.933  1.00  0.00           H
ATOM    396  CB  ARG    27      59.475  36.504  57.646  1.00  0.00           C
ATOM    397  HB2 ARG    27      59.511  37.590  57.724  1.00  0.00           H
ATOM    398  HB3 ARG    27      59.543  36.090  58.654  1.00  0.00           H
ATOM    399  CG  ARG    27      60.690  36.070  56.819  1.00  0.00           C
ATOM    400  HG2 ARG    27      60.696  34.982  56.731  1.00  0.00           H
ATOM    401  HG3 ARG    27      60.624  36.504  55.820  1.00  0.00           H
ATOM    402  CD  ARG    27      62.001  36.524  57.478  1.00  0.00           C
ATOM    403  HD2 ARG    27      62.045  36.113  58.489  1.00  0.00           H
ATOM    404  HD3 ARG    27      62.827  36.103  56.901  1.00  0.00           H
ATOM    405  NE  ARG    27      62.139  38.000  57.540  1.00  0.00           N
ATOM    406  HE  ARG    27      61.310  38.554  57.380  1.00  0.00           H
ATOM    407  CZ  ARG    27      63.233  38.662  57.870  1.00  0.00           C
ATOM    408  NH1 ARG    27      64.327  38.037  58.199  1.00  0.00           N
ATOM    409 HH11 ARG    27      64.299  37.037  58.238  1.00  0.00           H
ATOM    410 HH12 ARG    27      65.141  38.541  58.501  1.00  0.00           H
ATOM    411  NH2 ARG    27      63.270  39.959  57.875  1.00  0.00           N
ATOM    412 HH21 ARG    27      62.472  40.544  57.626  1.00  0.00           H
ATOM    413 HH22 ARG    27      64.111  40.441  58.129  1.00  0.00           H
ATOM    414  C   ARG    27      57.787  34.621  57.191  1.00  0.00           C
ATOM    415  O   ARG    27      58.030  33.813  56.293  1.00  0.00           O
ATOM    416  N   LEU    28      57.177  34.272  58.324  1.00  0.00           N
ATOM    417  H   LEU    28      57.037  35.000  59.021  1.00  0.00           H
ATOM    418  CA  LEU    28      56.629  32.940  58.590  1.00  0.00           C
ATOM    419  HA  LEU    28      57.348  32.191  58.261  1.00  0.00           H
ATOM    420  CB  LEU    28      56.399  32.783  60.105  1.00  0.00           C
ATOM    421  HB2 LEU    28      55.880  33.668  60.476  1.00  0.00           H
ATOM    422  HB3 LEU    28      55.751  31.925  60.284  1.00  0.00           H
ATOM    423  CG  LEU    28      57.704  32.581  60.897  1.00  0.00           C
ATOM    424  HG  LEU    28      58.470  33.267  60.535  1.00  0.00           H
ATOM    425  CD1 LEU    28      57.468  32.862  62.379  1.00  0.00           C
ATOM    426 HD11 LEU    28      58.386  32.689  62.941  1.00  0.00           H
ATOM    427 HD12 LEU    28      56.673  32.225  62.767  1.00  0.00           H
ATOM    428 HD13 LEU    28      57.189  33.909  62.506  1.00  0.00           H
ATOM    429  CD2 LEU    28      58.222  31.144  60.752  1.00  0.00           C
ATOM    430 HD21 LEU    28      57.477  30.443  61.131  1.00  0.00           H
ATOM    431 HD22 LEU    28      58.432  30.918  59.708  1.00  0.00           H
ATOM    432 HD23 LEU    28      59.139  31.032  61.330  1.00  0.00           H
ATOM    433  C   LEU    28      55.333  32.675  57.803  1.00  0.00           C
ATOM    434  O   LEU    28      55.178  31.591  57.250  1.00  0.00           O
ATOM    435  N   ALA    29      54.445  33.664  57.690  1.00  0.00           N
ATOM    436  H   ALA    29      54.604  34.516  58.220  1.00  0.00           H
ATOM    437  CA  ALA    29      53.188  33.581  56.950  1.00  0.00           C
ATOM    438  HA  ALA    29      52.569  32.793  57.381  1.00  0.00           H
ATOM    439  CB  ALA    29      52.455  34.918  57.114  1.00  0.00           C
ATOM    440  HB1 ALA    29      53.012  35.731  56.649  1.00  0.00           H
ATOM    441  HB2 ALA    29      51.471  34.862  56.651  1.00  0.00           H
ATOM    442  HB3 ALA    29      52.339  35.144  58.172  1.00  0.00           H
ATOM    443  C   ALA    29      53.410  33.265  55.466  1.00  0.00           C
ATOM    444  O   ALA    29      52.745  32.389  54.904  1.00  0.00           O
ATOM    445  N   VAL    30      54.397  33.925  54.851  1.00  0.00           N
ATOM    446  H   VAL    30      54.860  34.671  55.368  1.00  0.00           H
ATOM    447  CA  VAL    30      54.866  33.626  53.491  1.00  0.00           C
ATOM    448  HA  VAL    30      54.012  33.664  52.815  1.00  0.00           H
ATOM    449  CB  VAL    30      55.872  34.702  53.032  1.00  0.00           C
ATOM    450  HB  VAL    30      56.614  34.847  53.818  1.00  0.00           H
ATOM    451  CG1 VAL    30      56.613  34.351  51.736  1.00  0.00           C
ATOM    452 HG11 VAL    30      55.907  34.157  50.934  1.00  0.00           H
ATOM    453 HG12 VAL    30      57.258  35.180  51.443  1.00  0.00           H
ATOM    454 HG13 VAL    30      57.243  33.475  51.882  1.00  0.00           H
ATOM    455  CG2 VAL    30      55.133  36.028  52.797  1.00  0.00           C
ATOM    456 HG21 VAL    30      54.574  36.322  53.685  1.00  0.00           H
ATOM    457 HG22 VAL    30      55.850  36.818  52.570  1.00  0.00           H
ATOM    458 HG23 VAL    30      54.437  35.933  51.963  1.00  0.00           H
ATOM    459  C   VAL    30      55.425  32.204  53.400  1.00  0.00           C
ATOM    460  O   VAL    30      55.086  31.491  52.461  1.00  0.00           O
ATOM    461  N   ARG    31      56.185  31.725  54.397  1.00  0.00           N
ATOM    462  H   ARG    31      56.391  32.345  55.171  1.00  0.00           H
ATOM    463  CA  ARG    31      56.725  30.352  54.424  1.00  0.00           C
ATOM    464  HA  ARG    31      57.201  30.162  53.460  1.00  0.00           H
ATOM    465  CB  ARG    31      57.794  30.258  55.526  1.00  0.00           C
ATOM    466  HB2 ARG    31      58.478  31.103  55.420  1.00  0.00           H
ATOM    467  HB3 ARG    31      57.322  30.319  56.507  1.00  0.00           H
ATOM    468  CG  ARG    31      58.607  28.960  55.436  1.00  0.00           C
ATOM    469  HG2 ARG    31      57.953  28.101  55.593  1.00  0.00           H
ATOM    470  HG3 ARG    31      59.056  28.888  54.445  1.00  0.00           H
ATOM    471  CD  ARG    31      59.711  28.950  56.501  1.00  0.00           C
ATOM    472  HD2 ARG    31      60.315  29.856  56.412  1.00  0.00           H
ATOM    473  HD3 ARG    31      59.247  28.961  57.491  1.00  0.00           H
ATOM    474  NE  ARG    31      60.572  27.757  56.383  1.00  0.00           N
ATOM    475  HE  ARG    31      60.336  26.971  56.967  1.00  0.00           H
ATOM    476  CZ  ARG    31      61.636  27.636  55.609  1.00  0.00           C
ATOM    477  NH1 ARG    31      62.017  28.568  54.780  1.00  0.00           N
ATOM    478 HH11 ARG    31      61.471  29.407  54.714  1.00  0.00           H
ATOM    479 HH12 ARG    31      62.771  28.411  54.137  1.00  0.00           H
ATOM    480  NH2 ARG    31      62.368  26.561  55.654  1.00  0.00           N
ATOM    481 HH21 ARG    31      62.143  25.811  56.283  1.00  0.00           H
ATOM    482 HH22 ARG    31      63.201  26.512  55.098  1.00  0.00           H
ATOM    483  C   ARG    31      55.631  29.287  54.574  1.00  0.00           C
ATOM    484  O   ARG    31      55.671  28.290  53.858  1.00  0.00           O
ATOM    485  N   PHE    32      54.639  29.492  55.440  1.00  0.00           N
ATOM    486  H   PHE    32      54.690  30.313  56.035  1.00  0.00           H
ATOM    487  CA  PHE    32      53.474  28.607  55.572  1.00  0.00           C
ATOM    488  HA  PHE    32      53.815  27.584  55.736  1.00  0.00           H
ATOM    489  CB  PHE    32      52.606  29.042  56.766  1.00  0.00           C
ATOM    490  HB2 PHE    32      52.170  30.015  56.532  1.00  0.00           H
ATOM    491  HB3 PHE    32      51.780  28.336  56.865  1.00  0.00           H
ATOM    492  CG  PHE    32      53.290  29.144  58.121  1.00  0.00           C
ATOM    493  CD1 PHE    32      52.877  30.144  59.023  1.00  0.00           C
ATOM    494  HD1 PHE    32      52.084  30.826  58.751  1.00  0.00           H
ATOM    495  CE1 PHE    32      53.487  30.257  60.284  1.00  0.00           C
ATOM    496  HE1 PHE    32      53.165  31.029  60.969  1.00  0.00           H
ATOM    497  CZ  PHE    32      54.499  29.360  60.660  1.00  0.00           C
ATOM    498  HZ  PHE    32      54.955  29.437  61.637  1.00  0.00           H
ATOM    499  CE2 PHE    32      54.905  28.349  59.772  1.00  0.00           C
ATOM    500  HE2 PHE    32      55.669  27.647  60.073  1.00  0.00           H
ATOM    501  CD2 PHE    32      54.302  28.240  58.506  1.00  0.00           C
ATOM    502  HD2 PHE    32      54.613  27.451  57.839  1.00  0.00           H
ATOM    503  C   PHE    32      52.617  28.595  54.300  1.00  0.00           C
ATOM    504  O   PHE    32      52.167  27.532  53.872  1.00  0.00           O
ATOM    505  N   THR    33      52.435  29.763  53.674  1.00  0.00           N
ATOM    506  H   THR    33      52.812  30.602  54.106  1.00  0.00           H
ATOM    507  CA  THR    33      51.708  29.907  52.407  1.00  0.00           C
ATOM    508  HA  THR    33      50.743  29.411  52.498  1.00  0.00           H
ATOM    509  CB  THR    33      51.447  31.392  52.104  1.00  0.00           C
ATOM    510  HB  THR    33      52.395  31.924  52.031  1.00  0.00           H
ATOM    511  CG2 THR    33      50.659  31.616  50.816  1.00  0.00           C
ATOM    512 HG21 THR    33      51.243  31.294  49.954  1.00  0.00           H
ATOM    513 HG22 THR    33      49.723  31.061  50.850  1.00  0.00           H
ATOM    514 HG23 THR    33      50.438  32.677  50.718  1.00  0.00           H
ATOM    515  OG1 THR    33      50.679  31.974  53.134  1.00  0.00           O
ATOM    516  HG1 THR    33      51.280  32.118  53.883  1.00  0.00           H
ATOM    517  C   THR    33      52.459  29.228  51.258  1.00  0.00           C
ATOM    518  O   THR    33      51.836  28.522  50.471  1.00  0.00           O
ATOM    519  N   SER    34      53.787  29.369  51.198  1.00  0.00           N
ATOM    520  H   SER    34      54.231  29.998  51.860  1.00  0.00           H
ATOM    521  CA  SER    34      54.663  28.770  50.178  1.00  0.00           C
ATOM    522  HA  SER    34      54.269  29.001  49.189  1.00  0.00           H
ATOM    523  CB  SER    34      56.040  29.436  50.321  1.00  0.00           C
ATOM    524  HB2 SER    34      55.913  30.518  50.295  1.00  0.00           H
ATOM    525  HB3 SER    34      56.473  29.158  51.282  1.00  0.00           H
ATOM    526  OG  SER    34      56.940  29.095  49.298  1.00  0.00           O
ATOM    527  HG  SER    34      56.779  29.716  48.565  1.00  0.00           H
ATOM    528  C   SER    34      54.747  27.238  50.306  1.00  0.00           C
ATOM    529  O   SER    34      54.678  26.523  49.311  1.00  0.00           O
ATOM    530  N   LEU    35      54.758  26.714  51.540  1.00  0.00           N
ATOM    531  H   LEU    35      54.889  27.350  52.319  1.00  0.00           H
ATOM    532  CA  LEU    35      54.554  25.286  51.851  1.00  0.00           C
ATOM    533  HA  LEU    35      55.099  24.694  51.117  1.00  0.00           H
ATOM    534  CB  LEU    35      55.131  24.999  53.254  1.00  0.00           C
ATOM    535  HB2 LEU    35      54.643  25.673  53.960  1.00  0.00           H
ATOM    536  HB3 LEU    35      54.873  23.978  53.540  1.00  0.00           H
ATOM    537  CG  LEU    35      56.659  25.162  53.387  1.00  0.00           C
ATOM    538  HG  LEU    35      56.970  26.128  52.993  1.00  0.00           H
ATOM    539  CD1 LEU    35      57.066  25.097  54.863  1.00  0.00           C
ATOM    540 HD11 LEU    35      56.792  24.128  55.282  1.00  0.00           H
ATOM    541 HD12 LEU    35      58.141  25.241  54.952  1.00  0.00           H
ATOM    542 HD13 LEU    35      56.551  25.885  55.413  1.00  0.00           H
ATOM    543  CD2 LEU    35      57.423  24.063  52.645  1.00  0.00           C
ATOM    544 HD21 LEU    35      58.494  24.183  52.800  1.00  0.00           H
ATOM    545 HD22 LEU    35      57.111  23.081  53.002  1.00  0.00           H
ATOM    546 HD23 LEU    35      57.227  24.131  51.575  1.00  0.00           H
ATOM    547  C   LEU    35      53.078  24.820  51.754  1.00  0.00           C
ATOM    548  O   LEU    35      52.781  23.641  51.954  1.00  0.00           O
ATOM    549  N   GLY    36      52.137  25.725  51.462  1.00  0.00           N
ATOM    550  H   GLY    36      52.439  26.674  51.282  1.00  0.00           H
ATOM    551  CA  GLY    36      50.719  25.417  51.257  1.00  0.00           C
ATOM    552  HA2 GLY    36      50.229  26.324  50.904  1.00  0.00           H
ATOM    553  HA3 GLY    36      50.640  24.659  50.479  1.00  0.00           H
ATOM    554  C   GLY    36      49.956  24.925  52.495  1.00  0.00           C
ATOM    555  O   GLY    36      48.892  24.317  52.327  1.00  0.00           O
ATOM    556  N   LEU    37      50.460  25.178  53.707  1.00  0.00           N
ATOM    557  H   LEU    37      51.288  25.767  53.732  1.00  0.00           H
ATOM    558  CA  LEU    37      49.937  24.712  55.004  1.00  0.00           C
ATOM    559  HA  LEU    37      49.635  23.671  54.889  1.00  0.00           H
ATOM    560  CB  LEU    37      51.066  24.763  56.057  1.00  0.00           C
ATOM    561  HB2 LEU    37      51.341  25.807  56.214  1.00  0.00           H
ATOM    562  HB3 LEU    37      50.677  24.377  57.001  1.00  0.00           H
ATOM    563  CG  LEU    37      52.339  23.972  55.700  1.00  0.00           C
ATOM    564  HG  LEU    37      52.759  24.360  54.776  1.00  0.00           H
ATOM    565  CD1 LEU    37      53.380  24.154  56.805  1.00  0.00           C
ATOM    566 HD11 LEU    37      52.991  23.773  57.750  1.00  0.00           H
ATOM    567 HD12 LEU    37      54.291  23.615  56.545  1.00  0.00           H
ATOM    568 HD13 LEU    37      53.616  25.212  56.914  1.00  0.00           H
ATOM    569  CD2 LEU    37      52.075  22.475  55.535  1.00  0.00           C
ATOM    570 HD21 LEU    37      53.014  21.954  55.345  1.00  0.00           H
ATOM    571 HD22 LEU    37      51.618  22.072  56.439  1.00  0.00           H
ATOM    572 HD23 LEU    37      51.420  22.303  54.683  1.00  0.00           H
ATOM    573  C   LEU    37      48.667  25.470  55.455  1.00  0.00           C
ATOM    574  O   LEU    37      48.555  25.922  56.590  1.00  0.00           O
ATOM    575  N   LEU    38      47.711  25.661  54.544  1.00  0.00           N
ATOM    576  H   LEU    38      47.843  25.228  53.641  1.00  0.00           H
ATOM    577  CA  LEU    38      46.518  26.491  54.744  1.00  0.00           C
ATOM    578  HA  LEU    38      46.702  27.141  55.599  1.00  0.00           H
ATOM    579  CB  LEU    38      46.306  27.383  53.506  1.00  0.00           C
ATOM    580  HB2 LEU    38      46.060  26.740  52.660  1.00  0.00           H
ATOM    581  HB3 LEU    38      45.443  28.026  53.686  1.00  0.00           H
ATOM    582  CG  LEU    38      47.505  28.267  53.110  1.00  0.00           C
ATOM    583  HG  LEU    38      48.341  27.636  52.806  1.00  0.00           H
ATOM    584  CD1 LEU    38      47.093  29.118  51.914  1.00  0.00           C
ATOM    585 HD11 LEU    38      46.259  29.764  52.177  1.00  0.00           H
ATOM    586 HD12 LEU    38      47.934  29.730  51.592  1.00  0.00           H
ATOM    587 HD13 LEU    38      46.791  28.476  51.086  1.00  0.00           H
ATOM    588  CD2 LEU    38      47.970  29.194  54.235  1.00  0.00           C
ATOM    589 HD21 LEU    38      48.393  28.606  55.048  1.00  0.00           H
ATOM    590 HD22 LEU    38      48.737  29.878  53.867  1.00  0.00           H
ATOM    591 HD23 LEU    38      47.129  29.773  54.615  1.00  0.00           H
ATOM    592  C   LEU    38      45.246  25.670  55.044  1.00  0.00           C
ATOM    593  O   LEU    38      45.112  24.556  54.525  1.00  0.00           O
ATOM    594  N   PRO    39      44.292  26.219  55.827  1.00  0.00           N
ATOM    595  CD  PRO    39      44.345  27.516  56.496  1.00  0.00           C
ATOM    596  HD2 PRO    39      44.717  28.299  55.837  1.00  0.00           H
ATOM    597  HD3 PRO    39      44.978  27.442  57.383  1.00  0.00           H
ATOM    598  CG  PRO    39      42.909  27.831  56.913  1.00  0.00           C
ATOM    599  HG2 PRO    39      42.383  28.312  56.086  1.00  0.00           H
ATOM    600  HG3 PRO    39      42.872  28.452  57.808  1.00  0.00           H
ATOM    601  CB  PRO    39      42.321  26.444  57.156  1.00  0.00           C
ATOM    602  HB2 PRO    39      41.233  26.445  57.071  1.00  0.00           H
ATOM    603  HB3 PRO    39      42.624  26.091  58.143  1.00  0.00           H
ATOM    604  CA  PRO    39      42.996  25.587  56.077  1.00  0.00           C
ATOM    605  HA  PRO    39      43.159  24.584  56.474  1.00  0.00           H
ATOM    606  C   PRO    39      42.134  25.469  54.807  1.00  0.00           C
ATOM    607  O   PRO    39      42.320  26.177  53.815  1.00  0.00           O
ATOM    608  N   ARG    40      41.167  24.546  54.845  1.00  0.00           N
ATOM    609  H   ARG    40      41.031  24.054  55.715  1.00  0.00           H
ATOM    610  CA  ARG    40      40.309  24.200  53.705  1.00  0.00           C
ATOM    611  HA  ARG    40      40.951  24.059  52.833  1.00  0.00           H
ATOM    612  CB  ARG    40      39.604  22.865  54.003  1.00  0.00           C
ATOM    613  HB2 ARG    40      40.366  22.093  54.128  1.00  0.00           H
ATOM    614  HB3 ARG    40      39.049  22.955  54.939  1.00  0.00           H
ATOM    615  CG  ARG    40      38.633  22.433  52.892  1.00  0.00           C
ATOM    616  HG2 ARG    40      37.793  23.126  52.852  1.00  0.00           H
ATOM    617  HG3 ARG    40      39.145  22.439  51.928  1.00  0.00           H
ATOM    618  CD  ARG    40      38.099  21.025  53.177  1.00  0.00           C
ATOM    619  HD2 ARG    40      38.916  20.311  53.062  1.00  0.00           H
ATOM    620  HD3 ARG    40      37.738  20.988  54.208  1.00  0.00           H
ATOM    621  NE  ARG    40      36.996  20.678  52.263  1.00  0.00           N
ATOM    622  HE  ARG    40      36.758  21.372  51.570  1.00  0.00           H
ATOM    623  CZ  ARG    40      36.288  19.562  52.277  1.00  0.00           C
ATOM    624  NH1 ARG    40      36.560  18.578  53.089  1.00  0.00           N
ATOM    625 HH11 ARG    40      37.357  18.661  53.696  1.00  0.00           H
ATOM    626 HH12 ARG    40      36.035  17.721  53.058  1.00  0.00           H
ATOM    627  NH2 ARG    40      35.279  19.419  51.467  1.00  0.00           N
ATOM    628 HH21 ARG    40      35.060  20.132  50.790  1.00  0.00           H
ATOM    629 HH22 ARG    40      34.748  18.566  51.467  1.00  0.00           H
ATOM    630  C   ARG    40      39.319  25.318  53.366  1.00  0.00           C
ATOM    631  O   ARG    40      38.303  25.493  54.041  1.00  0.00           O
ATOM    632  N   ALA    41      39.546  25.985  52.237  1.00  0.00           N
ATOM    633  H   ALA    41      40.431  25.858  51.773  1.00  0.00           H
ATOM    634  CA  ALA    41      38.545  26.828  51.590  1.00  0.00           C
ATOM    635  HA  ALA    41      38.248  27.611  52.288  1.00  0.00           H
ATOM    636  CB  ALA    41      39.177  27.506  50.367  1.00  0.00           C
ATOM    637  HB1 ALA    41      38.447  28.160  49.889  1.00  0.00           H
ATOM    638  HB2 ALA    41      40.037  28.107  50.671  1.00  0.00           H
ATOM    639  HB3 ALA    41      39.505  26.757  49.645  1.00  0.00           H
ATOM    640  C   ALA    41      37.301  25.983  51.229  1.00  0.00           C
ATOM    641  O   ALA    41      37.355  25.084  50.389  1.00  0.00           O
ATOM    642  N   ARG    42      36.178  26.241  51.916  1.00  0.00           N
ATOM    643  H   ARG    42      36.254  26.892  52.683  1.00  0.00           H
ATOM    644  CA  ARG    42      34.865  25.621  51.649  1.00  0.00           C
ATOM    645  HA  ARG    42      35.009  24.615  51.251  1.00  0.00           H
ATOM    646  CB  ARG    42      34.028  25.548  52.938  1.00  0.00           C
ATOM    647  HB2 ARG    42      33.871  26.560  53.317  1.00  0.00           H
ATOM    648  HB3 ARG    42      33.049  25.130  52.689  1.00  0.00           H
ATOM    649  CG  ARG    42      34.644  24.691  54.052  1.00  0.00           C
ATOM    650  HG2 ARG    42      34.831  23.681  53.684  1.00  0.00           H
ATOM    651  HG3 ARG    42      35.589  25.136  54.366  1.00  0.00           H
ATOM    652  CD  ARG    42      33.676  24.627  55.245  1.00  0.00           C
ATOM    653  HD2 ARG    42      33.337  25.636  55.491  1.00  0.00           H
ATOM    654  HD3 ARG    42      32.799  24.044  54.956  1.00  0.00           H
ATOM    655  NE  ARG    42      34.303  24.010  56.431  1.00  0.00           N
ATOM    656  HE  ARG    42      34.030  23.071  56.663  1.00  0.00           H
ATOM    657  CZ  ARG    42      35.198  24.584  57.223  1.00  0.00           C
ATOM    658  NH1 ARG    42      35.570  25.816  57.079  1.00  0.00           N
ATOM    659 HH11 ARG    42      35.116  26.440  56.446  1.00  0.00           H
ATOM    660 HH12 ARG    42      36.266  26.170  57.744  1.00  0.00           H
ATOM    661  NH2 ARG    42      35.771  23.938  58.191  1.00  0.00           N
ATOM    662 HH21 ARG    42      35.562  22.988  58.412  1.00  0.00           H
ATOM    663 HH22 ARG    42      36.517  24.454  58.674  1.00  0.00           H
ATOM    664  C   ARG    42      34.048  26.367  50.588  1.00  0.00           C
ATOM    665  O   ARG    42      33.172  25.770  49.972  1.00  0.00           O
ATOM    666  N   PHE    43      34.280  27.670  50.410  1.00  0.00           N
ATOM    667  H   PHE    43      35.081  28.080  50.856  1.00  0.00           H
ATOM    668  CA  PHE    43      33.483  28.497  49.505  1.00  0.00           C
ATOM    669  HA  PHE    43      32.441  28.178  49.565  1.00  0.00           H
ATOM    670  CB  PHE    43      33.521  29.970  49.945  1.00  0.00           C
ATOM    671  HB2 PHE    43      33.280  30.030  51.008  1.00  0.00           H
ATOM    672  HB3 PHE    43      34.528  30.369  49.812  1.00  0.00           H
ATOM    673  CG  PHE    43      32.535  30.831  49.175  1.00  0.00           C
ATOM    674  CD1 PHE    43      31.234  31.030  49.680  1.00  0.00           C
ATOM    675  HD1 PHE    43      30.950  30.604  50.631  1.00  0.00           H
ATOM    676  CE1 PHE    43      30.283  31.745  48.930  1.00  0.00           C
ATOM    677  HE1 PHE    43      29.275  31.874  49.301  1.00  0.00           H
ATOM    678  CZ  PHE    43      30.630  32.264  47.671  1.00  0.00           C
ATOM    679  HZ  PHE    43      29.890  32.783  47.077  1.00  0.00           H
ATOM    680  CE2 PHE    43      31.924  32.063  47.162  1.00  0.00           C
ATOM    681  HE2 PHE    43      32.170  32.403  46.167  1.00  0.00           H
ATOM    682  CD2 PHE    43      32.876  31.354  47.912  1.00  0.00           C
ATOM    683  HD2 PHE    43      33.844  31.159  47.478  1.00  0.00           H
ATOM    684  C   PHE    43      33.945  28.319  48.053  1.00  0.00           C
ATOM    685  O   PHE    43      34.966  28.882  47.645  1.00  0.00           O
ATOM    686  N   GLN    44      33.182  27.532  47.295  1.00  0.00           N
ATOM    687  H   GLN    44      32.391  27.078  47.724  1.00  0.00           H
ATOM    688  CA  GLN    44      33.300  27.422  45.843  1.00  0.00           C
ATOM    689  HA  GLN    44      34.342  27.212  45.604  1.00  0.00           H
ATOM    690  CB  GLN    44      32.420  26.250  45.370  1.00  0.00           C
ATOM    691  HB2 GLN    44      32.755  25.335  45.859  1.00  0.00           H
ATOM    692  HB3 GLN    44      31.396  26.443  45.696  1.00  0.00           H
ATOM    693  CG  GLN    44      32.383  26.009  43.850  1.00  0.00           C
ATOM    694  HG2 GLN    44      31.603  25.272  43.655  1.00  0.00           H
ATOM    695  HG3 GLN    44      32.099  26.919  43.324  1.00  0.00           H
ATOM    696  CD  GLN    44      33.695  25.484  43.266  1.00  0.00           C
ATOM    697  OE1 GLN    44      34.791  25.769  43.719  1.00  0.00           O
ATOM    698  NE2 GLN    44      33.635  24.676  42.231  1.00  0.00           N
ATOM    699 HE21 GLN    44      34.510  24.364  41.851  1.00  0.00           H
ATOM    700 HE22 GLN    44      32.749  24.504  41.789  1.00  0.00           H
ATOM    701  C   GLN    44      32.900  28.742  45.166  1.00  0.00           C
ATOM    702  O   GLN    44      31.904  29.356  45.542  1.00  0.00           O
ATOM    703  N   ASP    45      33.649  29.178  44.151  1.00  0.00           N
ATOM    704  H   ASP    45      34.464  28.650  43.882  1.00  0.00           H
ATOM    705  CA  ASP    45      33.262  30.339  43.337  1.00  0.00           C
ATOM    706  HA  ASP    45      33.061  31.181  44.000  1.00  0.00           H
ATOM    707  CB  ASP    45      34.402  30.747  42.387  1.00  0.00           C
ATOM    708  HB2 ASP    45      34.646  29.901  41.742  1.00  0.00           H
ATOM    709  HB3 ASP    45      34.045  31.562  41.755  1.00  0.00           H
ATOM    710  CG  ASP    45      35.678  31.218  43.083  1.00  0.00           C
ATOM    711  OD1 ASP    45      35.641  31.614  44.267  1.00  0.00           O
ATOM    712  OD2 ASP    45      36.747  31.211  42.426  1.00  0.00           O
ATOM    713  C   ASP    45      31.988  30.038  42.530  1.00  0.00           C
ATOM    714  O   ASP    45      32.006  29.156  41.670  1.00  0.00           O
ATOM    715  N   SER    46      30.896  30.758  42.810  1.00  0.00           N
ATOM    716  H   SER    46      30.927  31.435  43.556  1.00  0.00           H
ATOM    717  CA  SER    46      29.650  30.689  42.039  1.00  0.00           C
ATOM    718  HA  SER    46      29.552  29.681  41.632  1.00  0.00           H
ATOM    719  CB  SER    46      28.435  30.922  42.959  1.00  0.00           C
ATOM    720  HB2 SER    46      27.522  30.813  42.371  1.00  0.00           H
ATOM    721  HB3 SER    46      28.434  30.153  43.733  1.00  0.00           H
ATOM    722  OG  SER    46      28.425  32.196  43.585  1.00  0.00           O
ATOM    723  HG  SER    46      27.699  32.223  44.247  1.00  0.00           H
ATOM    724  C   SER    46      29.653  31.658  40.850  1.00  0.00           C
ATOM    725  O   SER    46      30.241  32.739  40.921  1.00  0.00           O
ATOM    726  N   ASP    47      28.959  31.281  39.770  1.00  0.00           N
ATOM    727  H   ASP    47      28.627  30.317  39.733  1.00  0.00           H
ATOM    728  CA  ASP    47      28.968  31.946  38.457  1.00  0.00           C
ATOM    729  HA  ASP    47      29.933  31.750  37.985  1.00  0.00           H
ATOM    730  CB  ASP    47      27.856  31.367  37.542  1.00  0.00           C
ATOM    731  HB2 ASP    47      26.910  31.823  37.842  1.00  0.00           H
ATOM    732  HB3 ASP    47      28.057  31.695  36.521  1.00  0.00           H
ATOM    733  CG  ASP    47      27.613  29.842  37.524  1.00  0.00           C
ATOM    734  OD1 ASP    47      26.716  29.430  36.756  1.00  0.00           O
ATOM    735  OD2 ASP    47      28.259  29.102  38.306  1.00  0.00           O
ATOM    736  C   ASP    47      28.788  33.473  38.554  1.00  0.00           C
ATOM    737  O   ASP    47      29.479  34.228  37.874  1.00  0.00           O
ATOM    738  N   MET    48      27.919  33.948  39.457  1.00  0.00           N
ATOM    739  H   MET    48      27.473  33.272  40.055  1.00  0.00           H
ATOM    740  CA  MET    48      27.617  35.372  39.662  1.00  0.00           C
ATOM    741  HA  MET    48      27.389  35.796  38.682  1.00  0.00           H
ATOM    742  CB  MET    48      26.351  35.501  40.523  1.00  0.00           C
ATOM    743  HB2 MET    48      26.003  36.525  40.442  1.00  0.00           H
ATOM    744  HB3 MET    48      25.572  34.855  40.117  1.00  0.00           H
ATOM    745  CG  MET    48      26.555  35.175  42.010  1.00  0.00           C
ATOM    746  HG2 MET    48      26.895  34.143  42.099  1.00  0.00           H
ATOM    747  HG3 MET    48      27.332  35.820  42.421  1.00  0.00           H
ATOM    748  SD  MET    48      25.063  35.374  43.027  1.00  0.00           S
ATOM    749  CE  MET    48      24.796  37.169  42.925  1.00  0.00           C
ATOM    750  HE1 MET    48      23.960  37.458  43.561  1.00  0.00           H
ATOM    751  HE2 MET    48      25.693  37.696  43.248  1.00  0.00           H
ATOM    752  HE3 MET    48      24.554  37.448  41.901  1.00  0.00           H
ATOM    753  C   MET    48      28.778  36.216  40.234  1.00  0.00           C
ATOM    754  O   MET    48      28.621  37.427  40.428  1.00  0.00           O
ATOM    755  N   LEU    49      29.925  35.598  40.531  1.00  0.00           N
ATOM    756  H   LEU    49      29.967  34.590  40.399  1.00  0.00           H
ATOM    757  CA  LEU    49      31.163  36.273  40.924  1.00  0.00           C
ATOM    758  HA  LEU    49      30.907  37.238  41.348  1.00  0.00           H
ATOM    759  CB  LEU    49      31.886  35.448  42.006  1.00  0.00           C
ATOM    760  HB2 LEU    49      32.122  34.465  41.598  1.00  0.00           H
ATOM    761  HB3 LEU    49      32.829  35.939  42.234  1.00  0.00           H
ATOM    762  CG  LEU    49      31.119  35.275  43.327  1.00  0.00           C
ATOM    763  HG  LEU    49      30.214  34.691  43.161  1.00  0.00           H
ATOM    764  CD1 LEU    49      32.014  34.534  44.319  1.00  0.00           C
ATOM    765 HD11 LEU    49      31.464  34.387  45.248  1.00  0.00           H
ATOM    766 HD12 LEU    49      32.278  33.562  43.903  1.00  0.00           H
ATOM    767 HD13 LEU    49      32.919  35.104  44.517  1.00  0.00           H
ATOM    768  CD2 LEU    49      30.743  36.620  43.959  1.00  0.00           C
ATOM    769 HD21 LEU    49      31.627  37.246  44.067  1.00  0.00           H
ATOM    770 HD22 LEU    49      30.001  37.126  43.341  1.00  0.00           H
ATOM    771 HD23 LEU    49      30.295  36.453  44.936  1.00  0.00           H
ATOM    772  C   LEU    49      32.121  36.580  39.762  1.00  0.00           C
ATOM    773  O   LEU    49      33.061  37.345  39.984  1.00  0.00           O
ATOM    774  N   GLU    50      31.941  36.019  38.560  1.00  0.00           N
ATOM    775  H   GLU    50      31.128  35.434  38.390  1.00  0.00           H
ATOM    776  CA  GLU    50      32.929  36.169  37.480  1.00  0.00           C
ATOM    777  HA  GLU    50      33.907  36.020  37.937  1.00  0.00           H
ATOM    778  CB  GLU    50      32.766  35.078  36.398  1.00  0.00           C
ATOM    779  HB2 GLU    50      32.670  34.103  36.878  1.00  0.00           H
ATOM    780  HB3 GLU    50      31.851  35.277  35.839  1.00  0.00           H
ATOM    781  CG  GLU    50      33.963  35.027  35.423  1.00  0.00           C
ATOM    782  HG2 GLU    50      34.250  36.039  35.139  1.00  0.00           H
ATOM    783  HG3 GLU    50      34.822  34.583  35.926  1.00  0.00           H
ATOM    784  CD  GLU    50      33.663  34.272  34.120  1.00  0.00           C
ATOM    785  OE1 GLU    50      34.210  33.176  33.885  1.00  0.00           O
ATOM    786  OE2 GLU    50      32.988  34.842  33.236  1.00  0.00           O
ATOM    787  C   GLU    50      32.923  37.577  36.857  1.00  0.00           C
ATOM    788  O   GLU    50      31.883  38.093  36.444  1.00  0.00           O
ATOM    789  N   VAL    51      34.110  38.170  36.703  1.00  0.00           N
ATOM    790  H   VAL    51      34.931  37.671  37.037  1.00  0.00           H
ATOM    791  CA  VAL    51      34.340  39.438  35.992  1.00  0.00           C
ATOM    792  HA  VAL    51      33.387  39.816  35.621  1.00  0.00           H
ATOM    793  CB  VAL    51      34.918  40.492  36.962  1.00  0.00           C
ATOM    794  HB  VAL    51      35.861  40.116  37.353  1.00  0.00           H
ATOM    795  CG1 VAL    51      35.191  41.834  36.270  1.00  0.00           C
ATOM    796 HG11 VAL    51      34.269  42.226  35.838  1.00  0.00           H
ATOM    797 HG12 VAL    51      35.573  42.548  37.001  1.00  0.00           H
ATOM    798 HG13 VAL    51      35.942  41.711  35.495  1.00  0.00           H
ATOM    799  CG2 VAL    51      33.989  40.774  38.152  1.00  0.00           C
ATOM    800 HG21 VAL    51      33.819  39.861  38.724  1.00  0.00           H
ATOM    801 HG22 VAL    51      34.444  41.510  38.813  1.00  0.00           H
ATOM    802 HG23 VAL    51      33.029  41.151  37.796  1.00  0.00           H
ATOM    803  C   VAL    51      35.254  39.187  34.781  1.00  0.00           C
ATOM    804  O   VAL    51      36.171  38.365  34.847  1.00  0.00           O
ATOM    805  N   ARG    52      35.041  39.896  33.662  1.00  0.00           N
ATOM    806  H   ARG    52      34.271  40.550  33.655  1.00  0.00           H
ATOM    807  CA  ARG    52      35.917  39.849  32.473  1.00  0.00           C
ATOM    808  HA  ARG    52      36.803  39.259  32.708  1.00  0.00           H
ATOM    809  CB  ARG    52      35.217  39.166  31.289  1.00  0.00           C
ATOM    810  HB2 ARG    52      34.295  39.698  31.048  1.00  0.00           H
ATOM    811  HB3 ARG    52      35.880  39.203  30.423  1.00  0.00           H
ATOM    812  CG  ARG    52      34.895  37.699  31.606  1.00  0.00           C
ATOM    813  HG2 ARG    52      35.797  37.196  31.958  1.00  0.00           H
ATOM    814  HG3 ARG    52      34.146  37.663  32.399  1.00  0.00           H
ATOM    815  CD  ARG    52      34.360  36.950  30.381  1.00  0.00           C
ATOM    816  HD2 ARG    52      33.530  37.511  29.949  1.00  0.00           H
ATOM    817  HD3 ARG    52      35.159  36.845  29.645  1.00  0.00           H
ATOM    818  NE  ARG    52      33.882  35.634  30.811  1.00  0.00           N
ATOM    819  HE  ARG    52      33.653  35.541  31.803  1.00  0.00           H
ATOM    820  CZ  ARG    52      33.622  34.539  30.139  1.00  0.00           C
ATOM    821  NH1 ARG    52      33.725  34.457  28.837  1.00  0.00           N
ATOM    822 HH11 ARG    52      34.042  35.264  28.334  1.00  0.00           H
ATOM    823 HH12 ARG    52      33.526  33.594  28.373  1.00  0.00           H
ATOM    824  NH2 ARG    52      33.252  33.504  30.831  1.00  0.00           N
ATOM    825 HH21 ARG    52      33.187  33.636  31.855  1.00  0.00           H
ATOM    826 HH22 ARG    52      32.967  32.639  30.427  1.00  0.00           H
ATOM    827  C   ARG    52      36.414  41.252  32.133  1.00  0.00           C
ATOM    828  O   ARG    52      35.650  42.087  31.654  1.00  0.00           O
ATOM    829  N   VAL    53      37.680  41.528  32.443  1.00  0.00           N
ATOM    830  H   VAL    53      38.285  40.757  32.718  1.00  0.00           H
ATOM    831  CA  VAL    53      38.266  42.879  32.466  1.00  0.00           C
ATOM    832  HA  VAL    53      37.879  43.434  31.612  1.00  0.00           H
ATOM    833  CB  VAL    53      37.811  43.611  33.752  1.00  0.00           C
ATOM    834  HB  VAL    53      36.738  43.455  33.862  1.00  0.00           H
ATOM    835  CG1 VAL    53      38.480  43.088  35.030  1.00  0.00           C
ATOM    836 HG11 VAL    53      38.069  43.600  35.900  1.00  0.00           H
ATOM    837 HG12 VAL    53      38.293  42.020  35.137  1.00  0.00           H
ATOM    838 HG13 VAL    53      39.557  43.244  35.004  1.00  0.00           H
ATOM    839  CG2 VAL    53      38.006  45.129  33.670  1.00  0.00           C
ATOM    840 HG21 VAL    53      37.499  45.594  34.516  1.00  0.00           H
ATOM    841 HG22 VAL    53      39.058  45.398  33.704  1.00  0.00           H
ATOM    842 HG23 VAL    53      37.555  45.513  32.755  1.00  0.00           H
ATOM    843  C   VAL    53      39.791  42.792  32.318  1.00  0.00           C
ATOM    844  O   VAL    53      40.358  41.720  32.488  1.00  0.00           O
ATOM    845  N   LEU    54      40.480  43.891  31.985  1.00  0.00           N
ATOM    846  H   LEU    54      39.977  44.761  31.902  1.00  0.00           H
ATOM    847  CA  LEU    54      41.950  43.931  31.833  1.00  0.00           C
ATOM    848  HA  LEU    54      42.202  44.898  31.396  1.00  0.00           H
ATOM    849  CB  LEU    54      42.641  43.864  33.219  1.00  0.00           C
ATOM    850  HB2 LEU    54      42.498  42.862  33.624  1.00  0.00           H
ATOM    851  HB3 LEU    54      43.714  43.999  33.077  1.00  0.00           H
ATOM    852  CG  LEU    54      42.169  44.882  34.271  1.00  0.00           C
ATOM    853  HG  LEU    54      41.101  44.778  34.431  1.00  0.00           H
ATOM    854  CD1 LEU    54      42.857  44.601  35.605  1.00  0.00           C
ATOM    855 HD11 LEU    54      42.595  43.600  35.949  1.00  0.00           H
ATOM    856 HD12 LEU    54      43.939  44.671  35.495  1.00  0.00           H
ATOM    857 HD13 LEU    54      42.518  45.320  36.349  1.00  0.00           H
ATOM    858  CD2 LEU    54      42.448  46.320  33.838  1.00  0.00           C
ATOM    859 HD21 LEU    54      43.499  46.444  33.582  1.00  0.00           H
ATOM    860 HD22 LEU    54      41.851  46.576  32.964  1.00  0.00           H
ATOM    861 HD23 LEU    54      42.191  47.018  34.633  1.00  0.00           H
ATOM    862  C   LEU    54      42.516  42.879  30.845  1.00  0.00           C
ATOM    863  O   LEU    54      43.655  42.448  30.977  1.00  0.00           O
ATOM    864  N   GLY    55      41.709  42.445  29.869  1.00  0.00           N
ATOM    865  H   GLY    55      40.804  42.876  29.807  1.00  0.00           H
ATOM    866  CA  GLY    55      42.001  41.355  28.924  1.00  0.00           C
ATOM    867  HA2 GLY    55      41.441  41.517  28.004  1.00  0.00           H
ATOM    868  HA3 GLY    55      43.063  41.376  28.680  1.00  0.00           H
ATOM    869  C   GLY    55      41.684  39.935  29.416  1.00  0.00           C
ATOM    870  O   GLY    55      41.616  39.025  28.593  1.00  0.00           O
ATOM    871  N   HIE    56      41.426  39.740  30.713  1.00  0.00           N
ATOM    872  H   HIE    56      41.400  40.550  31.320  1.00  0.00           H
ATOM    873  CA  HIE    56      41.378  38.429  31.368  1.00  0.00           C
ATOM    874  HA  HIE    56      41.594  37.649  30.633  1.00  0.00           H
ATOM    875  CB  HIE    56      42.488  38.368  32.425  1.00  0.00           C
ATOM    876  HB2 HIE    56      42.325  39.147  33.169  1.00  0.00           H
ATOM    877  HB3 HIE    56      42.465  37.404  32.934  1.00  0.00           H
ATOM    878  CG  HIE    56      43.855  38.532  31.836  1.00  0.00           C
ATOM    879  ND1 HIE    56      44.487  37.591  31.027  1.00  0.00           N
ATOM    880  CE1 HIE    56      45.690  38.110  30.739  1.00  0.00           C
ATOM    881  HE1 HIE    56      46.458  37.604  30.170  1.00  0.00           H
ATOM    882  NE2 HIE    56      45.816  39.327  31.296  1.00  0.00           N
ATOM    883  HE2 HIE    56      46.659  39.895  31.289  1.00  0.00           H
ATOM    884  CD2 HIE    56      44.667  39.613  31.993  1.00  0.00           C
ATOM    885  HD2 HIE    56      44.443  40.516  32.541  1.00  0.00           H
ATOM    886  C   HIE    56      40.035  38.096  32.018  1.00  0.00           C
ATOM    887  O   HIE    56      39.159  38.941  32.219  1.00  0.00           O
ATOM    888  N   LYS    57      39.907  36.822  32.388  1.00  0.00           N
ATOM    889  H   LYS    57      40.710  36.224  32.230  1.00  0.00           H
ATOM    890  CA  LYS    57      38.836  36.266  33.217  1.00  0.00           C
ATOM    891  HA  LYS    57      37.930  36.867  33.113  1.00  0.00           H
ATOM    892  CB  LYS    57      38.580  34.850  32.679  1.00  0.00           C
ATOM    893  HB2 LYS    57      38.379  34.928  31.608  1.00  0.00           H
ATOM    894  HB3 LYS    57      39.489  34.259  32.806  1.00  0.00           H
ATOM    895  CG  LYS    57      37.403  34.110  33.325  1.00  0.00           C
ATOM    896  HG2 LYS    57      37.643  33.858  34.359  1.00  0.00           H
ATOM    897  HG3 LYS    57      36.526  34.758  33.318  1.00  0.00           H
ATOM    898  CD  LYS    57      37.074  32.829  32.538  1.00  0.00           C
ATOM    899  HD2 LYS    57      36.235  32.328  33.012  1.00  0.00           H
ATOM    900  HD3 LYS    57      36.789  33.098  31.519  1.00  0.00           H
ATOM    901  CE  LYS    57      38.228  31.828  32.504  1.00  0.00           C
ATOM    902  HE2 LYS    57      39.134  32.298  32.103  1.00  0.00           H
ATOM    903  HE3 LYS    57      38.446  31.503  33.525  1.00  0.00           H
ATOM    904  NZ  LYS    57      37.901  30.653  31.669  1.00  0.00           N
ATOM    905  HZ1 LYS    57      36.947  30.343  31.709  1.00  0.00           H
ATOM    906  HZ2 LYS    57      38.202  30.791  30.695  1.00  0.00           H
ATOM    907  HZ3 LYS    57      38.533  29.893  31.920  1.00  0.00           H
ATOM    908  C   LYS    57      39.273  36.285  34.686  1.00  0.00           C
ATOM    909  O   LYS    57      40.372  35.853  35.012  1.00  0.00           O
ATOM    910  N   PHE    58      38.414  36.778  35.567  1.00  0.00           N
ATOM    911  H   PHE    58      37.547  37.174  35.218  1.00  0.00           H
ATOM    912  CA  PHE    58      38.593  36.796  37.019  1.00  0.00           C
ATOM    913  HA  PHE    58      39.526  36.305  37.305  1.00  0.00           H
ATOM    914  CB  PHE    58      38.636  38.247  37.517  1.00  0.00           C
ATOM    915  HB2 PHE    58      37.766  38.781  37.137  1.00  0.00           H
ATOM    916  HB3 PHE    58      38.558  38.239  38.606  1.00  0.00           H
ATOM    917  CG  PHE    58      39.883  39.017  37.128  1.00  0.00           C
ATOM    918  CD1 PHE    58      40.003  39.595  35.849  1.00  0.00           C
ATOM    919  HD1 PHE    58      39.217  39.466  35.117  1.00  0.00           H
ATOM    920  CE1 PHE    58      41.147  40.344  35.522  1.00  0.00           C
ATOM    921  HE1 PHE    58      41.240  40.790  34.544  1.00  0.00           H
ATOM    922  CZ  PHE    58      42.175  40.515  36.466  1.00  0.00           C
ATOM    923  HZ  PHE    58      43.052  41.095  36.216  1.00  0.00           H
ATOM    924  CE2 PHE    58      42.065  39.924  37.735  1.00  0.00           C
ATOM    925  HE2 PHE    58      42.856  40.047  38.461  1.00  0.00           H
ATOM    926  CD2 PHE    58      40.922  39.173  38.064  1.00  0.00           C
ATOM    927  HD2 PHE    58      40.839  38.721  39.042  1.00  0.00           H
ATOM    928  C   PHE    58      37.422  36.023  37.628  1.00  0.00           C
ATOM    929  O   PHE    58      36.304  36.536  37.693  1.00  0.00           O
ATOM    930  N   ARG    59      37.661  34.769  38.035  1.00  0.00           N
ATOM    931  H   ARG    59      38.613  34.411  37.961  1.00  0.00           H
ATOM    932  CA  ARG    59      36.597  33.842  38.466  1.00  0.00           C
ATOM    933  HA  ARG    59      35.787  33.905  37.741  1.00  0.00           H
ATOM    934  CB  ARG    59      37.136  32.407  38.458  1.00  0.00           C
ATOM    935  HB2 ARG    59      37.813  32.276  37.616  1.00  0.00           H
ATOM    936  HB3 ARG    59      37.700  32.240  39.376  1.00  0.00           H
ATOM    937  CG  ARG    59      36.007  31.370  38.304  1.00  0.00           C
ATOM    938  HG2 ARG    59      35.212  31.546  39.026  1.00  0.00           H
ATOM    939  HG3 ARG    59      35.583  31.451  37.303  1.00  0.00           H
ATOM    940  CD  ARG    59      36.533  29.951  38.514  1.00  0.00           C
ATOM    941  HD2 ARG    59      35.720  29.250  38.313  1.00  0.00           H
ATOM    942  HD3 ARG    59      37.344  29.766  37.810  1.00  0.00           H
ATOM    943  NE  ARG    59      36.996  29.774  39.901  1.00  0.00           N
ATOM    944  HE  ARG    59      36.766  30.512  40.562  1.00  0.00           H
ATOM    945  CZ  ARG    59      37.689  28.781  40.405  1.00  0.00           C
ATOM    946  NH1 ARG    59      38.119  27.786  39.681  1.00  0.00           N
ATOM    947 HH11 ARG    59      37.953  27.837  38.691  1.00  0.00           H
ATOM    948 HH12 ARG    59      38.713  27.083  40.072  1.00  0.00           H
ATOM    949  NH2 ARG    59      37.951  28.820  41.674  1.00  0.00           N
ATOM    950 HH21 ARG    59      37.658  29.675  42.156  1.00  0.00           H
ATOM    951 HH22 ARG    59      38.450  28.095  42.145  1.00  0.00           H
ATOM    952  C   ARG    59      35.954  34.206  39.810  1.00  0.00           C
ATOM    953  O   ARG    59      34.882  33.719  40.141  1.00  0.00           O
ATOM    954  N   ASN    60      36.582  35.093  40.570  1.00  0.00           N
ATOM    955  H   ASN    60      37.443  35.471  40.208  1.00  0.00           H
ATOM    956  CA  ASN    60      35.956  35.830  41.661  1.00  0.00           C
ATOM    957  HA  ASN    60      34.926  36.029  41.365  1.00  0.00           H
ATOM    958  CB  ASN    60      35.941  34.970  42.943  1.00  0.00           C
ATOM    959  HB2 ASN    60      35.287  35.433  43.676  1.00  0.00           H
ATOM    960  HB3 ASN    60      35.528  33.988  42.720  1.00  0.00           H
ATOM    961  CG  ASN    60      37.305  34.814  43.583  1.00  0.00           C
ATOM    962  OD1 ASN    60      37.794  35.733  44.220  1.00  0.00           O
ATOM    963  ND2 ASN    60      37.930  33.664  43.486  1.00  0.00           N
ATOM    964 HD21 ASN    60      38.857  33.591  43.871  1.00  0.00           H
ATOM    965 HD22 ASN    60      37.477  32.869  43.029  1.00  0.00           H
ATOM    966  C   ASN    60      36.665  37.191  41.811  1.00  0.00           C
ATOM    967  O   ASN    60      37.825  37.316  41.401  1.00  0.00           O
ATOM    968  N   PRO    61      36.006  38.223  42.374  1.00  0.00           N
ATOM    969  CD  PRO    61      34.655  38.218  42.922  1.00  0.00           C
ATOM    970  HD2 PRO    61      34.579  37.576  43.799  1.00  0.00           H
ATOM    971  HD3 PRO    61      33.949  37.901  42.160  1.00  0.00           H
ATOM    972  CG  PRO    61      34.349  39.668  43.302  1.00  0.00           C
ATOM    973  HG2 PRO    61      34.662  39.858  44.329  1.00  0.00           H
ATOM    974  HG3 PRO    61      33.298  39.912  43.174  1.00  0.00           H
ATOM    975  CB  PRO    61      35.232  40.456  42.341  1.00  0.00           C
ATOM    976  HB2 PRO    61      35.407  41.474  42.690  1.00  0.00           H
ATOM    977  HB3 PRO    61      34.780  40.469  41.348  1.00  0.00           H
ATOM    978  CA  PRO    61      36.499  39.598  42.312  1.00  0.00           C
ATOM    979  HA  PRO    61      37.014  39.750  41.367  1.00  0.00           H
ATOM    980  C   PRO    61      37.465  39.977  43.443  1.00  0.00           C
ATOM    981  O   PRO    61      37.769  41.162  43.580  1.00  0.00           O
ATOM    982  N   VAL    62      37.891  39.024  44.288  1.00  0.00           N
ATOM    983  H   VAL    62      37.697  38.053  44.072  1.00  0.00           H
ATOM    984  CA  VAL    62      38.661  39.289  45.521  1.00  0.00           C
ATOM    985  HA  VAL    62      38.665  40.363  45.714  1.00  0.00           H
ATOM    986  CB  VAL    62      38.001  38.614  46.741  1.00  0.00           C
ATOM    987  HB  VAL    62      37.939  37.539  46.569  1.00  0.00           H
ATOM    988  CG1 VAL    62      38.776  38.852  48.045  1.00  0.00           C
ATOM    989 HG11 VAL    62      38.251  38.386  48.879  1.00  0.00           H
ATOM    990 HG12 VAL    62      39.766  38.402  47.987  1.00  0.00           H
ATOM    991 HG13 VAL    62      38.879  39.921  48.237  1.00  0.00           H
ATOM    992  CG2 VAL    62      36.580  39.144  46.970  1.00  0.00           C
ATOM    993 HG21 VAL    62      36.133  38.627  47.816  1.00  0.00           H
ATOM    994 HG22 VAL    62      36.602  40.216  47.169  1.00  0.00           H
ATOM    995 HG23 VAL    62      35.962  38.953  46.096  1.00  0.00           H
ATOM    996  C   VAL    62      40.116  38.838  45.375  1.00  0.00           C
ATOM    997  O   VAL    62      40.393  37.636  45.302  1.00  0.00           O
ATOM    998  N   GLY    63      41.045  39.796  45.384  1.00  0.00           N
ATOM    999  H   GLY    63      40.731  40.762  45.371  1.00  0.00           H
ATOM   1000  CA  GLY    63      42.489  39.556  45.369  1.00  0.00           C
ATOM   1001  HA2 GLY    63      42.676  38.505  45.159  1.00  0.00           H
ATOM   1002  HA3 GLY    63      42.936  40.129  44.556  1.00  0.00           H
ATOM   1003  C   GLY    63      43.231  39.917  46.666  1.00  0.00           C
ATOM   1004  O   GLY    63      42.738  40.621  47.544  1.00  0.00           O
ATOM   1005  N   ILE    64      44.462  39.425  46.763  1.00  0.00           N
ATOM   1006  H   ILE    64      44.775  38.826  46.009  1.00  0.00           H
ATOM   1007  CA  ILE    64      45.489  39.903  47.704  1.00  0.00           C
ATOM   1008  HA  ILE    64      44.991  40.234  48.616  1.00  0.00           H
ATOM   1009  CB  ILE    64      46.422  38.726  48.081  1.00  0.00           C
ATOM   1010  HB  ILE    64      45.803  37.959  48.544  1.00  0.00           H
ATOM   1011  CG2 ILE    64      47.051  38.087  46.838  1.00  0.00           C
ATOM   1012 HG21 ILE    64      46.273  37.693  46.186  1.00  0.00           H
ATOM   1013 HG22 ILE    64      47.663  38.818  46.311  1.00  0.00           H
ATOM   1014 HG23 ILE    64      47.672  37.248  47.135  1.00  0.00           H
ATOM   1015  CG1 ILE    64      47.555  39.062  49.076  1.00  0.00           C
ATOM   1016 HG12 ILE    64      48.218  38.201  49.164  1.00  0.00           H
ATOM   1017 HG13 ILE    64      48.154  39.895  48.710  1.00  0.00           H
ATOM   1018  CD1 ILE    64      47.042  39.373  50.484  1.00  0.00           C
ATOM   1019 HD11 ILE    64      47.887  39.496  51.162  1.00  0.00           H
ATOM   1020 HD12 ILE    64      46.463  40.292  50.478  1.00  0.00           H
ATOM   1021 HD13 ILE    64      46.417  38.552  50.836  1.00  0.00           H
ATOM   1022  C   ILE    64      46.227  41.122  47.114  1.00  0.00           C
ATOM   1023  O   ILE    64      46.334  41.247  45.889  1.00  0.00           O
ATOM   1024  N   ALA    65      46.701  42.037  47.964  1.00  0.00           N
ATOM   1025  H   ALA    65      46.514  41.924  48.952  1.00  0.00           H
ATOM   1026  CA  ALA    65      47.417  43.249  47.562  1.00  0.00           C
ATOM   1027  HA  ALA    65      47.303  43.380  46.494  1.00  0.00           H
ATOM   1028  CB  ALA    65      46.749  44.459  48.223  1.00  0.00           C
ATOM   1029  HB1 ALA    65      47.084  45.373  47.730  1.00  0.00           H
ATOM   1030  HB2 ALA    65      45.667  44.393  48.119  1.00  0.00           H
ATOM   1031  HB3 ALA    65      47.007  44.503  49.279  1.00  0.00           H
ATOM   1032  C   ALA    65      48.938  43.177  47.806  1.00  0.00           C
ATOM   1033  O   ALA    65      49.423  42.441  48.675  1.00  0.00           O
ATOM   1034  N   ALA    66      49.701  43.941  47.019  1.00  0.00           N
ATOM   1035  H   ALA    66      49.223  44.501  46.318  1.00  0.00           H
ATOM   1036  CA  ALA    66      51.165  43.963  47.057  1.00  0.00           C
ATOM   1037  HA  ALA    66      51.521  42.949  46.859  1.00  0.00           H
ATOM   1038  CB  ALA    66      51.700  44.874  45.946  1.00  0.00           C
ATOM   1039  HB1 ALA    66      51.559  44.391  44.984  1.00  0.00           H
ATOM   1040  HB2 ALA    66      51.177  45.829  45.952  1.00  0.00           H
ATOM   1041  HB3 ALA    66      52.767  45.043  46.081  1.00  0.00           H
ATOM   1042  C   ALA    66      51.691  44.370  48.445  1.00  0.00           C
ATOM   1043  O   ALA    66      51.026  45.088  49.196  1.00  0.00           O
ATOM   1044  N   GLY    67      52.893  43.910  48.797  1.00  0.00           N
ATOM   1045  H   GLY    67      53.469  43.459  48.089  1.00  0.00           H
ATOM   1046  CA  GLY    67      53.441  44.025  50.150  1.00  0.00           C
ATOM   1047  HA2 GLY    67      54.498  44.278  50.083  1.00  0.00           H
ATOM   1048  HA3 GLY    67      52.927  44.823  50.676  1.00  0.00           H
ATOM   1049  C   GLY    67      53.299  42.782  51.027  1.00  0.00           C
ATOM   1050  O   GLY    67      54.080  42.648  51.975  1.00  0.00           O
ATOM   1051  N   PHE    68      52.377  41.858  50.705  1.00  0.00           N
ATOM   1052  H   PHE    68      51.718  42.066  49.962  1.00  0.00           H
ATOM   1053  CA  PHE    68      52.419  40.497  51.259  1.00  0.00           C
ATOM   1054  HA  PHE    68      52.716  40.564  52.307  1.00  0.00           H
ATOM   1055  CB  PHE    68      51.040  39.815  51.246  1.00  0.00           C
ATOM   1056  HB2 PHE    68      50.328  40.462  51.762  1.00  0.00           H
ATOM   1057  HB3 PHE    68      50.685  39.701  50.221  1.00  0.00           H
ATOM   1058  CG  PHE    68      51.052  38.462  51.943  1.00  0.00           C
ATOM   1059  CD1 PHE    68      51.013  38.400  53.348  1.00  0.00           C
ATOM   1060  HD1 PHE    68      50.961  39.311  53.924  1.00  0.00           H
ATOM   1061  CE1 PHE    68      51.057  37.162  54.013  1.00  0.00           C
ATOM   1062  HE1 PHE    68      51.021  37.131  55.095  1.00  0.00           H
ATOM   1063  CZ  PHE    68      51.153  35.970  53.273  1.00  0.00           C
ATOM   1064  HZ  PHE    68      51.189  35.017  53.784  1.00  0.00           H
ATOM   1065  CE2 PHE    68      51.205  36.024  51.868  1.00  0.00           C
ATOM   1066  HE2 PHE    68      51.280  35.107  51.300  1.00  0.00           H
ATOM   1067  CD2 PHE    68      51.153  37.266  51.205  1.00  0.00           C
ATOM   1068  HD2 PHE    68      51.202  37.302  50.128  1.00  0.00           H
ATOM   1069  C   PHE    68      53.516  39.685  50.551  1.00  0.00           C
ATOM   1070  O   PHE    68      54.641  39.598  51.049  1.00  0.00           O
ATOM   1071  N   ASP    69      53.228  39.175  49.346  1.00  0.00           N
ATOM   1072  H   ASP    69      52.315  39.343  48.950  1.00  0.00           H
ATOM   1073  CA  ASP    69      54.226  38.513  48.497  1.00  0.00           C
ATOM   1074  HA  ASP    69      54.892  37.943  49.148  1.00  0.00           H
ATOM   1075  CB  ASP    69      53.591  37.482  47.552  1.00  0.00           C
ATOM   1076  HB2 ASP    69      52.931  36.839  48.135  1.00  0.00           H
ATOM   1077  HB3 ASP    69      52.983  37.991  46.804  1.00  0.00           H
ATOM   1078  CG  ASP    69      54.661  36.611  46.867  1.00  0.00           C
ATOM   1079  OD1 ASP    69      55.877  36.844  47.070  1.00  0.00           O
ATOM   1080  OD2 ASP    69      54.277  35.648  46.165  1.00  0.00           O
ATOM   1081  C   ASP    69      55.086  39.546  47.758  1.00  0.00           C
ATOM   1082  O   ASP    69      54.825  39.952  46.626  1.00  0.00           O
ATOM   1083  N   LYS    70      56.119  40.017  48.451  1.00  0.00           N
ATOM   1084  H   LYS    70      56.191  39.700  49.411  1.00  0.00           H
ATOM   1085  CA  LYS    70      57.074  41.018  47.961  1.00  0.00           C
ATOM   1086  HA  LYS    70      56.516  41.842  47.519  1.00  0.00           H
ATOM   1087  CB  LYS    70      57.833  41.527  49.203  1.00  0.00           C
ATOM   1088  HB2 LYS    70      57.147  41.572  50.052  1.00  0.00           H
ATOM   1089  HB3 LYS    70      58.586  40.786  49.454  1.00  0.00           H
ATOM   1090  CG  LYS    70      58.518  42.898  49.082  1.00  0.00           C
ATOM   1091  HG2 LYS    70      59.327  42.918  49.812  1.00  0.00           H
ATOM   1092  HG3 LYS    70      58.948  43.025  48.089  1.00  0.00           H
ATOM   1093  CD  LYS    70      57.567  44.062  49.405  1.00  0.00           C
ATOM   1094  HD2 LYS    70      56.783  44.113  48.653  1.00  0.00           H
ATOM   1095  HD3 LYS    70      57.111  43.882  50.379  1.00  0.00           H
ATOM   1096  CE  LYS    70      58.315  45.401  49.447  1.00  0.00           C
ATOM   1097  HE2 LYS    70      59.169  45.304  50.124  1.00  0.00           H
ATOM   1098  HE3 LYS    70      58.702  45.621  48.447  1.00  0.00           H
ATOM   1099  NZ  LYS    70      57.430  46.492  49.919  1.00  0.00           N
ATOM   1100  HZ1 LYS    70      57.911  47.387  50.029  1.00  0.00           H
ATOM   1101  HZ2 LYS    70      56.666  46.650  49.266  1.00  0.00           H
ATOM   1102  HZ3 LYS    70      57.020  46.271  50.811  1.00  0.00           H
ATOM   1103  C   LYS    70      58.028  40.468  46.881  1.00  0.00           C
ATOM   1104  O   LYS    70      58.588  41.261  46.127  1.00  0.00           O
ATOM   1105  N   HIE    71      58.211  39.139  46.801  1.00  0.00           N
ATOM   1106  H   HIE    71      57.609  38.546  47.361  1.00  0.00           H
ATOM   1107  CA  HIE    71      59.323  38.510  46.061  1.00  0.00           C
ATOM   1108  HA  HIE    71      59.762  39.268  45.413  1.00  0.00           H
ATOM   1109  CB  HIE    71      60.436  38.076  47.029  1.00  0.00           C
ATOM   1110  HB2 HIE    71      60.164  37.126  47.493  1.00  0.00           H
ATOM   1111  HB3 HIE    71      61.333  37.931  46.442  1.00  0.00           H
ATOM   1112  CG  HIE    71      60.805  39.049  48.116  1.00  0.00           C
ATOM   1113  ND1 HIE    71      61.514  40.243  47.941  1.00  0.00           N
ATOM   1114  CE1 HIE    71      61.634  40.765  49.174  1.00  0.00           C
ATOM   1115  HE1 HIE    71      62.108  41.707  49.413  1.00  0.00           H
ATOM   1116  NE2 HIE    71      61.054  39.971  50.085  1.00  0.00           N
ATOM   1117  HE2 HIE    71      60.963  40.189  51.063  1.00  0.00           H
ATOM   1118  CD2 HIE    71      60.537  38.873  49.441  1.00  0.00           C
ATOM   1119  HD2 HIE    71      60.031  38.021  49.884  1.00  0.00           H
ATOM   1120  C   HIE    71      58.938  37.347  45.122  1.00  0.00           C
ATOM   1121  O   HIE    71      59.835  36.712  44.561  1.00  0.00           O
ATOM   1122  N   GLY    72      57.651  37.043  44.937  1.00  0.00           N
ATOM   1123  H   GLY    72      56.963  37.458  45.562  1.00  0.00           H
ATOM   1124  CA  GLY    72      57.161  35.972  44.059  1.00  0.00           C
ATOM   1125  HA2 GLY    72      56.113  36.173  43.837  1.00  0.00           H
ATOM   1126  HA3 GLY    72      57.721  35.982  43.124  1.00  0.00           H
ATOM   1127  C   GLY    72      57.238  34.559  44.651  1.00  0.00           C
ATOM   1128  O   GLY    72      57.411  33.595  43.906  1.00  0.00           O
ATOM   1129  N   GLU    73      57.162  34.429  45.979  1.00  0.00           N
ATOM   1130  H   GLU    73      56.890  35.258  46.506  1.00  0.00           H
ATOM   1131  CA  GLU    73      57.390  33.178  46.735  1.00  0.00           C
ATOM   1132  HA  GLU    73      57.916  32.469  46.095  1.00  0.00           H
ATOM   1133  CB  GLU    73      58.291  33.478  47.959  1.00  0.00           C
ATOM   1134  HB2 GLU    73      57.852  34.286  48.546  1.00  0.00           H
ATOM   1135  HB3 GLU    73      58.343  32.586  48.585  1.00  0.00           H
ATOM   1136  CG  GLU    73      59.721  33.844  47.538  1.00  0.00           C
ATOM   1137  HG2 GLU    73      60.079  33.057  46.871  1.00  0.00           H
ATOM   1138  HG3 GLU    73      59.705  34.777  46.971  1.00  0.00           H
ATOM   1139  CD  GLU    73      60.722  33.992  48.699  1.00  0.00           C
ATOM   1140  OE1 GLU    73      61.818  33.388  48.572  1.00  0.00           O
ATOM   1141  OE2 GLU    73      60.483  34.812  49.623  1.00  0.00           O
ATOM   1142  C   GLU    73      56.117  32.444  47.195  1.00  0.00           C
ATOM   1143  O   GLU    73      56.201  31.285  47.606  1.00  0.00           O
ATOM   1144  N   ALA    74      54.944  33.085  47.139  1.00  0.00           N
ATOM   1145  H   ALA    74      54.942  34.036  46.768  1.00  0.00           H
ATOM   1146  CA  ALA    74      53.709  32.615  47.786  1.00  0.00           C
ATOM   1147  HA  ALA    74      53.885  31.630  48.224  1.00  0.00           H
ATOM   1148  CB  ALA    74      53.392  33.581  48.932  1.00  0.00           C
ATOM   1149  HB1 ALA    74      53.222  34.579  48.535  1.00  0.00           H
ATOM   1150  HB2 ALA    74      52.498  33.255  49.456  1.00  0.00           H
ATOM   1151  HB3 ALA    74      54.222  33.604  49.631  1.00  0.00           H
ATOM   1152  C   ALA    74      52.508  32.445  46.834  1.00  0.00           C
ATOM   1153  O   ALA    74      51.480  31.909  47.258  1.00  0.00           O
ATOM   1154  N   VAL    75      52.623  32.876  45.572  1.00  0.00           N
ATOM   1155  H   VAL    75      53.473  33.391  45.370  1.00  0.00           H
ATOM   1156  CA  VAL    75      51.531  32.938  44.577  1.00  0.00           C
ATOM   1157  HA  VAL    75      50.889  33.776  44.848  1.00  0.00           H
ATOM   1158  CB  VAL    75      52.109  33.230  43.175  1.00  0.00           C
ATOM   1159  HB  VAL    75      52.768  32.411  42.883  1.00  0.00           H
ATOM   1160  CG1 VAL    75      51.001  33.346  42.131  1.00  0.00           C
ATOM   1161 HG11 VAL    75      50.272  34.104  42.429  1.00  0.00           H
ATOM   1162 HG12 VAL    75      51.421  33.608  41.160  1.00  0.00           H
ATOM   1163 HG13 VAL    75      50.497  32.387  42.037  1.00  0.00           H
ATOM   1164  CG2 VAL    75      52.915  34.533  43.134  1.00  0.00           C
ATOM   1165 HG21 VAL    75      53.251  34.739  42.118  1.00  0.00           H
ATOM   1166 HG22 VAL    75      52.291  35.357  43.480  1.00  0.00           H
ATOM   1167 HG23 VAL    75      53.794  34.461  43.773  1.00  0.00           H
ATOM   1168  C   VAL    75      50.626  31.692  44.537  1.00  0.00           C
ATOM   1169  O   VAL    75      49.405  31.826  44.622  1.00  0.00           O
ATOM   1170  N   ASP    76      51.170  30.475  44.434  1.00  0.00           N
ATOM   1171  H   ASP    76      52.166  30.386  44.317  1.00  0.00           H
ATOM   1172  CA  ASP    76      50.322  29.269  44.357  1.00  0.00           C
ATOM   1173  HA  ASP    76      49.557  29.435  43.601  1.00  0.00           H
ATOM   1174  CB  ASP    76      51.139  28.052  43.906  1.00  0.00           C
ATOM   1175  HB2 ASP    76      52.013  27.951  44.552  1.00  0.00           H
ATOM   1176  HB3 ASP    76      50.526  27.160  44.047  1.00  0.00           H
ATOM   1177  CG  ASP    76      51.600  28.070  42.444  1.00  0.00           C
ATOM   1178  OD1 ASP    76      51.569  29.125  41.759  1.00  0.00           O
ATOM   1179  OD2 ASP    76      51.988  26.974  41.975  1.00  0.00           O
ATOM   1180  C   ASP    76      49.570  28.944  45.666  1.00  0.00           C
ATOM   1181  O   ASP    76      48.478  28.372  45.632  1.00  0.00           O
ATOM   1182  N   GLY    77      50.111  29.345  46.820  1.00  0.00           N
ATOM   1183  H   GLY    77      50.958  29.898  46.785  1.00  0.00           H
ATOM   1184  CA  GLY    77      49.440  29.218  48.115  1.00  0.00           C
ATOM   1185  HA2 GLY    77      49.043  28.210  48.228  1.00  0.00           H
ATOM   1186  HA3 GLY    77      50.169  29.397  48.902  1.00  0.00           H
ATOM   1187  C   GLY    77      48.302  30.225  48.293  1.00  0.00           C
ATOM   1188  O   GLY    77      47.282  29.914  48.900  1.00  0.00           O
ATOM   1189  N   LEU    78      48.433  31.417  47.710  1.00  0.00           N
ATOM   1190  H   LEU    78      49.290  31.599  47.199  1.00  0.00           H
ATOM   1191  CA  LEU    78      47.399  32.458  47.729  1.00  0.00           C
ATOM   1192  HA  LEU    78      47.025  32.550  48.748  1.00  0.00           H
ATOM   1193  CB  LEU    78      48.029  33.802  47.323  1.00  0.00           C
ATOM   1194  HB2 LEU    78      48.575  33.664  46.390  1.00  0.00           H
ATOM   1195  HB3 LEU    78      47.246  34.542  47.154  1.00  0.00           H
ATOM   1196  CG  LEU    78      48.986  34.314  48.416  1.00  0.00           C
ATOM   1197  HG  LEU    78      49.547  33.479  48.826  1.00  0.00           H
ATOM   1198  CD1 LEU    78      50.020  35.295  47.869  1.00  0.00           C
ATOM   1199 HD11 LEU    78      50.727  35.556  48.653  1.00  0.00           H
ATOM   1200 HD12 LEU    78      50.572  34.833  47.049  1.00  0.00           H
ATOM   1201 HD13 LEU    78      49.541  36.200  47.505  1.00  0.00           H
ATOM   1202  CD2 LEU    78      48.211  34.978  49.556  1.00  0.00           C
ATOM   1203 HD21 LEU    78      47.640  35.827  49.181  1.00  0.00           H
ATOM   1204 HD22 LEU    78      47.526  34.269  50.015  1.00  0.00           H
ATOM   1205 HD23 LEU    78      48.903  35.326  50.320  1.00  0.00           H
ATOM   1206  C   LEU    78      46.182  32.065  46.876  1.00  0.00           C
ATOM   1207  O   LEU    78      45.047  32.242  47.322  1.00  0.00           O
ATOM   1208  N   TYR    79      46.390  31.426  45.719  1.00  0.00           N
ATOM   1209  H   TYR    79      47.331  31.368  45.343  1.00  0.00           H
ATOM   1210  CA  TYR    79      45.296  30.788  44.974  1.00  0.00           C
ATOM   1211  HA  TYR    79      44.514  31.533  44.811  1.00  0.00           H
ATOM   1212  CB  TYR    79      45.779  30.313  43.590  1.00  0.00           C
ATOM   1213  HB2 TYR    79      46.604  29.612  43.729  1.00  0.00           H
ATOM   1214  HB3 TYR    79      44.967  29.764  43.112  1.00  0.00           H
ATOM   1215  CG  TYR    79      46.209  31.418  42.629  1.00  0.00           C
ATOM   1216  CD1 TYR    79      45.327  32.472  42.308  1.00  0.00           C
ATOM   1217  HD1 TYR    79      44.334  32.495  42.732  1.00  0.00           H
ATOM   1218  CE1 TYR    79      45.720  33.492  41.418  1.00  0.00           C
ATOM   1219  HE1 TYR    79      45.039  34.286  41.166  1.00  0.00           H
ATOM   1220  CZ  TYR    79      46.999  33.456  40.829  1.00  0.00           C
ATOM   1221  OH  TYR    79      47.424  34.451  40.011  1.00  0.00           O
ATOM   1222  HH  TYR    79      46.715  35.058  39.758  1.00  0.00           H
ATOM   1223  CE2 TYR    79      47.864  32.384  41.113  1.00  0.00           C
ATOM   1224  HE2 TYR    79      48.821  32.358  40.625  1.00  0.00           H
ATOM   1225  CD2 TYR    79      47.474  31.369  42.010  1.00  0.00           C
ATOM   1226  HD2 TYR    79      48.151  30.555  42.224  1.00  0.00           H
ATOM   1227  C   TYR    79      44.644  29.650  45.792  1.00  0.00           C
ATOM   1228  O   TYR    79      43.418  29.566  45.852  1.00  0.00           O
ATOM   1229  N   LYS    80      45.426  28.823  46.515  1.00  0.00           N
ATOM   1230  H   LYS    80      46.432  28.909  46.410  1.00  0.00           H
ATOM   1231  CA  LYS    80      44.911  27.801  47.461  1.00  0.00           C
ATOM   1232  HA  LYS    80      44.182  27.186  46.928  1.00  0.00           H
ATOM   1233  CB  LYS    80      46.074  26.894  47.924  1.00  0.00           C
ATOM   1234  HB2 LYS    80      46.548  26.456  47.044  1.00  0.00           H
ATOM   1235  HB3 LYS    80      46.816  27.495  48.445  1.00  0.00           H
ATOM   1236  CG  LYS    80      45.622  25.761  48.865  1.00  0.00           C
ATOM   1237  HG2 LYS    80      45.185  26.193  49.766  1.00  0.00           H
ATOM   1238  HG3 LYS    80      44.863  25.164  48.358  1.00  0.00           H
ATOM   1239  CD  LYS    80      46.771  24.844  49.309  1.00  0.00           C
ATOM   1240  HD2 LYS    80      47.219  24.372  48.432  1.00  0.00           H
ATOM   1241  HD3 LYS    80      47.528  25.434  49.830  1.00  0.00           H
ATOM   1242  CE  LYS    80      46.197  23.775  50.253  1.00  0.00           C
ATOM   1243  HE2 LYS    80      45.741  24.278  51.112  1.00  0.00           H
ATOM   1244  HE3 LYS    80      45.403  23.239  49.725  1.00  0.00           H
ATOM   1245  NZ  LYS    80      47.225  22.817  50.728  1.00  0.00           N
ATOM   1246  HZ1 LYS    80      46.806  22.121  51.330  1.00  0.00           H
ATOM   1247  HZ2 LYS    80      47.691  22.358  49.958  1.00  0.00           H
ATOM   1248  HZ3 LYS    80      47.931  23.299  51.286  1.00  0.00           H
ATOM   1249  C   LYS    80      44.140  28.400  48.653  1.00  0.00           C
ATOM   1250  O   LYS    80      43.239  27.754  49.183  1.00  0.00           O
ATOM   1251  N   MET    81      44.449  29.641  49.035  1.00  0.00           N
ATOM   1252  H   MET    81      45.269  30.066  48.618  1.00  0.00           H
ATOM   1253  CA  MET    81      43.661  30.444  49.984  1.00  0.00           C
ATOM   1254  HA  MET    81      43.464  29.825  50.862  1.00  0.00           H
ATOM   1255  CB  MET    81      44.502  31.664  50.415  1.00  0.00           C
ATOM   1256  HB2 MET    81      45.559  31.415  50.335  1.00  0.00           H
ATOM   1257  HB3 MET    81      44.302  32.508  49.757  1.00  0.00           H
ATOM   1258  CG  MET    81      44.238  32.090  51.860  1.00  0.00           C
ATOM   1259  HG2 MET    81      43.196  32.397  51.947  1.00  0.00           H
ATOM   1260  HG3 MET    81      44.386  31.227  52.505  1.00  0.00           H
ATOM   1261  SD  MET    81      45.293  33.448  52.459  1.00  0.00           S
ATOM   1262  CE  MET    81      46.914  32.641  52.603  1.00  0.00           C
ATOM   1263  HE1 MET    81      47.655  33.364  52.946  1.00  0.00           H
ATOM   1264  HE2 MET    81      46.855  31.829  53.325  1.00  0.00           H
ATOM   1265  HE3 MET    81      47.229  32.247  51.637  1.00  0.00           H
ATOM   1266  C   MET    81      42.293  30.860  49.404  1.00  0.00           C
ATOM   1267  O   MET    81      41.381  31.208  50.152  1.00  0.00           O
ATOM   1268  N   GLY    82      42.127  30.781  48.077  1.00  0.00           N
ATOM   1269  H   GLY    82      42.905  30.431  47.530  1.00  0.00           H
ATOM   1270  CA  GLY    82      40.886  31.032  47.344  1.00  0.00           C
ATOM   1271  HA2 GLY    82      40.800  30.276  46.565  1.00  0.00           H
ATOM   1272  HA3 GLY    82      40.040  30.921  48.021  1.00  0.00           H
ATOM   1273  C   GLY    82      40.787  32.401  46.669  1.00  0.00           C
ATOM   1274  O   GLY    82      39.692  32.727  46.191  1.00  0.00           O
ATOM   1275  N   PHE    83      41.858  33.210  46.652  1.00  0.00           N
ATOM   1276  H   PHE    83      42.737  32.864  47.019  1.00  0.00           H
ATOM   1277  CA  PHE    83      41.866  34.513  45.969  1.00  0.00           C
ATOM   1278  HA  PHE    83      41.026  35.107  46.332  1.00  0.00           H
ATOM   1279  CB  PHE    83      43.165  35.281  46.276  1.00  0.00           C
ATOM   1280  HB2 PHE    83      44.019  34.636  46.062  1.00  0.00           H
ATOM   1281  HB3 PHE    83      43.227  36.124  45.588  1.00  0.00           H
ATOM   1282  CG  PHE    83      43.293  35.849  47.682  1.00  0.00           C
ATOM   1283  CD1 PHE    83      42.496  36.942  48.071  1.00  0.00           C
ATOM   1284  HD1 PHE    83      41.775  37.348  47.380  1.00  0.00           H
ATOM   1285  CE1 PHE    83      42.654  37.532  49.338  1.00  0.00           C
ATOM   1286  HE1 PHE    83      42.052  38.386  49.617  1.00  0.00           H
ATOM   1287  CZ  PHE    83      43.621  37.032  50.227  1.00  0.00           C
ATOM   1288  HZ  PHE    83      43.753  37.488  51.199  1.00  0.00           H
ATOM   1289  CE2 PHE    83      44.419  35.938  49.848  1.00  0.00           C
ATOM   1290  HE2 PHE    83      45.168  35.556  50.527  1.00  0.00           H
ATOM   1291  CD2 PHE    83      44.259  35.353  48.578  1.00  0.00           C
ATOM   1292  HD2 PHE    83      44.896  34.534  48.287  1.00  0.00           H
ATOM   1293  C   PHE    83      41.691  34.339  44.448  1.00  0.00           C
ATOM   1294  O   PHE    83      42.310  33.470  43.834  1.00  0.00           O
ATOM   1295  N   GLY    84      40.877  35.203  43.834  1.00  0.00           N
ATOM   1296  H   GLY    84      40.427  35.918  44.397  1.00  0.00           H
ATOM   1297  CA  GLY    84      40.645  35.243  42.388  1.00  0.00           C
ATOM   1298  HA2 GLY    84      40.498  34.231  42.016  1.00  0.00           H
ATOM   1299  HA3 GLY    84      39.736  35.813  42.199  1.00  0.00           H
ATOM   1300  C   GLY    84      41.771  35.892  41.576  1.00  0.00           C
ATOM   1301  O   GLY    84      41.785  35.749  40.358  1.00  0.00           O
ATOM   1302  N   PHE    85      42.699  36.601  42.229  1.00  0.00           N
ATOM   1303  H   PHE    85      42.617  36.681  43.231  1.00  0.00           H
ATOM   1304  CA  PHE    85      43.923  37.151  41.639  1.00  0.00           C
ATOM   1305  HA  PHE    85      44.362  36.383  41.004  1.00  0.00           H
ATOM   1306  CB  PHE    85      43.618  38.362  40.741  1.00  0.00           C
ATOM   1307  HB2 PHE    85      44.538  38.651  40.233  1.00  0.00           H
ATOM   1308  HB3 PHE    85      42.933  38.046  39.957  1.00  0.00           H
ATOM   1309  CG  PHE    85      43.041  39.598  41.403  1.00  0.00           C
ATOM   1310  CD1 PHE    85      41.664  39.674  41.692  1.00  0.00           C
ATOM   1311  HD1 PHE    85      41.025  38.821  41.515  1.00  0.00           H
ATOM   1312  CE1 PHE    85      41.115  40.865  42.196  1.00  0.00           C
ATOM   1313  HE1 PHE    85      40.062  40.925  42.426  1.00  0.00           H
ATOM   1314  CZ  PHE    85      41.933  41.989  42.395  1.00  0.00           C
ATOM   1315  HZ  PHE    85      41.498  42.906  42.766  1.00  0.00           H
ATOM   1316  CE2 PHE    85      43.311  41.912  42.124  1.00  0.00           C
ATOM   1317  HE2 PHE    85      43.946  42.772  42.277  1.00  0.00           H
ATOM   1318  CD2 PHE    85      43.865  40.715  41.641  1.00  0.00           C
ATOM   1319  HD2 PHE    85      44.924  40.665  41.428  1.00  0.00           H
ATOM   1320  C   PHE    85      44.953  37.504  42.728  1.00  0.00           C
ATOM   1321  O   PHE    85      44.608  37.648  43.906  1.00  0.00           O
ATOM   1322  N   VAL    86      46.224  37.621  42.333  1.00  0.00           N
ATOM   1323  H   VAL    86      46.431  37.492  41.349  1.00  0.00           H
ATOM   1324  CA  VAL    86      47.346  37.949  43.229  1.00  0.00           C
ATOM   1325  HA  VAL    86      46.958  38.213  44.206  1.00  0.00           H
ATOM   1326  CB  VAL    86      48.286  36.726  43.389  1.00  0.00           C
ATOM   1327  HB  VAL    86      48.609  36.408  42.398  1.00  0.00           H
ATOM   1328  CG1 VAL    86      49.542  37.030  44.215  1.00  0.00           C
ATOM   1329 HG11 VAL    86      49.271  37.379  45.209  1.00  0.00           H
ATOM   1330 HG12 VAL    86      50.150  36.131  44.310  1.00  0.00           H
ATOM   1331 HG13 VAL    86      50.135  37.795  43.719  1.00  0.00           H
ATOM   1332  CG2 VAL    86      47.590  35.532  44.059  1.00  0.00           C
ATOM   1333 HG21 VAL    86      47.228  35.804  45.048  1.00  0.00           H
ATOM   1334 HG22 VAL    86      46.745  35.207  43.456  1.00  0.00           H
ATOM   1335 HG23 VAL    86      48.283  34.694  44.138  1.00  0.00           H
ATOM   1336  C   VAL    86      48.111  39.165  42.712  1.00  0.00           C
ATOM   1337  O   VAL    86      48.571  39.137  41.574  1.00  0.00           O
ATOM   1338  N   GLU    87      48.285  40.212  43.525  1.00  0.00           N
ATOM   1339  H   GLU    87      47.841  40.219  44.436  1.00  0.00           H
ATOM   1340  CA  GLU    87      49.240  41.300  43.249  1.00  0.00           C
ATOM   1341  HA  GLU    87      49.477  41.320  42.185  1.00  0.00           H
ATOM   1342  CB  GLU    87      48.568  42.643  43.610  1.00  0.00           C
ATOM   1343  HB2 GLU    87      47.580  42.668  43.151  1.00  0.00           H
ATOM   1344  HB3 GLU    87      48.440  42.659  44.691  1.00  0.00           H
ATOM   1345  CG  GLU    87      49.318  43.914  43.158  1.00  0.00           C
ATOM   1346  HG2 GLU    87      50.388  43.745  43.269  1.00  0.00           H
ATOM   1347  HG3 GLU    87      49.128  44.060  42.093  1.00  0.00           H
ATOM   1348  CD  GLU    87      48.932  45.203  43.927  1.00  0.00           C
ATOM   1349  OE1 GLU    87      48.258  45.146  44.982  1.00  0.00           O
ATOM   1350  OE2 GLU    87      49.344  46.308  43.512  1.00  0.00           O
ATOM   1351  C   GLU    87      50.548  41.050  44.034  1.00  0.00           C
ATOM   1352  O   GLU    87      50.541  41.063  45.266  1.00  0.00           O
ATOM   1353  N   ILE    88      51.669  40.797  43.342  1.00  0.00           N
ATOM   1354  H   ILE    88      51.615  40.756  42.329  1.00  0.00           H
ATOM   1355  CA  ILE    88      53.007  40.649  43.963  1.00  0.00           C
ATOM   1356  HA  ILE    88      52.870  40.447  45.026  1.00  0.00           H
ATOM   1357  CB  ILE    88      53.801  39.449  43.390  1.00  0.00           C
ATOM   1358  HB  ILE    88      54.678  39.327  44.028  1.00  0.00           H
ATOM   1359  CG2 ILE    88      52.995  38.150  43.494  1.00  0.00           C
ATOM   1360 HG21 ILE    88      52.194  38.148  42.756  1.00  0.00           H
ATOM   1361 HG22 ILE    88      53.650  37.296  43.331  1.00  0.00           H
ATOM   1362 HG23 ILE    88      52.568  38.063  44.493  1.00  0.00           H
ATOM   1363  CG1 ILE    88      54.320  39.663  41.950  1.00  0.00           C
ATOM   1364 HG12 ILE    88      53.480  39.629  41.258  1.00  0.00           H
ATOM   1365 HG13 ILE    88      54.793  40.640  41.863  1.00  0.00           H
ATOM   1366  CD1 ILE    88      55.368  38.628  41.527  1.00  0.00           C
ATOM   1367 HD11 ILE    88      55.797  38.927  40.571  1.00  0.00           H
ATOM   1368 HD12 ILE    88      56.167  38.579  42.267  1.00  0.00           H
ATOM   1369 HD13 ILE    88      54.909  37.645  41.418  1.00  0.00           H
ATOM   1370  C   ILE    88      53.834  41.937  43.854  1.00  0.00           C
ATOM   1371  O   ILE    88      53.565  42.756  42.977  1.00  0.00           O
ATOM   1372  N   GLY    89      54.879  42.089  44.674  1.00  0.00           N
ATOM   1373  H   GLY    89      55.015  41.390  45.399  1.00  0.00           H
ATOM   1374  CA  GLY    89      55.793  43.242  44.673  1.00  0.00           C
ATOM   1375  HA2 GLY    89      56.820  42.879  44.714  1.00  0.00           H
ATOM   1376  HA3 GLY    89      55.673  43.803  43.747  1.00  0.00           H
ATOM   1377  C   GLY    89      55.571  44.181  45.865  1.00  0.00           C
ATOM   1378  O   GLY    89      55.050  43.746  46.889  1.00  0.00           O
ATOM   1379  N   SER    90      55.947  45.463  45.805  1.00  0.00           N
ATOM   1380  H   SER    90      55.730  46.021  46.622  1.00  0.00           H
ATOM   1381  CA  SER    90      56.672  46.147  44.723  1.00  0.00           C
ATOM   1382  HA  SER    90      56.140  45.982  43.793  1.00  0.00           H
ATOM   1383  CB  SER    90      56.718  47.663  44.946  1.00  0.00           C
ATOM   1384  HB2 SER    90      57.219  47.859  45.893  1.00  0.00           H
ATOM   1385  HB3 SER    90      57.283  48.135  44.141  1.00  0.00           H
ATOM   1386  OG  SER    90      55.430  48.241  45.004  1.00  0.00           O
ATOM   1387  HG  SER    90      54.998  48.182  44.123  1.00  0.00           H
ATOM   1388  C   SER    90      58.109  45.631  44.578  1.00  0.00           C
ATOM   1389  O   SER    90      58.907  45.676  45.517  1.00  0.00           O
ATOM   1390  N   VAL    91      58.445  45.139  43.383  1.00  0.00           N
ATOM   1391  H   VAL    91      57.742  45.122  42.650  1.00  0.00           H
ATOM   1392  CA  VAL    91      59.796  44.668  43.042  1.00  0.00           C
ATOM   1393  HA  VAL    91      60.251  44.260  43.941  1.00  0.00           H
ATOM   1394  CB  VAL    91      59.752  43.541  41.990  1.00  0.00           C
ATOM   1395  HB  VAL    91      59.484  43.960  41.019  1.00  0.00           H
ATOM   1396  CG1 VAL    91      61.119  42.860  41.882  1.00  0.00           C
ATOM   1397 HG11 VAL    91      61.865  43.566  41.517  1.00  0.00           H
ATOM   1398 HG12 VAL    91      61.433  42.480  42.853  1.00  0.00           H
ATOM   1399 HG13 VAL    91      61.052  42.020  41.192  1.00  0.00           H
ATOM   1400  CG2 VAL    91      58.724  42.455  42.338  1.00  0.00           C
ATOM   1401 HG21 VAL    91      57.714  42.864  42.323  1.00  0.00           H
ATOM   1402 HG22 VAL    91      58.760  41.665  41.590  1.00  0.00           H
ATOM   1403 HG23 VAL    91      58.933  42.035  43.323  1.00  0.00           H
ATOM   1404  C   VAL    91      60.667  45.832  42.555  1.00  0.00           C
ATOM   1405  O   VAL    91      60.272  46.540  41.629  1.00  0.00           O
ATOM   1406  N   THR    92      61.841  46.040  43.160  1.00  0.00           N
ATOM   1407  H   THR    92      62.151  45.409  43.889  1.00  0.00           H
ATOM   1408  CA  THR    92      62.823  47.033  42.687  1.00  0.00           C
ATOM   1409  HA  THR    92      62.281  47.827  42.177  1.00  0.00           H
ATOM   1410  CB  THR    92      63.590  47.681  43.852  1.00  0.00           C
ATOM   1411  HB  THR    92      64.286  48.420  43.454  1.00  0.00           H
ATOM   1412  CG2 THR    92      62.657  48.372  44.842  1.00  0.00           C
ATOM   1413 HG21 THR    92      62.037  47.638  45.357  1.00  0.00           H
ATOM   1414 HG22 THR    92      63.250  48.908  45.581  1.00  0.00           H
ATOM   1415 HG23 THR    92      62.018  49.080  44.319  1.00  0.00           H
ATOM   1416  OG1 THR    92      64.310  46.726  44.592  1.00  0.00           O
ATOM   1417  HG1 THR    92      65.118  46.486  44.109  1.00  0.00           H
ATOM   1418  C   THR    92      63.811  46.393  41.701  1.00  0.00           C
ATOM   1419  O   THR    92      64.058  45.187  41.805  1.00  0.00           O
ATOM   1420  N   PRO    93      64.418  47.152  40.766  1.00  0.00           N
ATOM   1421  CD  PRO    93      64.073  48.525  40.409  1.00  0.00           C
ATOM   1422  HD2 PRO    93      64.569  49.224  41.084  1.00  0.00           H
ATOM   1423  HD3 PRO    93      62.996  48.691  40.420  1.00  0.00           H
ATOM   1424  CG  PRO    93      64.586  48.722  38.985  1.00  0.00           C
ATOM   1425  HG2 PRO    93      64.870  49.755  38.800  1.00  0.00           H
ATOM   1426  HG3 PRO    93      63.832  48.388  38.272  1.00  0.00           H
ATOM   1427  CB  PRO    93      65.796  47.800  38.922  1.00  0.00           C
ATOM   1428  HB2 PRO    93      66.650  48.303  39.378  1.00  0.00           H
ATOM   1429  HB3 PRO    93      66.026  47.502  37.901  1.00  0.00           H
ATOM   1430  CA  PRO    93      65.347  46.609  39.771  1.00  0.00           C
ATOM   1431  HA  PRO    93      64.791  45.928  39.142  1.00  0.00           H
ATOM   1432  C   PRO    93      66.529  45.826  40.351  1.00  0.00           C
ATOM   1433  O   PRO    93      66.719  44.650  40.034  1.00  0.00           O
ATOM   1434  N   LYS    94      67.295  46.459  41.240  1.00  0.00           N
ATOM   1435  H   LYS    94      67.043  47.416  41.472  1.00  0.00           H
ATOM   1436  CA  LYS    94      68.351  45.824  42.033  1.00  0.00           C
ATOM   1437  HA  LYS    94      68.665  44.911  41.526  1.00  0.00           H
ATOM   1438  CB  LYS    94      69.558  46.769  42.153  1.00  0.00           C
ATOM   1439  HB2 LYS    94      69.247  47.700  42.629  1.00  0.00           H
ATOM   1440  HB3 LYS    94      70.321  46.302  42.778  1.00  0.00           H
ATOM   1441  CG  LYS    94      70.155  47.071  40.770  1.00  0.00           C
ATOM   1442  HG2 LYS    94      70.465  46.134  40.304  1.00  0.00           H
ATOM   1443  HG3 LYS    94      69.392  47.536  40.145  1.00  0.00           H
ATOM   1444  CD  LYS    94      71.363  48.014  40.853  1.00  0.00           C
ATOM   1445  HD2 LYS    94      71.065  48.958  41.314  1.00  0.00           H
ATOM   1446  HD3 LYS    94      72.130  47.553  41.479  1.00  0.00           H
ATOM   1447  CE  LYS    94      71.951  48.269  39.458  1.00  0.00           C
ATOM   1448  HE2 LYS    94      72.874  48.847  39.566  1.00  0.00           H
ATOM   1449  HE3 LYS    94      72.215  47.302  39.015  1.00  0.00           H
ATOM   1450  NZ  LYS    94      70.999  48.992  38.574  1.00  0.00           N
ATOM   1451  HZ1 LYS    94      71.364  49.053  37.631  1.00  0.00           H
ATOM   1452  HZ2 LYS    94      70.111  48.502  38.543  1.00  0.00           H
ATOM   1453  HZ3 LYS    94      70.821  49.929  38.916  1.00  0.00           H
ATOM   1454  C   LYS    94      67.799  45.432  43.410  1.00  0.00           C
ATOM   1455  O   LYS    94      66.922  46.140  43.915  1.00  0.00           O
ATOM   1456  N   PRO    95      68.309  44.360  44.044  1.00  0.00           N
ATOM   1457  CD  PRO    95      69.336  43.450  43.557  1.00  0.00           C
ATOM   1458  HD2 PRO    95      70.141  43.976  43.045  1.00  0.00           H
ATOM   1459  HD3 PRO    95      68.882  42.715  42.890  1.00  0.00           H
ATOM   1460  CG  PRO    95      69.886  42.749  44.797  1.00  0.00           C
ATOM   1461  HG2 PRO    95      70.667  43.362  45.251  1.00  0.00           H
ATOM   1462  HG3 PRO    95      70.262  41.752  44.565  1.00  0.00           H
ATOM   1463  CB  PRO    95      68.671  42.696  45.721  1.00  0.00           C
ATOM   1464  HB2 PRO    95      68.965  42.630  46.770  1.00  0.00           H
ATOM   1465  HB3 PRO    95      68.055  41.841  45.456  1.00  0.00           H
ATOM   1466  CA  PRO    95      67.918  43.993  45.404  1.00  0.00           C
ATOM   1467  HA  PRO    95      66.845  43.810  45.434  1.00  0.00           H
ATOM   1468  C   PRO    95      68.265  45.082  46.429  1.00  0.00           C
ATOM   1469  O   PRO    95      69.247  45.804  46.264  1.00  0.00           O
ATOM   1470  N   GLN    96      67.478  45.173  47.502  1.00  0.00           N
ATOM   1471  H   GLN    96      66.698  44.525  47.570  1.00  0.00           H
ATOM   1472  CA  GLN    96      67.743  46.049  48.657  1.00  0.00           C
ATOM   1473  HA  GLN    96      68.801  45.954  48.904  1.00  0.00           H
ATOM   1474  CB  GLN    96      67.486  47.531  48.297  1.00  0.00           C
ATOM   1475  HB2 GLN    96      67.631  48.130  49.196  1.00  0.00           H
ATOM   1476  HB3 GLN    96      68.231  47.855  47.569  1.00  0.00           H
ATOM   1477  CG  GLN    96      66.089  47.825  47.729  1.00  0.00           C
ATOM   1478  HG2 GLN    96      65.976  47.351  46.754  1.00  0.00           H
ATOM   1479  HG3 GLN    96      65.343  47.397  48.397  1.00  0.00           H
ATOM   1480  CD  GLN    96      65.821  49.322  47.575  1.00  0.00           C
ATOM   1481  OE1 GLN    96      66.588  50.085  46.996  1.00  0.00           O
ATOM   1482  NE2 GLN    96      64.710  49.793  48.089  1.00  0.00           N
ATOM   1483 HE21 GLN    96      64.458  50.750  47.954  1.00  0.00           H
ATOM   1484 HE22 GLN    96      64.015  49.134  48.439  1.00  0.00           H
ATOM   1485  C   GLN    96      66.947  45.619  49.912  1.00  0.00           C
ATOM   1486  O   GLN    96      65.807  45.174  49.808  1.00  0.00           O
ATOM   1487  N   GLU    97      67.521  45.800  51.107  1.00  0.00           N
ATOM   1488  H   GLU    97      68.477  46.126  51.126  1.00  0.00           H
ATOM   1489  CA  GLU    97      66.883  45.511  52.415  1.00  0.00           C
ATOM   1490  HA  GLU    97      66.128  44.738  52.263  1.00  0.00           H
ATOM   1491  CB  GLU    97      67.946  44.900  53.358  1.00  0.00           C
ATOM   1492  HB2 GLU    97      68.246  43.944  52.926  1.00  0.00           H
ATOM   1493  HB3 GLU    97      68.825  45.547  53.322  1.00  0.00           H
ATOM   1494  CG  GLU    97      67.650  44.654  54.856  1.00  0.00           C
ATOM   1495  HG2 GLU    97      68.516  44.130  55.268  1.00  0.00           H
ATOM   1496  HG3 GLU    97      67.618  45.618  55.365  1.00  0.00           H
ATOM   1497  CD  GLU    97      66.383  43.859  55.237  1.00  0.00           C
ATOM   1498  OE1 GLU    97      66.405  43.240  56.331  1.00  0.00           O
ATOM   1499  OE2 GLU    97      65.333  43.910  54.552  1.00  0.00           O
ATOM   1500  C   GLU    97      66.097  46.719  52.998  1.00  0.00           C
ATOM   1501  O   GLU    97      65.684  46.722  54.155  1.00  0.00           O
ATOM   1502  N   GLY    98      65.824  47.765  52.212  1.00  0.00           N
ATOM   1503  H   GLY    98      66.173  47.765  51.269  1.00  0.00           H
ATOM   1504  CA  GLY    98      64.874  48.813  52.610  1.00  0.00           C
ATOM   1505  HA2 GLY    98      64.643  49.414  51.733  1.00  0.00           H
ATOM   1506  HA3 GLY    98      63.949  48.337  52.934  1.00  0.00           H
ATOM   1507  C   GLY    98      65.355  49.775  53.717  1.00  0.00           C
ATOM   1508  O   GLY    98      66.475  50.290  53.692  1.00  0.00           O
ATOM   1509  N   ASN    99      64.477  50.095  54.671  1.00  0.00           N
ATOM   1510  H   ASN    99      63.560  49.660  54.625  1.00  0.00           H
ATOM   1511  CA  ASN    99      64.764  50.939  55.840  1.00  0.00           C
ATOM   1512  HA  ASN    99      65.603  51.591  55.597  1.00  0.00           H
ATOM   1513  CB  ASN    99      63.535  51.813  56.137  1.00  0.00           C
ATOM   1514  HB2 ASN    99      62.661  51.164  56.172  1.00  0.00           H
ATOM   1515  HB3 ASN    99      63.631  52.278  57.116  1.00  0.00           H
ATOM   1516  CG  ASN    99      63.296  52.924  55.132  1.00  0.00           C
ATOM   1517  OD1 ASN    99      64.199  53.441  54.483  1.00  0.00           O
ATOM   1518  ND2 ASN    99      62.061  53.343  55.012  1.00  0.00           N
ATOM   1519 HD21 ASN    99      61.854  54.025  54.308  1.00  0.00           H
ATOM   1520 HD22 ASN    99      61.328  52.839  55.508  1.00  0.00           H
ATOM   1521  C   ASN    99      65.152  50.139  57.105  1.00  0.00           C
ATOM   1522  O   ASN    99      64.682  49.013  57.276  1.00  0.00           O
ATOM   1523  N   PRO   100      65.948  50.708  58.034  1.00  0.00           N
ATOM   1524  CD  PRO   100      66.530  52.042  57.995  1.00  0.00           C
ATOM   1525  HD2 PRO   100      65.820  52.789  57.640  1.00  0.00           H
ATOM   1526  HD3 PRO   100      67.416  52.029  57.359  1.00  0.00           H
ATOM   1527  CG  PRO   100      66.933  52.353  59.435  1.00  0.00           C
ATOM   1528  HG2 PRO   100      66.073  52.745  59.981  1.00  0.00           H
ATOM   1529  HG3 PRO   100      67.772  53.049  59.481  1.00  0.00           H
ATOM   1530  CB  PRO   100      67.306  50.976  59.980  1.00  0.00           C
ATOM   1531  HB2 PRO   100      67.229  50.939  61.068  1.00  0.00           H
ATOM   1532  HB3 PRO   100      68.320  50.722  59.667  1.00  0.00           H
ATOM   1533  CA  PRO   100      66.308  50.042  59.289  1.00  0.00           C
ATOM   1534  HA  PRO   100      66.807  49.099  59.062  1.00  0.00           H
ATOM   1535  C   PRO   100      65.099  49.744  60.196  1.00  0.00           C
ATOM   1536  O   PRO   100      64.041  50.368  60.102  1.00  0.00           O
ATOM   1537  N   ARG   101      65.279  48.737  61.059  1.00  0.00           N
ATOM   1538  H   ARG   101      66.211  48.358  61.129  1.00  0.00           H
ATOM   1539  CA  ARG   101      64.279  48.223  62.008  1.00  0.00           C
ATOM   1540  HA  ARG   101      63.307  48.298  61.527  1.00  0.00           H
ATOM   1541  CB  ARG   101      64.593  46.753  62.333  1.00  0.00           C
ATOM   1542  HB2 ARG   101      65.631  46.673  62.663  1.00  0.00           H
ATOM   1543  HB3 ARG   101      63.951  46.415  63.147  1.00  0.00           H
ATOM   1544  CG  ARG   101      64.364  45.838  61.126  1.00  0.00           C
ATOM   1545  HG2 ARG   101      63.313  45.887  60.836  1.00  0.00           H
ATOM   1546  HG3 ARG   101      64.975  46.166  60.284  1.00  0.00           H
ATOM   1547  CD  ARG   101      64.721  44.389  61.469  1.00  0.00           C
ATOM   1548  HD2 ARG   101      65.778  44.313  61.727  1.00  0.00           H
ATOM   1549  HD3 ARG   101      64.132  44.075  62.334  1.00  0.00           H
ATOM   1550  NE  ARG   101      64.398  43.515  60.337  1.00  0.00           N
ATOM   1551  HE  ARG   101      63.412  43.268  60.238  1.00  0.00           H
ATOM   1552  CZ  ARG   101      65.140  43.280  59.272  1.00  0.00           C
ATOM   1553  NH1 ARG   101      66.376  43.656  59.116  1.00  0.00           N
ATOM   1554 HH11 ARG   101      66.877  44.121  59.844  1.00  0.00           H
ATOM   1555 HH12 ARG   101      66.771  43.531  58.182  1.00  0.00           H
ATOM   1556  NH2 ARG   101      64.615  42.664  58.267  1.00  0.00           N
ATOM   1557 HH21 ARG   101      63.596  42.646  58.225  1.00  0.00           H
ATOM   1558 HH22 ARG   101      65.138  42.747  57.387  1.00  0.00           H
ATOM   1559  C   ARG   101      64.237  49.054  63.306  1.00  0.00           C
ATOM   1560  O   ARG   101      65.268  49.616  63.674  1.00  0.00           O
ATOM   1561  N   PRO   102      63.111  49.053  64.050  1.00  0.00           N
ATOM   1562  CD  PRO   102      63.006  49.765  65.318  1.00  0.00           C
ATOM   1563  HD2 PRO   102      63.403  50.779  65.237  1.00  0.00           H
ATOM   1564  HD3 PRO   102      63.551  49.213  66.085  1.00  0.00           H
ATOM   1565  CG  PRO   102      61.518  49.805  65.666  1.00  0.00           C
ATOM   1566  HG2 PRO   102      61.058  50.688  65.219  1.00  0.00           H
ATOM   1567  HG3 PRO   102      61.355  49.791  66.744  1.00  0.00           H
ATOM   1568  CB  PRO   102      60.986  48.540  64.991  1.00  0.00           C
ATOM   1569  HB2 PRO   102      59.916  48.599  64.798  1.00  0.00           H
ATOM   1570  HB3 PRO   102      61.210  47.674  65.618  1.00  0.00           H
ATOM   1571  CA  PRO   102      61.810  48.464  63.701  1.00  0.00           C
ATOM   1572  HA  PRO   102      61.920  47.419  63.412  1.00  0.00           H
ATOM   1573  C   PRO   102      61.134  49.238  62.560  1.00  0.00           C
ATOM   1574  O   PRO   102      61.472  50.394  62.310  1.00  0.00           O
ATOM   1575  N   ARG   103      60.217  48.586  61.829  1.00  0.00           N
ATOM   1576  H   ARG   103      60.037  47.615  62.046  1.00  0.00           H
ATOM   1577  CA  ARG   103      59.647  49.141  60.583  1.00  0.00           C
ATOM   1578  HA  ARG   103      59.578  50.222  60.711  1.00  0.00           H
ATOM   1579  CB  ARG   103      60.636  48.870  59.429  1.00  0.00           C
ATOM   1580  HB2 ARG   103      60.282  49.359  58.522  1.00  0.00           H
ATOM   1581  HB3 ARG   103      61.587  49.336  59.690  1.00  0.00           H
ATOM   1582  CG  ARG   103      60.878  47.382  59.110  1.00  0.00           C
ATOM   1583  HG2 ARG   103      61.011  46.803  60.024  1.00  0.00           H
ATOM   1584  HG3 ARG   103      60.030  46.987  58.548  1.00  0.00           H
ATOM   1585  CD  ARG   103      62.149  47.269  58.270  1.00  0.00           C
ATOM   1586  HD2 ARG   103      62.045  47.924  57.400  1.00  0.00           H
ATOM   1587  HD3 ARG   103      62.998  47.618  58.861  1.00  0.00           H
ATOM   1588  NE  ARG   103      62.412  45.896  57.807  1.00  0.00           N
ATOM   1589  HE  ARG   103      61.922  45.118  58.249  1.00  0.00           H
ATOM   1590  CZ  ARG   103      63.254  45.609  56.831  1.00  0.00           C
ATOM   1591  NH1 ARG   103      64.088  46.486  56.363  1.00  0.00           N
ATOM   1592 HH11 ARG   103      64.139  47.413  56.761  1.00  0.00           H
ATOM   1593 HH12 ARG   103      64.695  46.276  55.574  1.00  0.00           H
ATOM   1594  NH2 ARG   103      63.284  44.430  56.300  1.00  0.00           N
ATOM   1595 HH21 ARG   103      62.673  43.699  56.650  1.00  0.00           H
ATOM   1596 HH22 ARG   103      64.008  44.241  55.599  1.00  0.00           H
ATOM   1597  C   ARG   103      58.216  48.711  60.234  1.00  0.00           C
ATOM   1598  O   ARG   103      57.736  49.076  59.162  1.00  0.00           O
ATOM   1599  N   VAL   104      57.548  47.949  61.102  1.00  0.00           N
ATOM   1600  H   VAL   104      57.956  47.784  62.009  1.00  0.00           H
ATOM   1601  CA  VAL   104      56.180  47.437  60.915  1.00  0.00           C
ATOM   1602  HA  VAL   104      55.623  48.154  60.312  1.00  0.00           H
ATOM   1603  CB  VAL   104      56.139  46.060  60.207  1.00  0.00           C
ATOM   1604  HB  VAL   104      56.305  45.285  60.954  1.00  0.00           H
ATOM   1605  CG1 VAL   104      54.760  45.833  59.579  1.00  0.00           C
ATOM   1606 HG11 VAL   104      54.730  44.836  59.136  1.00  0.00           H
ATOM   1607 HG12 VAL   104      53.982  45.898  60.338  1.00  0.00           H
ATOM   1608 HG13 VAL   104      54.572  46.575  58.802  1.00  0.00           H
ATOM   1609  CG2 VAL   104      57.186  45.834  59.108  1.00  0.00           C
ATOM   1610 HG21 VAL   104      58.189  45.867  59.530  1.00  0.00           H
ATOM   1611 HG22 VAL   104      57.049  44.843  58.673  1.00  0.00           H
ATOM   1612 HG23 VAL   104      57.089  46.584  58.323  1.00  0.00           H
ATOM   1613  C   VAL   104      55.511  47.331  62.290  1.00  0.00           C
ATOM   1614  O   VAL   104      56.146  46.898  63.252  1.00  0.00           O
ATOM   1615  N   PHE   105      54.249  47.750  62.389  1.00  0.00           N
ATOM   1616  H   PHE   105      53.826  48.153  61.559  1.00  0.00           H
ATOM   1617  CA  PHE   105      53.551  48.005  63.654  1.00  0.00           C
ATOM   1618  HA  PHE   105      54.020  47.423  64.449  1.00  0.00           H
ATOM   1619  CB  PHE   105      53.688  49.499  63.987  1.00  0.00           C
ATOM   1620  HB2 PHE   105      53.109  50.073  63.264  1.00  0.00           H
ATOM   1621  HB3 PHE   105      53.255  49.692  64.965  1.00  0.00           H
ATOM   1622  CG  PHE   105      55.121  49.992  63.969  1.00  0.00           C
ATOM   1623  CD1 PHE   105      56.001  49.621  65.001  1.00  0.00           C
ATOM   1624  HD1 PHE   105      55.643  49.047  65.841  1.00  0.00           H
ATOM   1625  CE1 PHE   105      57.354  49.989  64.939  1.00  0.00           C
ATOM   1626  HE1 PHE   105      58.023  49.737  65.749  1.00  0.00           H
ATOM   1627  CZ  PHE   105      57.832  50.716  63.836  1.00  0.00           C
ATOM   1628  HZ  PHE   105      58.867  51.019  63.808  1.00  0.00           H
ATOM   1629  CE2 PHE   105      56.956  51.101  62.808  1.00  0.00           C
ATOM   1630  HE2 PHE   105      57.318  51.696  61.982  1.00  0.00           H
ATOM   1631  CD2 PHE   105      55.601  50.739  62.875  1.00  0.00           C
ATOM   1632  HD2 PHE   105      54.928  51.032  62.084  1.00  0.00           H
ATOM   1633  C   PHE   105      52.070  47.609  63.560  1.00  0.00           C
ATOM   1634  O   PHE   105      51.412  47.925  62.571  1.00  0.00           O
ATOM   1635  N   ARG   106      51.520  46.946  64.586  1.00  0.00           N
ATOM   1636  H   ARG   106      52.089  46.781  65.402  1.00  0.00           H
ATOM   1637  CA  ARG   106      50.087  46.593  64.670  1.00  0.00           C
ATOM   1638  HA  ARG   106      49.626  46.652  63.681  1.00  0.00           H
ATOM   1639  CB  ARG   106      49.891  45.168  65.213  1.00  0.00           C
ATOM   1640  HB2 ARG   106      50.264  45.123  66.238  1.00  0.00           H
ATOM   1641  HB3 ARG   106      48.818  44.969  65.249  1.00  0.00           H
ATOM   1642  CG  ARG   106      50.559  44.051  64.404  1.00  0.00           C
ATOM   1643  HG2 ARG   106      50.248  44.111  63.359  1.00  0.00           H
ATOM   1644  HG3 ARG   106      51.644  44.142  64.474  1.00  0.00           H
ATOM   1645  CD  ARG   106      50.109  42.711  64.996  1.00  0.00           C
ATOM   1646  HD2 ARG   106      50.264  42.714  66.076  1.00  0.00           H
ATOM   1647  HD3 ARG   106      49.038  42.607  64.815  1.00  0.00           H
ATOM   1648  NE  ARG   106      50.803  41.569  64.382  1.00  0.00           N
ATOM   1649  HE  ARG   106      50.541  41.326  63.429  1.00  0.00           H
ATOM   1650  CZ  ARG   106      51.722  40.788  64.916  1.00  0.00           C
ATOM   1651  NH1 ARG   106      52.247  40.984  66.091  1.00  0.00           N
ATOM   1652 HH11 ARG   106      51.847  41.642  66.727  1.00  0.00           H
ATOM   1653 HH12 ARG   106      52.847  40.247  66.463  1.00  0.00           H
ATOM   1654  NH2 ARG   106      52.141  39.754  64.259  1.00  0.00           N
ATOM   1655 HH21 ARG   106      51.683  39.510  63.379  1.00  0.00           H
ATOM   1656 HH22 ARG   106      52.880  39.187  64.653  1.00  0.00           H
ATOM   1657  C   ARG   106      49.325  47.543  65.594  1.00  0.00           C
ATOM   1658  O   ARG   106      49.847  47.892  66.649  1.00  0.00           O
ATOM   1659  N   LEU   107      48.066  47.836  65.272  1.00  0.00           N
ATOM   1660  H   LEU   107      47.723  47.545  64.360  1.00  0.00           H
ATOM   1661  CA  LEU   107      47.132  48.560  66.135  1.00  0.00           C
ATOM   1662  HA  LEU   107      47.548  48.654  67.138  1.00  0.00           H
ATOM   1663  CB  LEU   107      46.913  49.992  65.611  1.00  0.00           C
ATOM   1664  HB2 LEU   107      46.429  49.955  64.639  1.00  0.00           H
ATOM   1665  HB3 LEU   107      46.221  50.469  66.306  1.00  0.00           H
ATOM   1666  CG  LEU   107      48.179  50.866  65.508  1.00  0.00           C
ATOM   1667  HG  LEU   107      48.876  50.597  66.303  1.00  0.00           H
ATOM   1668  CD1 LEU   107      48.883  50.748  64.148  1.00  0.00           C
ATOM   1669 HD11 LEU   107      49.166  49.722  63.937  1.00  0.00           H
ATOM   1670 HD12 LEU   107      48.217  51.090  63.355  1.00  0.00           H
ATOM   1671 HD13 LEU   107      49.787  51.356  64.144  1.00  0.00           H
ATOM   1672  CD2 LEU   107      47.824  52.344  65.672  1.00  0.00           C
ATOM   1673 HD21 LEU   107      48.712  52.952  65.538  1.00  0.00           H
ATOM   1674 HD22 LEU   107      47.076  52.630  64.931  1.00  0.00           H
ATOM   1675 HD23 LEU   107      47.405  52.522  66.662  1.00  0.00           H
ATOM   1676  C   LEU   107      45.829  47.739  66.231  1.00  0.00           C
ATOM   1677  O   LEU   107      44.961  47.887  65.370  1.00  0.00           O
ATOM   1678  N   PRO   108      45.709  46.797  67.193  1.00  0.00           N
ATOM   1679  CD  PRO   108      46.711  46.417  68.182  1.00  0.00           C
ATOM   1680  HD2 PRO   108      46.533  46.972  69.105  1.00  0.00           H
ATOM   1681  HD3 PRO   108      47.730  46.583  67.834  1.00  0.00           H
ATOM   1682  CG  PRO   108      46.494  44.926  68.428  1.00  0.00           C
ATOM   1683  HG2 PRO   108      46.839  44.622  69.417  1.00  0.00           H
ATOM   1684  HG3 PRO   108      46.992  44.348  67.648  1.00  0.00           H
ATOM   1685  CB  PRO   108      44.981  44.788  68.285  1.00  0.00           C
ATOM   1686  HB2 PRO   108      44.502  45.090  69.218  1.00  0.00           H
ATOM   1687  HB3 PRO   108      44.689  43.771  68.020  1.00  0.00           H
ATOM   1688  CA  PRO   108      44.651  45.781  67.165  1.00  0.00           C
ATOM   1689  HA  PRO   108      44.704  45.257  66.211  1.00  0.00           H
ATOM   1690  C   PRO   108      43.235  46.353  67.300  1.00  0.00           C
ATOM   1691  O   PRO   108      42.387  46.060  66.462  1.00  0.00           O
ATOM   1692  N   GLU   109      42.985  47.212  68.291  1.00  0.00           N
ATOM   1693  H   GLU   109      43.631  47.252  69.066  1.00  0.00           H
ATOM   1694  CA  GLU   109      41.668  47.833  68.501  1.00  0.00           C
ATOM   1695  HA  GLU   109      40.916  47.044  68.570  1.00  0.00           H
ATOM   1696  CB  GLU   109      41.675  48.636  69.817  1.00  0.00           C
ATOM   1697  HB2 GLU   109      42.703  48.832  70.131  1.00  0.00           H
ATOM   1698  HB3 GLU   109      41.203  49.603  69.646  1.00  0.00           H
ATOM   1699  CG  GLU   109      40.918  47.936  70.958  1.00  0.00           C
ATOM   1700  HG2 GLU   109      41.088  48.491  71.883  1.00  0.00           H
ATOM   1701  HG3 GLU   109      39.850  47.994  70.733  1.00  0.00           H
ATOM   1702  CD  GLU   109      41.320  46.465  71.157  1.00  0.00           C
ATOM   1703  OE1 GLU   109      42.541  46.184  71.119  1.00  0.00           O
ATOM   1704  OE2 GLU   109      40.396  45.636  71.305  1.00  0.00           O
ATOM   1705  C   GLU   109      41.238  48.731  67.322  1.00  0.00           C
ATOM   1706  O   GLU   109      40.079  48.711  66.903  1.00  0.00           O
ATOM   1707  N   ASP   110      42.185  49.463  66.728  1.00  0.00           N
ATOM   1708  H   ASP   110      43.113  49.425  67.116  1.00  0.00           H
ATOM   1709  CA  ASP   110      41.986  50.203  65.473  1.00  0.00           C
ATOM   1710  HA  ASP   110      41.108  50.843  65.574  1.00  0.00           H
ATOM   1711  CB  ASP   110      43.213  51.092  65.196  1.00  0.00           C
ATOM   1712  HB2 ASP   110      44.094  50.458  65.122  1.00  0.00           H
ATOM   1713  HB3 ASP   110      43.078  51.589  64.234  1.00  0.00           H
ATOM   1714  CG  ASP   110      43.453  52.174  66.251  1.00  0.00           C
ATOM   1715  OD1 ASP   110      42.463  52.705  66.797  1.00  0.00           O
ATOM   1716  OD2 ASP   110      44.631  52.520  66.511  1.00  0.00           O
ATOM   1717  C   ASP   110      41.758  49.285  64.257  1.00  0.00           C
ATOM   1718  O   ASP   110      41.280  49.740  63.217  1.00  0.00           O
ATOM   1719  N   GLN   111      42.097  47.998  64.387  1.00  0.00           N
ATOM   1720  H   GLN   111      42.407  47.701  65.306  1.00  0.00           H
ATOM   1721  CA  GLN   111      42.105  46.977  63.336  1.00  0.00           C
ATOM   1722  HA  GLN   111      42.647  46.124  63.745  1.00  0.00           H
ATOM   1723  CB  GLN   111      40.663  46.489  63.059  1.00  0.00           C
ATOM   1724  HB2 GLN   111      40.059  47.331  62.728  1.00  0.00           H
ATOM   1725  HB3 GLN   111      40.678  45.733  62.272  1.00  0.00           H
ATOM   1726  CG  GLN   111      40.050  45.876  64.339  1.00  0.00           C
ATOM   1727  HG2 GLN   111      40.656  45.014  64.624  1.00  0.00           H
ATOM   1728  HG3 GLN   111      40.097  46.593  65.156  1.00  0.00           H
ATOM   1729  CD  GLN   111      38.592  45.435  64.252  1.00  0.00           C
ATOM   1730  OE1 GLN   111      37.751  45.991  63.556  1.00  0.00           O
ATOM   1731  NE2 GLN   111      38.204  44.433  65.009  1.00  0.00           N
ATOM   1732 HE21 GLN   111      37.257  44.113  64.942  1.00  0.00           H
ATOM   1733 HE22 GLN   111      38.865  44.011  65.646  1.00  0.00           H
ATOM   1734  C   GLN   111      42.949  47.435  62.130  1.00  0.00           C
ATOM   1735  O   GLN   111      42.499  47.437  60.978  1.00  0.00           O
ATOM   1736  N   ALA   112      44.187  47.858  62.426  1.00  0.00           N
ATOM   1737  H   ALA   112      44.487  47.780  63.394  1.00  0.00           H
ATOM   1738  CA  ALA   112      45.066  48.613  61.532  1.00  0.00           C
ATOM   1739  HA  ALA   112      44.758  48.444  60.501  1.00  0.00           H
ATOM   1740  CB  ALA   112      44.870  50.098  61.852  1.00  0.00           C
ATOM   1741  HB1 ALA   112      45.241  50.319  62.849  1.00  0.00           H
ATOM   1742  HB2 ALA   112      45.400  50.715  61.127  1.00  0.00           H
ATOM   1743  HB3 ALA   112      43.810  50.336  61.826  1.00  0.00           H
ATOM   1744  C   ALA   112      46.552  48.218  61.646  1.00  0.00           C
ATOM   1745  O   ALA   112      46.975  47.582  62.614  1.00  0.00           O
ATOM   1746  N   VAL   113      47.368  48.642  60.677  1.00  0.00           N
ATOM   1747  H   VAL   113      46.949  49.176  59.919  1.00  0.00           H
ATOM   1748  CA  VAL   113      48.834  48.465  60.628  1.00  0.00           C
ATOM   1749  HA  VAL   113      49.192  48.238  61.629  1.00  0.00           H
ATOM   1750  CB  VAL   113      49.201  47.277  59.701  1.00  0.00           C
ATOM   1751  HB  VAL   113      48.496  47.261  58.871  1.00  0.00           H
ATOM   1752  CG1 VAL   113      50.610  47.320  59.084  1.00  0.00           C
ATOM   1753 HG11 VAL   113      50.715  48.202  58.453  1.00  0.00           H
ATOM   1754 HG12 VAL   113      51.371  47.329  59.864  1.00  0.00           H
ATOM   1755 HG13 VAL   113      50.752  46.446  58.449  1.00  0.00           H
ATOM   1756  CG2 VAL   113      49.091  45.947  60.459  1.00  0.00           C
ATOM   1757 HG21 VAL   113      48.087  45.831  60.865  1.00  0.00           H
ATOM   1758 HG22 VAL   113      49.280  45.119  59.775  1.00  0.00           H
ATOM   1759 HG23 VAL   113      49.816  45.921  61.272  1.00  0.00           H
ATOM   1760  C   VAL   113      49.512  49.770  60.189  1.00  0.00           C
ATOM   1761  O   VAL   113      48.935  50.530  59.413  1.00  0.00           O
ATOM   1762  N   ILE   114      50.748  50.019  60.636  1.00  0.00           N
ATOM   1763  H   ILE   114      51.180  49.312  61.224  1.00  0.00           H
ATOM   1764  CA  ILE   114      51.620  51.080  60.104  1.00  0.00           C
ATOM   1765  HA  ILE   114      51.139  51.507  59.229  1.00  0.00           H
ATOM   1766  CB  ILE   114      51.840  52.244  61.105  1.00  0.00           C
ATOM   1767  HB  ILE   114      52.187  51.827  62.051  1.00  0.00           H
ATOM   1768  CG2 ILE   114      52.911  53.230  60.589  1.00  0.00           C
ATOM   1769 HG21 ILE   114      53.879  52.740  60.496  1.00  0.00           H
ATOM   1770 HG22 ILE   114      52.612  53.633  59.621  1.00  0.00           H
ATOM   1771 HG23 ILE   114      53.047  54.051  61.291  1.00  0.00           H
ATOM   1772  CG1 ILE   114      50.514  53.000  61.355  1.00  0.00           C
ATOM   1773 HG12 ILE   114      50.235  53.551  60.456  1.00  0.00           H
ATOM   1774 HG13 ILE   114      49.724  52.281  61.567  1.00  0.00           H
ATOM   1775  CD1 ILE   114      50.559  53.971  62.541  1.00  0.00           C
ATOM   1776 HD11 ILE   114      50.868  53.438  63.439  1.00  0.00           H
ATOM   1777 HD12 ILE   114      51.251  54.789  62.351  1.00  0.00           H
ATOM   1778 HD13 ILE   114      49.565  54.389  62.699  1.00  0.00           H
ATOM   1779  C   ILE   114      52.927  50.443  59.626  1.00  0.00           C
ATOM   1780  O   ILE   114      53.505  49.608  60.326  1.00  0.00           O
ATOM   1781  N   ASN   115      53.417  50.840  58.449  1.00  0.00           N
ATOM   1782  H   ASN   115      52.895  51.531  57.915  1.00  0.00           H
ATOM   1783  CA  ASN   115      54.658  50.320  57.875  1.00  0.00           C
ATOM   1784  HA  ASN   115      55.240  49.873  58.682  1.00  0.00           H
ATOM   1785  CB  ASN   115      54.340  49.196  56.872  1.00  0.00           C
ATOM   1786  HB2 ASN   115      55.186  48.511  56.837  1.00  0.00           H
ATOM   1787  HB3 ASN   115      53.467  48.634  57.201  1.00  0.00           H
ATOM   1788  CG  ASN   115      54.122  49.705  55.455  1.00  0.00           C
ATOM   1789  OD1 ASN   115      55.077  49.909  54.720  1.00  0.00           O
ATOM   1790  ND2 ASN   115      52.898  49.928  55.048  1.00  0.00           N
ATOM   1791 HD21 ASN   115      52.794  50.307  54.106  1.00  0.00           H
ATOM   1792 HD22 ASN   115      52.114  49.868  55.672  1.00  0.00           H
ATOM   1793  C   ASN   115      55.546  51.403  57.243  1.00  0.00           C
ATOM   1794  O   ASN   115      55.060  52.395  56.696  1.00  0.00           O
ATOM   1795  N   ARG   116      56.858  51.137  57.260  1.00  0.00           N
ATOM   1796  H   ARG   116      57.156  50.329  57.799  1.00  0.00           H
ATOM   1797  CA  ARG   116      57.897  51.916  56.567  1.00  0.00           C
ATOM   1798  HA  ARG   116      57.430  52.416  55.717  1.00  0.00           H
ATOM   1799  CB  ARG   116      58.454  53.014  57.497  1.00  0.00           C
ATOM   1800  HB2 ARG   116      59.200  53.588  56.946  1.00  0.00           H
ATOM   1801  HB3 ARG   116      57.649  53.701  57.759  1.00  0.00           H
ATOM   1802  CG  ARG   116      59.081  52.465  58.792  1.00  0.00           C
ATOM   1803  HG2 ARG   116      58.292  52.291  59.524  1.00  0.00           H
ATOM   1804  HG3 ARG   116      59.583  51.521  58.595  1.00  0.00           H
ATOM   1805  CD  ARG   116      60.120  53.437  59.363  1.00  0.00           C
ATOM   1806  HD2 ARG   116      60.959  53.496  58.669  1.00  0.00           H
ATOM   1807  HD3 ARG   116      59.681  54.435  59.445  1.00  0.00           H
ATOM   1808  NE  ARG   116      60.616  52.993  60.680  1.00  0.00           N
ATOM   1809  HE  ARG   116      61.446  52.423  60.724  1.00  0.00           H
ATOM   1810  CZ  ARG   116      60.073  53.313  61.840  1.00  0.00           C
ATOM   1811  NH1 ARG   116      58.967  53.975  61.920  1.00  0.00           N
ATOM   1812 HH11 ARG   116      58.506  54.343  61.097  1.00  0.00           H
ATOM   1813 HH12 ARG   116      58.656  54.272  62.845  1.00  0.00           H
ATOM   1814  NH2 ARG   116      60.613  52.933  62.955  1.00  0.00           N
ATOM   1815 HH21 ARG   116      61.309  52.204  62.937  1.00  0.00           H
ATOM   1816 HH22 ARG   116      60.121  53.160  63.832  1.00  0.00           H
ATOM   1817  C   ARG   116      58.994  51.032  55.955  1.00  0.00           C
ATOM   1818  O   ARG   116      60.167  51.400  56.021  1.00  0.00           O
ATOM   1819  N   TYR   117      58.633  49.864  55.412  1.00  0.00           N
ATOM   1820  H   TYR   117      57.643  49.689  55.311  1.00  0.00           H
ATOM   1821  CA  TYR   117      59.563  48.835  54.901  1.00  0.00           C
ATOM   1822  HA  TYR   117      60.058  48.370  55.754  1.00  0.00           H
ATOM   1823  CB  TYR   117      58.780  47.750  54.130  1.00  0.00           C
ATOM   1824  HB2 TYR   117      57.798  48.129  53.851  1.00  0.00           H
ATOM   1825  HB3 TYR   117      59.302  47.520  53.200  1.00  0.00           H
ATOM   1826  CG  TYR   117      58.587  46.439  54.863  1.00  0.00           C
ATOM   1827  CD1 TYR   117      59.716  45.711  55.286  1.00  0.00           C
ATOM   1828  HD1 TYR   117      60.710  46.093  55.097  1.00  0.00           H
ATOM   1829  CE1 TYR   117      59.549  44.477  55.932  1.00  0.00           C
ATOM   1830  HE1 TYR   117      60.402  43.909  56.261  1.00  0.00           H
ATOM   1831  CZ  TYR   117      58.257  43.955  56.146  1.00  0.00           C
ATOM   1832  OH  TYR   117      58.129  42.762  56.780  1.00  0.00           O
ATOM   1833  HH  TYR   117      57.286  42.324  56.583  1.00  0.00           H
ATOM   1834  CE2 TYR   117      57.123  44.674  55.710  1.00  0.00           C
ATOM   1835  HE2 TYR   117      56.134  44.272  55.890  1.00  0.00           H
ATOM   1836  CD2 TYR   117      57.293  45.919  55.067  1.00  0.00           C
ATOM   1837  HD2 TYR   117      56.428  46.477  54.733  1.00  0.00           H
ATOM   1838  C   TYR   117      60.677  49.409  54.007  1.00  0.00           C
ATOM   1839  O   TYR   117      61.840  49.031  54.162  1.00  0.00           O
ATOM   1840  N   GLY   118      60.340  50.364  53.140  1.00  0.00           N
ATOM   1841  H   GLY   118      59.342  50.504  52.982  1.00  0.00           H
ATOM   1842  CA  GLY   118      61.288  51.115  52.316  1.00  0.00           C
ATOM   1843  HA2 GLY   118      60.858  52.090  52.088  1.00  0.00           H
ATOM   1844  HA3 GLY   118      62.218  51.265  52.863  1.00  0.00           H
ATOM   1845  C   GLY   118      61.612  50.425  50.994  1.00  0.00           C
ATOM   1846  O   GLY   118      62.759  50.476  50.559  1.00  0.00           O
ATOM   1847  N   PHE   119      60.637  49.741  50.387  1.00  0.00           N
ATOM   1848  H   PHE   119      59.702  49.765  50.790  1.00  0.00           H
ATOM   1849  CA  PHE   119      60.778  48.934  49.172  1.00  0.00           C
ATOM   1850  HA  PHE   119      59.846  48.385  49.047  1.00  0.00           H
ATOM   1851  CB  PHE   119      60.917  49.834  47.930  1.00  0.00           C
ATOM   1852  HB2 PHE   119      61.826  50.431  48.007  1.00  0.00           H
ATOM   1853  HB3 PHE   119      61.019  49.199  47.050  1.00  0.00           H
ATOM   1854  CG  PHE   119      59.732  50.747  47.707  1.00  0.00           C
ATOM   1855  CD1 PHE   119      59.745  52.069  48.186  1.00  0.00           C
ATOM   1856  HD1 PHE   119      60.619  52.451  48.691  1.00  0.00           H
ATOM   1857  CE1 PHE   119      58.608  52.882  48.027  1.00  0.00           C
ATOM   1858  HE1 PHE   119      58.603  53.891  48.413  1.00  0.00           H
ATOM   1859  CZ  PHE   119      57.465  52.376  47.382  1.00  0.00           C
ATOM   1860  HZ  PHE   119      56.587  52.995  47.273  1.00  0.00           H
ATOM   1861  CE2 PHE   119      57.459  51.061  46.884  1.00  0.00           C
ATOM   1862  HE2 PHE   119      56.573  50.673  46.398  1.00  0.00           H
ATOM   1863  CD2 PHE   119      58.594  50.249  47.049  1.00  0.00           C
ATOM   1864  HD2 PHE   119      58.599  49.236  46.683  1.00  0.00           H
ATOM   1865  C   PHE   119      61.873  47.864  49.278  1.00  0.00           C
ATOM   1866  O   PHE   119      62.765  47.792  48.433  1.00  0.00           O
ATOM   1867  N   ASN   120      61.856  47.049  50.335  1.00  0.00           N
ATOM   1868  H   ASN   120      61.112  47.124  51.016  1.00  0.00           H
ATOM   1869  CA  ASN   120      62.738  45.885  50.399  1.00  0.00           C
ATOM   1870  HA  ASN   120      63.739  46.245  50.173  1.00  0.00           H
ATOM   1871  CB  ASN   120      62.784  45.311  51.826  1.00  0.00           C
ATOM   1872  HB2 ASN   120      63.576  44.562  51.867  1.00  0.00           H
ATOM   1873  HB3 ASN   120      63.042  46.100  52.531  1.00  0.00           H
ATOM   1874  CG  ASN   120      61.482  44.685  52.289  1.00  0.00           C
ATOM   1875  OD1 ASN   120      60.388  45.156  52.023  1.00  0.00           O
ATOM   1876  ND2 ASN   120      61.567  43.588  53.004  1.00  0.00           N
ATOM   1877 HD21 ASN   120      60.702  43.257  53.395  1.00  0.00           H
ATOM   1878 HD22 ASN   120      62.470  43.254  53.297  1.00  0.00           H
ATOM   1879  C   ASN   120      62.359  44.855  49.310  1.00  0.00           C
ATOM   1880  O   ASN   120      61.178  44.608  49.075  1.00  0.00           O
ATOM   1881  N   SER   121      63.345  44.268  48.624  1.00  0.00           N
ATOM   1882  H   SER   121      64.304  44.508  48.864  1.00  0.00           H
ATOM   1883  CA  SER   121      63.127  43.418  47.446  1.00  0.00           C
ATOM   1884  HA  SER   121      62.244  42.802  47.597  1.00  0.00           H
ATOM   1885  CB  SER   121      62.865  44.298  46.221  1.00  0.00           C
ATOM   1886  HB2 SER   121      62.064  45.010  46.434  1.00  0.00           H
ATOM   1887  HB3 SER   121      63.779  44.844  45.996  1.00  0.00           H
ATOM   1888  OG  SER   121      62.503  43.504  45.107  1.00  0.00           O
ATOM   1889  HG  SER   121      61.595  43.201  45.239  1.00  0.00           H
ATOM   1890  C   SER   121      64.331  42.511  47.166  1.00  0.00           C
ATOM   1891  O   SER   121      65.477  42.939  47.297  1.00  0.00           O
ATOM   1892  N   HIE   122      64.096  41.276  46.719  1.00  0.00           N
ATOM   1893  H   HIE   122      63.141  40.932  46.719  1.00  0.00           H
ATOM   1894  CA  HIE   122      65.147  40.401  46.170  1.00  0.00           C
ATOM   1895  HA  HIE   122      66.035  40.483  46.797  1.00  0.00           H
ATOM   1896  CB  HIE   122      64.682  38.939  46.199  1.00  0.00           C
ATOM   1897  HB2 HIE   122      63.813  38.842  45.547  1.00  0.00           H
ATOM   1898  HB3 HIE   122      65.475  38.317  45.782  1.00  0.00           H
ATOM   1899  CG  HIE   122      64.330  38.355  47.548  1.00  0.00           C
ATOM   1900  ND1 HIE   122      63.631  37.164  47.703  1.00  0.00           N
ATOM   1901  CE1 HIE   122      63.479  36.959  49.019  1.00  0.00           C
ATOM   1902  HE1 HIE   122      62.933  36.129  49.461  1.00  0.00           H
ATOM   1903  NE2 HIE   122      64.102  37.935  49.696  1.00  0.00           N
ATOM   1904  HE2 HIE   122      64.139  37.992  50.702  1.00  0.00           H
ATOM   1905  CD2 HIE   122      64.651  38.821  48.790  1.00  0.00           C
ATOM   1906  HD2 HIE   122      65.214  39.714  49.012  1.00  0.00           H
ATOM   1907  C   HIE   122      65.605  40.779  44.745  1.00  0.00           C
ATOM   1908  O   HIE   122      66.574  40.203  44.254  1.00  0.00           O
ATOM   1909  N   GLY   123      64.955  41.748  44.093  1.00  0.00           N
ATOM   1910  H   GLY   123      64.168  42.190  44.548  1.00  0.00           H
ATOM   1911  CA  GLY   123      65.316  42.237  42.757  1.00  0.00           C
ATOM   1912  HA2 GLY   123      65.119  43.304  42.726  1.00  0.00           H
ATOM   1913  HA3 GLY   123      66.384  42.098  42.587  1.00  0.00           H
ATOM   1914  C   GLY   123      64.562  41.554  41.607  1.00  0.00           C
ATOM   1915  O   GLY   123      64.190  40.380  41.706  1.00  0.00           O
ATOM   1916  N   LEU   124      64.362  42.284  40.498  1.00  0.00           N
ATOM   1917  H   LEU   124      64.701  43.239  40.486  1.00  0.00           H
ATOM   1918  CA  LEU   124      63.573  41.808  39.348  1.00  0.00           C
ATOM   1919  HA  LEU   124      62.543  41.670  39.666  1.00  0.00           H
ATOM   1920  CB  LEU   124      63.597  42.833  38.198  1.00  0.00           C
ATOM   1921  HB2 LEU   124      64.637  43.103  38.006  1.00  0.00           H
ATOM   1922  HB3 LEU   124      63.211  42.353  37.298  1.00  0.00           H
ATOM   1923  CG  LEU   124      62.775  44.112  38.426  1.00  0.00           C
ATOM   1924  HG  LEU   124      63.045  44.545  39.386  1.00  0.00           H
ATOM   1925  CD1 LEU   124      63.100  45.115  37.321  1.00  0.00           C
ATOM   1926 HD11 LEU   124      62.626  46.074  37.535  1.00  0.00           H
ATOM   1927 HD12 LEU   124      64.175  45.255  37.243  1.00  0.00           H
ATOM   1928 HD13 LEU   124      62.748  44.744  36.359  1.00  0.00           H
ATOM   1929  CD2 LEU   124      61.264  43.886  38.397  1.00  0.00           C
ATOM   1930 HD21 LEU   124      60.756  44.830  38.596  1.00  0.00           H
ATOM   1931 HD22 LEU   124      60.963  43.520  37.416  1.00  0.00           H
ATOM   1932 HD23 LEU   124      60.977  43.162  39.150  1.00  0.00           H
ATOM   1933  C   LEU   124      64.030  40.444  38.824  1.00  0.00           C
ATOM   1934  O   LEU   124      63.187  39.591  38.583  1.00  0.00           O
ATOM   1935  N   SER   125      65.339  40.217  38.700  1.00  0.00           N
ATOM   1936  H   SER   125      65.981  40.949  38.965  1.00  0.00           H
ATOM   1937  CA  SER   125      65.929  38.974  38.170  1.00  0.00           C
ATOM   1938  HA  SER   125      65.524  38.785  37.178  1.00  0.00           H
ATOM   1939  CB  SER   125      67.438  39.163  38.033  1.00  0.00           C
ATOM   1940  HB2 SER   125      67.889  38.227  37.697  1.00  0.00           H
ATOM   1941  HB3 SER   125      67.642  39.940  37.295  1.00  0.00           H
ATOM   1942  OG  SER   125      67.985  39.542  39.286  1.00  0.00           O
ATOM   1943  HG  SER   125      68.934  39.388  39.257  1.00  0.00           H
ATOM   1944  C   SER   125      65.654  37.731  39.031  1.00  0.00           C
ATOM   1945  O   SER   125      65.467  36.635  38.506  1.00  0.00           O
ATOM   1946  N   VAL   126      65.583  37.872  40.358  1.00  0.00           N
ATOM   1947  H   VAL   126      65.720  38.796  40.747  1.00  0.00           H
ATOM   1948  CA  VAL   126      65.267  36.746  41.258  1.00  0.00           C
ATOM   1949  HA  VAL   126      65.810  35.865  40.916  1.00  0.00           H
ATOM   1950  CB  VAL   126      65.722  37.054  42.700  1.00  0.00           C
ATOM   1951  HB  VAL   126      65.157  37.908  43.077  1.00  0.00           H
ATOM   1952  CG1 VAL   126      65.493  35.864  43.638  1.00  0.00           C
ATOM   1953 HG11 VAL   126      66.075  35.005  43.304  1.00  0.00           H
ATOM   1954 HG12 VAL   126      65.793  36.124  44.652  1.00  0.00           H
ATOM   1955 HG13 VAL   126      64.442  35.592  43.645  1.00  0.00           H
ATOM   1956  CG2 VAL   126      67.220  37.389  42.756  1.00  0.00           C
ATOM   1957 HG21 VAL   126      67.808  36.569  42.343  1.00  0.00           H
ATOM   1958 HG22 VAL   126      67.424  38.298  42.191  1.00  0.00           H
ATOM   1959 HG23 VAL   126      67.520  37.567  43.789  1.00  0.00           H
ATOM   1960  C   VAL   126      63.768  36.407  41.193  1.00  0.00           C
ATOM   1961  O   VAL   126      63.386  35.235  41.199  1.00  0.00           O
ATOM   1962  N   VAL   127      62.914  37.429  41.057  1.00  0.00           N
ATOM   1963  H   VAL   127      63.296  38.368  41.070  1.00  0.00           H
ATOM   1964  CA  VAL   127      61.466  37.265  40.812  1.00  0.00           C
ATOM   1965  HA  VAL   127      61.071  36.566  41.548  1.00  0.00           H
ATOM   1966  CB  VAL   127      60.724  38.606  40.994  1.00  0.00           C
ATOM   1967  HB  VAL   127      61.092  39.324  40.264  1.00  0.00           H
ATOM   1968  CG1 VAL   127      59.208  38.459  40.806  1.00  0.00           C
ATOM   1969 HG11 VAL   127      58.982  38.135  39.790  1.00  0.00           H
ATOM   1970 HG12 VAL   127      58.813  37.732  41.516  1.00  0.00           H
ATOM   1971 HG13 VAL   127      58.719  39.418  40.965  1.00  0.00           H
ATOM   1972  CG2 VAL   127      60.958  39.185  42.395  1.00  0.00           C
ATOM   1973 HG21 VAL   127      62.000  39.466  42.524  1.00  0.00           H
ATOM   1974 HG22 VAL   127      60.341  40.068  42.549  1.00  0.00           H
ATOM   1975 HG23 VAL   127      60.706  38.446  43.144  1.00  0.00           H
ATOM   1976  C   VAL   127      61.178  36.664  39.426  1.00  0.00           C
ATOM   1977  O   VAL   127      60.319  35.794  39.295  1.00  0.00           O
ATOM   1978  N   GLU   128      61.933  37.078  38.411  1.00  0.00           N
ATOM   1979  H   GLU   128      62.584  37.835  38.596  1.00  0.00           H
ATOM   1980  CA  GLU   128      61.903  36.579  37.029  1.00  0.00           C
ATOM   1981  HA  GLU   128      60.904  36.725  36.623  1.00  0.00           H
ATOM   1982  CB  GLU   128      62.881  37.440  36.204  1.00  0.00           C
ATOM   1983  HB2 GLU   128      62.581  38.480  36.309  1.00  0.00           H
ATOM   1984  HB3 GLU   128      63.873  37.365  36.639  1.00  0.00           H
ATOM   1985  CG  GLU   128      62.951  37.144  34.699  1.00  0.00           C
ATOM   1986  HG2 GLU   128      62.174  36.428  34.432  1.00  0.00           H
ATOM   1987  HG3 GLU   128      62.740  38.064  34.152  1.00  0.00           H
ATOM   1988  CD  GLU   128      64.307  36.588  34.248  1.00  0.00           C
ATOM   1989  OE1 GLU   128      64.891  35.762  34.977  1.00  0.00           O
ATOM   1990  OE2 GLU   128      64.671  36.766  33.065  1.00  0.00           O
ATOM   1991  C   GLU   128      62.192  35.074  36.964  1.00  0.00           C
ATOM   1992  O   GLU   128      61.402  34.318  36.391  1.00  0.00           O
ATOM   1993  N   HIE   129      63.240  34.613  37.659  1.00  0.00           N
ATOM   1994  H   HIE   129      63.901  35.292  38.030  1.00  0.00           H
ATOM   1995  CA  HIE   129      63.539  33.183  37.807  1.00  0.00           C
ATOM   1996  HA  HIE   129      63.661  32.753  36.814  1.00  0.00           H
ATOM   1997  CB  HIE   129      64.876  33.031  38.544  1.00  0.00           C
ATOM   1998  HB2 HIE   129      65.648  33.561  37.984  1.00  0.00           H
ATOM   1999  HB3 HIE   129      64.797  33.491  39.530  1.00  0.00           H
ATOM   2000  CG  HIE   129      65.312  31.597  38.705  1.00  0.00           C
ATOM   2001  ND1 HIE   129      65.439  30.670  37.667  1.00  0.00           N
ATOM   2002  CE1 HIE   129      65.892  29.544  38.235  1.00  0.00           C
ATOM   2003  HE1 HIE   129      66.097  28.629  37.697  1.00  0.00           H
ATOM   2004  NE2 HIE   129      66.067  29.717  39.558  1.00  0.00           N
ATOM   2005  HE2 HIE   129      66.419  29.016  40.196  1.00  0.00           H
ATOM   2006  CD2 HIE   129      65.712  31.011  39.871  1.00  0.00           C
ATOM   2007  HD2 HIE   129      65.756  31.489  40.839  1.00  0.00           H
ATOM   2008  C   HIE   129      62.384  32.410  38.480  1.00  0.00           C
ATOM   2009  O   HIE   129      61.881  31.428  37.923  1.00  0.00           O
ATOM   2010  N   ARG   130      61.896  32.894  39.636  1.00  0.00           N
ATOM   2011  H   ARG   130      62.325  33.741  39.997  1.00  0.00           H
ATOM   2012  CA  ARG   130      60.773  32.292  40.390  1.00  0.00           C
ATOM   2013  HA  ARG   130      61.020  31.267  40.671  1.00  0.00           H
ATOM   2014  CB  ARG   130      60.486  33.106  41.663  1.00  0.00           C
ATOM   2015  HB2 ARG   130      60.436  34.165  41.404  1.00  0.00           H
ATOM   2016  HB3 ARG   130      59.508  32.813  42.051  1.00  0.00           H
ATOM   2017  CG  ARG   130      61.509  32.899  42.783  1.00  0.00           C
ATOM   2018  HG2 ARG   130      61.479  31.863  43.123  1.00  0.00           H
ATOM   2019  HG3 ARG   130      62.512  33.130  42.426  1.00  0.00           H
ATOM   2020  CD  ARG   130      61.137  33.836  43.935  1.00  0.00           C
ATOM   2021  HD2 ARG   130      61.132  34.852  43.541  1.00  0.00           H
ATOM   2022  HD3 ARG   130      60.130  33.598  44.282  1.00  0.00           H
ATOM   2023  NE  ARG   130      62.073  33.726  45.069  1.00  0.00           N
ATOM   2024  HE  ARG   130      62.257  32.809  45.436  1.00  0.00           H
ATOM   2025  CZ  ARG   130      62.669  34.716  45.701  1.00  0.00           C
ATOM   2026  NH1 ARG   130      62.477  35.964  45.388  1.00  0.00           N
ATOM   2027 HH11 ARG   130      61.637  36.169  44.856  1.00  0.00           H
ATOM   2028 HH12 ARG   130      62.851  36.670  46.011  1.00  0.00           H
ATOM   2029  NH2 ARG   130      63.449  34.478  46.706  1.00  0.00           N
ATOM   2030 HH21 ARG   130      63.116  33.752  47.352  1.00  0.00           H
ATOM   2031 HH22 ARG   130      63.854  35.289  47.142  1.00  0.00           H
ATOM   2032  C   ARG   130      59.471  32.211  39.586  1.00  0.00           C
ATOM   2033  O   ARG   130      58.778  31.199  39.659  1.00  0.00           O
ATOM   2034  N   LEU   131      59.133  33.253  38.823  1.00  0.00           N
ATOM   2035  H   LEU   131      59.720  34.081  38.859  1.00  0.00           H
ATOM   2036  CA  LEU   131      57.957  33.251  37.950  1.00  0.00           C
ATOM   2037  HA  LEU   131      57.125  32.823  38.506  1.00  0.00           H
ATOM   2038  CB  LEU   131      57.571  34.684  37.534  1.00  0.00           C
ATOM   2039  HB2 LEU   131      58.462  35.179  37.149  1.00  0.00           H
ATOM   2040  HB3 LEU   131      56.848  34.611  36.720  1.00  0.00           H
ATOM   2041  CG  LEU   131      56.956  35.585  38.625  1.00  0.00           C
ATOM   2042  HG  LEU   131      57.690  35.765  39.408  1.00  0.00           H
ATOM   2043  CD1 LEU   131      56.568  36.927  37.998  1.00  0.00           C
ATOM   2044 HD11 LEU   131      57.449  37.390  37.555  1.00  0.00           H
ATOM   2045 HD12 LEU   131      55.806  36.787  37.230  1.00  0.00           H
ATOM   2046 HD13 LEU   131      56.181  37.594  38.764  1.00  0.00           H
ATOM   2047  CD2 LEU   131      55.706  34.972  39.270  1.00  0.00           C
ATOM   2048 HD21 LEU   131      55.244  35.702  39.934  1.00  0.00           H
ATOM   2049 HD22 LEU   131      54.996  34.686  38.495  1.00  0.00           H
ATOM   2050 HD23 LEU   131      55.988  34.109  39.869  1.00  0.00           H
ATOM   2051  C   LEU   131      58.145  32.354  36.720  1.00  0.00           C
ATOM   2052  O   LEU   131      57.211  31.626  36.377  1.00  0.00           O
ATOM   2053  N   ARG   132      59.333  32.336  36.094  1.00  0.00           N
ATOM   2054  H   ARG   132      60.051  32.982  36.416  1.00  0.00           H
ATOM   2055  CA  ARG   132      59.658  31.451  34.956  1.00  0.00           C
ATOM   2056  HA  ARG   132      58.940  31.651  34.162  1.00  0.00           H
ATOM   2057  CB  ARG   132      61.060  31.768  34.404  1.00  0.00           C
ATOM   2058  HB2 ARG   132      61.115  32.834  34.182  1.00  0.00           H
ATOM   2059  HB3 ARG   132      61.816  31.528  35.154  1.00  0.00           H
ATOM   2060  CG  ARG   132      61.339  30.978  33.112  1.00  0.00           C
ATOM   2061  HG2 ARG   132      61.334  29.912  33.341  1.00  0.00           H
ATOM   2062  HG3 ARG   132      60.549  31.175  32.384  1.00  0.00           H
ATOM   2063  CD  ARG   132      62.698  31.311  32.482  1.00  0.00           C
ATOM   2064  HD2 ARG   132      63.481  31.180  33.230  1.00  0.00           H
ATOM   2065  HD3 ARG   132      62.887  30.588  31.686  1.00  0.00           H
ATOM   2066  NE  ARG   132      62.738  32.668  31.895  1.00  0.00           N
ATOM   2067  HE  ARG   132      62.186  32.822  31.072  1.00  0.00           H
ATOM   2068  CZ  ARG   132      63.465  33.696  32.308  1.00  0.00           C
ATOM   2069  NH1 ARG   132      64.189  33.625  33.388  1.00  0.00           N
ATOM   2070 HH11 ARG   132      64.158  32.810  33.963  1.00  0.00           H
ATOM   2071 HH12 ARG   132      64.650  34.467  33.759  1.00  0.00           H
ATOM   2072  NH2 ARG   132      63.467  34.806  31.628  1.00  0.00           N
ATOM   2073 HH21 ARG   132      62.960  34.927  30.777  1.00  0.00           H
ATOM   2074 HH22 ARG   132      64.015  35.588  32.014  1.00  0.00           H
ATOM   2075  C   ARG   132      59.481  29.981  35.327  1.00  0.00           C
ATOM   2076  O   ARG   132      58.797  29.264  34.602  1.00  0.00           O
ATOM   2077  N   ALA   133      59.968  29.567  36.499  1.00  0.00           N
ATOM   2078  H   ALA   133      60.531  30.225  37.030  1.00  0.00           H
ATOM   2079  CA  ALA   133      59.792  28.215  37.054  1.00  0.00           C
ATOM   2080  HA  ALA   133      60.261  27.505  36.370  1.00  0.00           H
ATOM   2081  CB  ALA   133      60.546  28.154  38.388  1.00  0.00           C
ATOM   2082  HB1 ALA   133      60.110  28.860  39.096  1.00  0.00           H
ATOM   2083  HB2 ALA   133      60.476  27.147  38.800  1.00  0.00           H
ATOM   2084  HB3 ALA   133      61.597  28.402  38.234  1.00  0.00           H
ATOM   2085  C   ALA   133      58.319  27.765  37.221  1.00  0.00           C
ATOM   2086  O   ALA   133      58.061  26.574  37.400  1.00  0.00           O
ATOM   2087  N   ARG   134      57.346  28.686  37.124  1.00  0.00           N
ATOM   2088  H   ARG   134      57.635  29.651  37.000  1.00  0.00           H
ATOM   2089  CA  ARG   134      55.897  28.406  37.158  1.00  0.00           C
ATOM   2090  HA  ARG   134      55.767  27.325  37.108  1.00  0.00           H
ATOM   2091  CB  ARG   134      55.305  28.854  38.514  1.00  0.00           C
ATOM   2092  HB2 ARG   134      54.243  28.606  38.541  1.00  0.00           H
ATOM   2093  HB3 ARG   134      55.800  28.291  39.309  1.00  0.00           H
ATOM   2094  CG  ARG   134      55.481  30.356  38.798  1.00  0.00           C
ATOM   2095  HG2 ARG   134      56.540  30.584  38.784  1.00  0.00           H
ATOM   2096  HG3 ARG   134      55.011  30.935  38.003  1.00  0.00           H
ATOM   2097  CD  ARG   134      54.935  30.794  40.169  1.00  0.00           C
ATOM   2098  HD2 ARG   134      55.402  30.182  40.944  1.00  0.00           H
ATOM   2099  HD3 ARG   134      55.223  31.830  40.353  1.00  0.00           H
ATOM   2100  NE  ARG   134      53.468  30.676  40.273  1.00  0.00           N
ATOM   2101  HE  ARG   134      53.086  29.999  40.931  1.00  0.00           H
ATOM   2102  CZ  ARG   134      52.550  31.340  39.597  1.00  0.00           C
ATOM   2103  NH1 ARG   134      52.832  32.274  38.732  1.00  0.00           N
ATOM   2104 HH11 ARG   134      53.776  32.585  38.608  1.00  0.00           H
ATOM   2105 HH12 ARG   134      52.058  32.698  38.228  1.00  0.00           H
ATOM   2106  NH2 ARG   134      51.297  31.038  39.780  1.00  0.00           N
ATOM   2107 HH21 ARG   134      51.078  30.309  40.466  1.00  0.00           H
ATOM   2108 HH22 ARG   134      50.579  31.513  39.242  1.00  0.00           H
ATOM   2109  C   ARG   134      55.125  28.932  35.941  1.00  0.00           C
ATOM   2110  O   ARG   134      53.906  28.788  35.919  1.00  0.00           O
ATOM   2111  N   GLN   135      55.784  29.464  34.907  1.00  0.00           N
ATOM   2112  H   GLN   135      56.795  29.513  34.970  1.00  0.00           H
ATOM   2113  CA  GLN   135      55.132  30.146  33.776  1.00  0.00           C
ATOM   2114  HA  GLN   135      54.633  31.036  34.163  1.00  0.00           H
ATOM   2115  CB  GLN   135      56.198  30.614  32.771  1.00  0.00           C
ATOM   2116  HB2 GLN   135      56.925  31.242  33.285  1.00  0.00           H
ATOM   2117  HB3 GLN   135      56.716  29.737  32.380  1.00  0.00           H
ATOM   2118  CG  GLN   135      55.589  31.416  31.603  1.00  0.00           C
ATOM   2119  HG2 GLN   135      54.752  30.873  31.165  1.00  0.00           H
ATOM   2120  HG3 GLN   135      55.212  32.366  31.983  1.00  0.00           H
ATOM   2121  CD  GLN   135      56.569  31.691  30.467  1.00  0.00           C
ATOM   2122  OE1 GLN   135      57.650  31.135  30.374  1.00  0.00           O
ATOM   2123  NE2 GLN   135      56.228  32.586  29.569  1.00  0.00           N
ATOM   2124 HE21 GLN   135      56.911  32.790  28.864  1.00  0.00           H
ATOM   2125 HE22 GLN   135      55.401  33.145  29.713  1.00  0.00           H
ATOM   2126  C   GLN   135      54.060  29.291  33.077  1.00  0.00           C
ATOM   2127  O   GLN   135      52.944  29.764  32.884  1.00  0.00           O
ATOM   2128  N   GLN   136      54.340  28.025  32.752  1.00  0.00           N
ATOM   2129  H   GLN   136      55.280  27.684  32.896  1.00  0.00           H
ATOM   2130  CA  GLN   136      53.353  27.146  32.097  1.00  0.00           C
ATOM   2131  HA  GLN   136      52.969  27.664  31.215  1.00  0.00           H
ATOM   2132  CB  GLN   136      54.082  25.866  31.641  1.00  0.00           C
ATOM   2133  HB2 GLN   136      54.956  26.147  31.051  1.00  0.00           H
ATOM   2134  HB3 GLN   136      54.435  25.332  32.524  1.00  0.00           H
ATOM   2135  CG  GLN   136      53.225  24.900  30.802  1.00  0.00           C
ATOM   2136  HG2 GLN   136      53.811  24.003  30.604  1.00  0.00           H
ATOM   2137  HG3 GLN   136      52.347  24.595  31.369  1.00  0.00           H
ATOM   2138  CD  GLN   136      52.778  25.472  29.456  1.00  0.00           C
ATOM   2139  OE1 GLN   136      53.206  26.522  29.009  1.00  0.00           O
ATOM   2140  NE2 GLN   136      51.902  24.795  28.748  1.00  0.00           N
ATOM   2141 HE21 GLN   136      51.632  25.209  27.873  1.00  0.00           H
ATOM   2142 HE22 GLN   136      51.511  23.938  29.088  1.00  0.00           H
ATOM   2143  C   GLN   136      52.142  26.825  32.999  1.00  0.00           C
ATOM   2144  O   GLN   136      51.028  26.643  32.510  1.00  0.00           O
ATOM   2145  N   LYS   137      52.339  26.812  34.329  1.00  0.00           N
ATOM   2146  H   LYS   137      53.265  27.041  34.665  1.00  0.00           H
ATOM   2147  CA  LYS   137      51.239  26.755  35.306  1.00  0.00           C
ATOM   2148  HA  LYS   137      50.523  25.995  34.984  1.00  0.00           H
ATOM   2149  CB  LYS   137      51.773  26.368  36.697  1.00  0.00           C
ATOM   2150  HB2 LYS   137      52.335  25.435  36.619  1.00  0.00           H
ATOM   2151  HB3 LYS   137      52.445  27.147  37.052  1.00  0.00           H
ATOM   2152  CG  LYS   137      50.647  26.192  37.732  1.00  0.00           C
ATOM   2153  HG2 LYS   137      50.010  27.074  37.727  1.00  0.00           H
ATOM   2154  HG3 LYS   137      50.032  25.329  37.472  1.00  0.00           H
ATOM   2155  CD  LYS   137      51.188  26.048  39.158  1.00  0.00           C
ATOM   2156  HD2 LYS   137      51.940  26.823  39.330  1.00  0.00           H
ATOM   2157  HD3 LYS   137      50.366  26.230  39.853  1.00  0.00           H
ATOM   2158  CE  LYS   137      51.772  24.661  39.454  1.00  0.00           C
ATOM   2159  HE2 LYS   137      50.952  23.935  39.435  1.00  0.00           H
ATOM   2160  HE3 LYS   137      52.492  24.389  38.678  1.00  0.00           H
ATOM   2161  NZ  LYS   137      52.431  24.653  40.781  1.00  0.00           N
ATOM   2162  HZ1 LYS   137      52.011  25.378  41.374  1.00  0.00           H
ATOM   2163  HZ2 LYS   137      52.358  23.767  41.253  1.00  0.00           H
ATOM   2164  HZ3 LYS   137      53.396  24.943  40.724  1.00  0.00           H
ATOM   2165  C   LYS   137      50.471  28.084  35.338  1.00  0.00           C
ATOM   2166  O   LYS   137      49.250  28.048  35.448  1.00  0.00           O
ATOM   2167  N   GLN   138      51.136  29.233  35.202  1.00  0.00           N
ATOM   2168  H   GLN   138      52.144  29.209  35.118  1.00  0.00           H
ATOM   2169  CA  GLN   138      50.439  30.521  35.107  1.00  0.00           C
ATOM   2170  HA  GLN   138      49.798  30.611  35.982  1.00  0.00           H
ATOM   2171  CB  GLN   138      51.421  31.708  35.115  1.00  0.00           C
ATOM   2172  HB2 GLN   138      52.112  31.602  35.953  1.00  0.00           H
ATOM   2173  HB3 GLN   138      52.007  31.705  34.198  1.00  0.00           H
ATOM   2174  CG  GLN   138      50.687  33.064  35.213  1.00  0.00           C
ATOM   2175  HG2 GLN   138      51.423  33.867  35.209  1.00  0.00           H
ATOM   2176  HG3 GLN   138      50.043  33.203  34.343  1.00  0.00           H
ATOM   2177  CD  GLN   138      49.861  33.186  36.493  1.00  0.00           C
ATOM   2178  OE1 GLN   138      50.326  32.801  37.565  1.00  0.00           O
ATOM   2179  NE2 GLN   138      48.652  33.696  36.453  1.00  0.00           N
ATOM   2180 HE21 GLN   138      48.114  33.730  37.301  1.00  0.00           H
ATOM   2181 HE22 GLN   138      48.299  34.178  35.619  1.00  0.00           H
ATOM   2182  C   GLN   138      49.530  30.577  33.874  1.00  0.00           C
ATOM   2183  O   GLN   138      48.360  30.896  34.024  1.00  0.00           O
ATOM   2184  N   ALA   139      50.005  30.165  32.692  1.00  0.00           N
ATOM   2185  H   ALA   139      50.994  29.949  32.603  1.00  0.00           H
ATOM   2186  CA  ALA   139      49.162  30.131  31.490  1.00  0.00           C
ATOM   2187  HA  ALA   139      48.833  31.151  31.275  1.00  0.00           H
ATOM   2188  CB  ALA   139      50.032  29.645  30.327  1.00  0.00           C
ATOM   2189  HB1 ALA   139      49.447  29.651  29.408  1.00  0.00           H
ATOM   2190  HB2 ALA   139      50.889  30.308  30.206  1.00  0.00           H
ATOM   2191  HB3 ALA   139      50.386  28.632  30.523  1.00  0.00           H
ATOM   2192  C   ALA   139      47.883  29.270  31.646  1.00  0.00           C
ATOM   2193  O   ALA   139      46.859  29.565  31.032  1.00  0.00           O
ATOM   2194  N   LYS   140      47.925  28.234  32.497  1.00  0.00           N
ATOM   2195  H   LYS   140      48.811  28.044  32.943  1.00  0.00           H
ATOM   2196  CA  LYS   140      46.752  27.430  32.885  1.00  0.00           C
ATOM   2197  HA  LYS   140      46.138  27.280  31.994  1.00  0.00           H
ATOM   2198  CB  LYS   140      47.249  26.058  33.387  1.00  0.00           C
ATOM   2199  HB2 LYS   140      48.160  25.795  32.843  1.00  0.00           H
ATOM   2200  HB3 LYS   140      47.514  26.126  34.443  1.00  0.00           H
ATOM   2201  CG  LYS   140      46.263  24.895  33.181  1.00  0.00           C
ATOM   2202  HG2 LYS   140      46.070  24.770  32.114  1.00  0.00           H
ATOM   2203  HG3 LYS   140      46.738  23.985  33.551  1.00  0.00           H
ATOM   2204  CD  LYS   140      44.934  25.094  33.914  1.00  0.00           C
ATOM   2205  HD2 LYS   140      45.140  25.425  34.934  1.00  0.00           H
ATOM   2206  HD3 LYS   140      44.348  25.855  33.401  1.00  0.00           H
ATOM   2207  CE  LYS   140      44.100  23.816  33.958  1.00  0.00           C
ATOM   2208  HE2 LYS   140      43.811  23.542  32.939  1.00  0.00           H
ATOM   2209  HE3 LYS   140      44.699  23.011  34.389  1.00  0.00           H
ATOM   2210  NZ  LYS   140      42.901  24.051  34.786  1.00  0.00           N
ATOM   2211  HZ1 LYS   140      42.316  24.808  34.417  1.00  0.00           H
ATOM   2212  HZ2 LYS   140      43.138  24.505  35.672  1.00  0.00           H
ATOM   2213  HZ3 LYS   140      42.317  23.249  34.936  1.00  0.00           H
ATOM   2214  C   LYS   140      45.861  28.172  33.903  1.00  0.00           C
ATOM   2215  O   LYS   140      44.654  28.265  33.700  1.00  0.00           O
ATOM   2216  N   LEU   141      46.446  28.721  34.971  1.00  0.00           N
ATOM   2217  H   LEU   141      47.451  28.643  35.052  1.00  0.00           H
ATOM   2218  CA  LEU   141      45.727  29.497  35.993  1.00  0.00           C
ATOM   2219  HA  LEU   141      44.988  28.857  36.475  1.00  0.00           H
ATOM   2220  CB  LEU   141      46.725  30.003  37.057  1.00  0.00           C
ATOM   2221  HB2 LEU   141      47.598  30.404  36.542  1.00  0.00           H
ATOM   2222  HB3 LEU   141      46.276  30.834  37.604  1.00  0.00           H
ATOM   2223  CG  LEU   141      47.170  28.938  38.077  1.00  0.00           C
ATOM   2224  HG  LEU   141      47.362  27.991  37.573  1.00  0.00           H
ATOM   2225  CD1 LEU   141      48.462  29.385  38.767  1.00  0.00           C
ATOM   2226 HD11 LEU   141      48.743  28.665  39.535  1.00  0.00           H
ATOM   2227 HD12 LEU   141      49.260  29.462  38.031  1.00  0.00           H
ATOM   2228 HD13 LEU   141      48.299  30.359  39.225  1.00  0.00           H
ATOM   2229  CD2 LEU   141      46.107  28.727  39.160  1.00  0.00           C
ATOM   2230 HD21 LEU   141      46.464  28.017  39.904  1.00  0.00           H
ATOM   2231 HD22 LEU   141      45.878  29.675  39.651  1.00  0.00           H
ATOM   2232 HD23 LEU   141      45.201  28.329  38.704  1.00  0.00           H
ATOM   2233  C   LEU   141      44.958  30.691  35.397  1.00  0.00           C
ATOM   2234  O   LEU   141      43.825  30.940  35.807  1.00  0.00           O
ATOM   2235  N   THR   142      45.504  31.400  34.405  1.00  0.00           N
ATOM   2236  H   THR   142      46.478  31.247  34.156  1.00  0.00           H
ATOM   2237  CA  THR   142      44.809  32.546  33.807  1.00  0.00           C
ATOM   2238  HA  THR   142      44.537  33.216  34.621  1.00  0.00           H
ATOM   2239  CB  THR   142      45.729  33.344  32.863  1.00  0.00           C
ATOM   2240  HB  THR   142      45.869  32.790  31.934  1.00  0.00           H
ATOM   2241  CG2 THR   142      45.135  34.717  32.559  1.00  0.00           C
ATOM   2242 HG21 THR   142      44.138  34.619  32.132  1.00  0.00           H
ATOM   2243 HG22 THR   142      45.083  35.312  33.471  1.00  0.00           H
ATOM   2244 HG23 THR   142      45.770  35.225  31.835  1.00  0.00           H
ATOM   2245  OG1 THR   142      46.989  33.559  33.466  1.00  0.00           O
ATOM   2246  HG1 THR   142      47.324  34.442  33.203  1.00  0.00           H
ATOM   2247  C   THR   142      43.499  32.124  33.115  1.00  0.00           C
ATOM   2248  O   THR   142      42.470  32.755  33.353  1.00  0.00           O
ATOM   2249  N   GLU   143      43.476  31.013  32.360  1.00  0.00           N
ATOM   2250  H   GLU   143      44.337  30.508  32.212  1.00  0.00           H
ATOM   2251  CA  GLU   143      42.231  30.469  31.773  1.00  0.00           C
ATOM   2252  HA  GLU   143      41.619  31.338  31.542  1.00  0.00           H
ATOM   2253  CB  GLU   143      42.499  29.772  30.424  1.00  0.00           C
ATOM   2254  HB2 GLU   143      42.983  30.500  29.772  1.00  0.00           H
ATOM   2255  HB3 GLU   143      43.210  28.961  30.588  1.00  0.00           H
ATOM   2256  CG  GLU   143      41.284  29.198  29.652  1.00  0.00           C
ATOM   2257  HG2 GLU   143      41.596  29.003  28.624  1.00  0.00           H
ATOM   2258  HG3 GLU   143      41.047  28.227  30.094  1.00  0.00           H
ATOM   2259  CD  GLU   143      39.990  30.047  29.628  1.00  0.00           C
ATOM   2260  OE1 GLU   143      38.890  29.471  29.460  1.00  0.00           O
ATOM   2261  OE2 GLU   143      39.999  31.269  29.890  1.00  0.00           O
ATOM   2262  C   GLU   143      41.355  29.647  32.755  1.00  0.00           C
ATOM   2263  O   GLU   143      40.164  29.462  32.525  1.00  0.00           O
ATOM   2264  N   ASP   144      41.846  29.259  33.933  1.00  0.00           N
ATOM   2265  H   ASP   144      42.845  29.326  34.093  1.00  0.00           H
ATOM   2266  CA  ASP   144      40.959  28.935  35.068  1.00  0.00           C
ATOM   2267  HA  ASP   144      40.166  28.269  34.722  1.00  0.00           H
ATOM   2268  CB  ASP   144      41.744  28.220  36.185  1.00  0.00           C
ATOM   2269  HB2 ASP   144      42.660  28.765  36.402  1.00  0.00           H
ATOM   2270  HB3 ASP   144      41.142  28.219  37.094  1.00  0.00           H
ATOM   2271  CG  ASP   144      42.079  26.766  35.868  1.00  0.00           C
ATOM   2272  OD1 ASP   144      41.305  26.090  35.149  1.00  0.00           O
ATOM   2273  OD2 ASP   144      43.083  26.232  36.396  1.00  0.00           O
ATOM   2274  C   ASP   144      40.269  30.187  35.646  1.00  0.00           C
ATOM   2275  O   ASP   144      39.334  30.075  36.439  1.00  0.00           O
ATOM   2276  N   GLY   145      40.699  31.380  35.228  1.00  0.00           N
ATOM   2277  H   GLY   145      41.497  31.398  34.603  1.00  0.00           H
ATOM   2278  CA  GLY   145      40.205  32.669  35.685  1.00  0.00           C
ATOM   2279  HA2 GLY   145      40.406  33.398  34.905  1.00  0.00           H
ATOM   2280  HA3 GLY   145      39.131  32.620  35.851  1.00  0.00           H
ATOM   2281  C   GLY   145      40.893  33.137  36.965  1.00  0.00           C
ATOM   2282  O   GLY   145      40.222  33.634  37.868  1.00  0.00           O
ATOM   2283  N   LEU   146      42.208  32.927  37.078  1.00  0.00           N
ATOM   2284  H   LEU   146      42.673  32.416  36.334  1.00  0.00           H
ATOM   2285  CA  LEU   146      43.014  33.253  38.260  1.00  0.00           C
ATOM   2286  HA  LEU   146      42.436  33.891  38.925  1.00  0.00           H
ATOM   2287  CB  LEU   146      43.322  31.942  39.022  1.00  0.00           C
ATOM   2288  HB2 LEU   146      43.918  31.301  38.372  1.00  0.00           H
ATOM   2289  HB3 LEU   146      43.936  32.178  39.887  1.00  0.00           H
ATOM   2290  CG  LEU   146      42.097  31.138  39.504  1.00  0.00           C
ATOM   2291  HG  LEU   146      41.414  30.948  38.676  1.00  0.00           H
ATOM   2292  CD1 LEU   146      42.544  29.783  40.057  1.00  0.00           C
ATOM   2293 HD11 LEU   146      41.681  29.219  40.404  1.00  0.00           H
ATOM   2294 HD12 LEU   146      43.037  29.220  39.265  1.00  0.00           H
ATOM   2295 HD13 LEU   146      43.239  29.931  40.884  1.00  0.00           H
ATOM   2296  CD2 LEU   146      41.343  31.867  40.620  1.00  0.00           C
ATOM   2297 HD21 LEU   146      42.020  32.080  41.447  1.00  0.00           H
ATOM   2298 HD22 LEU   146      40.938  32.801  40.235  1.00  0.00           H
ATOM   2299 HD23 LEU   146      40.515  31.254  40.974  1.00  0.00           H
ATOM   2300  C   LEU   146      44.279  34.065  37.885  1.00  0.00           C
ATOM   2301  O   LEU   146      45.386  33.523  37.934  1.00  0.00           O
ATOM   2302  N   PRO   147      44.171  35.354  37.486  1.00  0.00           N
ATOM   2303  CD  PRO   147      42.943  36.096  37.229  1.00  0.00           C
ATOM   2304  HD2 PRO   147      42.755  36.791  38.047  1.00  0.00           H
ATOM   2305  HD3 PRO   147      42.074  35.462  37.088  1.00  0.00           H
ATOM   2306  CG  PRO   147      43.230  36.866  35.948  1.00  0.00           C
ATOM   2307  HG2 PRO   147      42.557  37.713  35.819  1.00  0.00           H
ATOM   2308  HG3 PRO   147      43.176  36.192  35.091  1.00  0.00           H
ATOM   2309  CB  PRO   147      44.674  37.303  36.174  1.00  0.00           C
ATOM   2310  HB2 PRO   147      44.685  38.199  36.798  1.00  0.00           H
ATOM   2311  HB3 PRO   147      45.183  37.490  35.230  1.00  0.00           H
ATOM   2312  CA  PRO   147      45.297  36.120  36.929  1.00  0.00           C
ATOM   2313  HA  PRO   147      45.798  35.477  36.205  1.00  0.00           H
ATOM   2314  C   PRO   147      46.331  36.614  37.958  1.00  0.00           C
ATOM   2315  O   PRO   147      46.029  36.785  39.145  1.00  0.00           O
ATOM   2316  N   LEU   148      47.556  36.871  37.492  1.00  0.00           N
ATOM   2317  H   LEU   148      47.722  36.643  36.511  1.00  0.00           H
ATOM   2318  CA  LEU   148      48.702  37.383  38.246  1.00  0.00           C
ATOM   2319  HA  LEU   148      48.460  37.359  39.309  1.00  0.00           H
ATOM   2320  CB  LEU   148      49.893  36.440  38.009  1.00  0.00           C
ATOM   2321  HB2 LEU   148      49.624  35.440  38.348  1.00  0.00           H
ATOM   2322  HB3 LEU   148      50.077  36.396  36.934  1.00  0.00           H
ATOM   2323  CG  LEU   148      51.192  36.875  38.716  1.00  0.00           C
ATOM   2324  HG  LEU   148      51.417  37.918  38.496  1.00  0.00           H
ATOM   2325  CD1 LEU   148      51.083  36.693  40.231  1.00  0.00           C
ATOM   2326 HD11 LEU   148      52.062  36.825  40.690  1.00  0.00           H
ATOM   2327 HD12 LEU   148      50.410  37.448  40.637  1.00  0.00           H
ATOM   2328 HD13 LEU   148      50.695  35.704  40.461  1.00  0.00           H
ATOM   2329  CD2 LEU   148      52.358  36.038  38.192  1.00  0.00           C
ATOM   2330 HD21 LEU   148      53.282  36.416  38.624  1.00  0.00           H
ATOM   2331 HD22 LEU   148      52.210  34.997  38.462  1.00  0.00           H
ATOM   2332 HD23 LEU   148      52.424  36.136  37.107  1.00  0.00           H
ATOM   2333  C   LEU   148      49.054  38.833  37.862  1.00  0.00           C
ATOM   2334  O   LEU   148      49.508  39.112  36.748  1.00  0.00           O
ATOM   2335  N   GLY   149      48.937  39.743  38.829  1.00  0.00           N
ATOM   2336  H   GLY   149      48.615  39.438  39.742  1.00  0.00           H
ATOM   2337  CA  GLY   149      49.468  41.101  38.751  1.00  0.00           C
ATOM   2338  HA2 GLY   149      49.413  41.455  37.725  1.00  0.00           H
ATOM   2339  HA3 GLY   149      48.857  41.753  39.367  1.00  0.00           H
ATOM   2340  C   GLY   149      50.902  41.220  39.276  1.00  0.00           C
ATOM   2341  O   GLY   149      51.247  40.614  40.295  1.00  0.00           O
ATOM   2342  N   VAL   150      51.734  42.052  38.642  1.00  0.00           N
ATOM   2343  H   VAL   150      51.420  42.476  37.773  1.00  0.00           H
ATOM   2344  CA  VAL   150      53.113  42.317  39.094  1.00  0.00           C
ATOM   2345  HA  VAL   150      53.260  41.856  40.071  1.00  0.00           H
ATOM   2346  CB  VAL   150      54.143  41.668  38.148  1.00  0.00           C
ATOM   2347  HB  VAL   150      54.048  42.115  37.160  1.00  0.00           H
ATOM   2348  CG1 VAL   150      55.573  41.905  38.645  1.00  0.00           C
ATOM   2349 HG11 VAL   150      55.800  42.971  38.662  1.00  0.00           H
ATOM   2350 HG12 VAL   150      55.697  41.493  39.647  1.00  0.00           H
ATOM   2351 HG13 VAL   150      56.272  41.424  37.966  1.00  0.00           H
ATOM   2352  CG2 VAL   150      53.937  40.151  38.011  1.00  0.00           C
ATOM   2353 HG21 VAL   150      53.984  39.670  38.985  1.00  0.00           H
ATOM   2354 HG22 VAL   150      52.966  39.940  37.563  1.00  0.00           H
ATOM   2355 HG23 VAL   150      54.705  39.726  37.364  1.00  0.00           H
ATOM   2356  C   VAL   150      53.352  43.818  39.286  1.00  0.00           C
ATOM   2357  O   VAL   150      53.374  44.599  38.330  1.00  0.00           O
ATOM   2358  N   ASN   151      53.495  44.230  40.550  1.00  0.00           N
ATOM   2359  H   ASN   151      53.487  43.540  41.297  1.00  0.00           H
ATOM   2360  CA  ASN   151      53.661  45.625  40.959  1.00  0.00           C
ATOM   2361  HA  ASN   151      53.179  46.256  40.215  1.00  0.00           H
ATOM   2362  CB  ASN   151      52.914  45.817  42.299  1.00  0.00           C
ATOM   2363  HB2 ASN   151      51.904  45.419  42.200  1.00  0.00           H
ATOM   2364  HB3 ASN   151      53.424  45.259  43.082  1.00  0.00           H
ATOM   2365  CG  ASN   151      52.817  47.252  42.778  1.00  0.00           C
ATOM   2366  OD1 ASN   151      53.826  47.914  42.972  1.00  0.00           O
ATOM   2367  ND2 ASN   151      51.638  47.761  43.051  1.00  0.00           N
ATOM   2368 HD21 ASN   151      51.632  48.621  43.568  1.00  0.00           H
ATOM   2369 HD22 ASN   151      50.795  47.180  43.011  1.00  0.00           H
ATOM   2370  C   ASN   151      55.151  46.021  40.972  1.00  0.00           C
ATOM   2371  O   ASN   151      55.997  45.318  41.537  1.00  0.00           O
ATOM   2372  N   LEU   152      55.466  47.142  40.321  1.00  0.00           N
ATOM   2373  H   LEU   152      54.723  47.670  39.874  1.00  0.00           H
ATOM   2374  CA  LEU   152      56.829  47.648  40.157  1.00  0.00           C
ATOM   2375  HA  LEU   152      57.537  46.826  40.276  1.00  0.00           H
ATOM   2376  CB  LEU   152      56.982  48.202  38.726  1.00  0.00           C
ATOM   2377  HB2 LEU   152      56.393  49.118  38.652  1.00  0.00           H
ATOM   2378  HB3 LEU   152      58.031  48.463  38.574  1.00  0.00           H
ATOM   2379  CG  LEU   152      56.538  47.260  37.586  1.00  0.00           C
ATOM   2380  HG  LEU   152      55.475  47.045  37.677  1.00  0.00           H
ATOM   2381  CD1 LEU   152      56.745  47.970  36.247  1.00  0.00           C
ATOM   2382 HD11 LEU   152      56.475  47.304  35.428  1.00  0.00           H
ATOM   2383 HD12 LEU   152      56.108  48.853  36.199  1.00  0.00           H
ATOM   2384 HD13 LEU   152      57.781  48.282  36.136  1.00  0.00           H
ATOM   2385  CD2 LEU   152      57.287  45.923  37.588  1.00  0.00           C
ATOM   2386 HD21 LEU   152      56.958  45.333  38.443  1.00  0.00           H
ATOM   2387 HD22 LEU   152      57.058  45.366  36.679  1.00  0.00           H
ATOM   2388 HD23 LEU   152      58.359  46.085  37.666  1.00  0.00           H
ATOM   2389  C   LEU   152      57.183  48.716  41.214  1.00  0.00           C
ATOM   2390  O   LEU   152      56.321  49.440  41.719  1.00  0.00           O
ATOM   2391  N   GLY   153      58.481  48.830  41.510  1.00  0.00           N
ATOM   2392  H   GLY   153      59.130  48.171  41.092  1.00  0.00           H
ATOM   2393  CA  GLY   153      59.076  49.849  42.378  1.00  0.00           C
ATOM   2394  HA2 GLY   153      58.381  50.680  42.504  1.00  0.00           H
ATOM   2395  HA3 GLY   153      59.254  49.414  43.362  1.00  0.00           H
ATOM   2396  C   GLY   153      60.400  50.421  41.860  1.00  0.00           C
ATOM   2397  O   GLY   153      60.853  50.100  40.763  1.00  0.00           O
ATOM   2398  N   LYS   154      61.044  51.245  42.696  1.00  0.00           N
ATOM   2399  H   LYS   154      60.628  51.426  43.598  1.00  0.00           H
ATOM   2400  CA  LYS   154      62.318  51.925  42.402  1.00  0.00           C
ATOM   2401  HA  LYS   154      62.762  51.450  41.527  1.00  0.00           H
ATOM   2402  CB  LYS   154      62.038  53.399  42.010  1.00  0.00           C
ATOM   2403  HB2 LYS   154      62.394  53.546  40.991  1.00  0.00           H
ATOM   2404  HB3 LYS   154      60.963  53.592  41.999  1.00  0.00           H
ATOM   2405  CG  LYS   154      62.719  54.441  42.908  1.00  0.00           C
ATOM   2406  HG2 LYS   154      62.292  54.401  43.912  1.00  0.00           H
ATOM   2407  HG3 LYS   154      63.773  54.199  42.953  1.00  0.00           H
ATOM   2408  CD  LYS   154      62.609  55.864  42.357  1.00  0.00           C
ATOM   2409  HD2 LYS   154      62.961  55.870  41.325  1.00  0.00           H
ATOM   2410  HD3 LYS   154      61.564  56.176  42.375  1.00  0.00           H
ATOM   2411  CE  LYS   154      63.456  56.850  43.172  1.00  0.00           C
ATOM   2412  HE2 LYS   154      63.290  57.854  42.773  1.00  0.00           H
ATOM   2413  HE3 LYS   154      63.121  56.832  44.213  1.00  0.00           H
ATOM   2414  NZ  LYS   154      64.900  56.524  43.094  1.00  0.00           N
ATOM   2415  HZ1 LYS   154      65.206  56.406  42.130  1.00  0.00           H
ATOM   2416  HZ2 LYS   154      65.506  57.250  43.458  1.00  0.00           H
ATOM   2417  HZ3 LYS   154      65.128  55.635  43.540  1.00  0.00           H
ATOM   2418  C   LYS   154      63.335  51.740  43.536  1.00  0.00           C
ATOM   2419  O   LYS   154      62.954  51.676  44.702  1.00  0.00           O
ATOM   2420  N   ASN   155      64.624  51.709  43.205  1.00  0.00           N
ATOM   2421  H   ASN   155      64.859  51.880  42.227  1.00  0.00           H
ATOM   2422  CA  ASN   155      65.698  51.646  44.198  1.00  0.00           C
ATOM   2423  HA  ASN   155      65.395  50.915  44.949  1.00  0.00           H
ATOM   2424  CB  ASN   155      66.996  51.145  43.538  1.00  0.00           C
ATOM   2425  HB2 ASN   155      67.130  51.621  42.566  1.00  0.00           H
ATOM   2426  HB3 ASN   155      67.848  51.399  44.169  1.00  0.00           H
ATOM   2427  CG  ASN   155      66.996  49.637  43.364  1.00  0.00           C
ATOM   2428  OD1 ASN   155      66.905  49.106  42.267  1.00  0.00           O
ATOM   2429  ND2 ASN   155      67.114  48.906  44.446  1.00  0.00           N
ATOM   2430 HD21 ASN   155      67.094  47.898  44.337  1.00  0.00           H
ATOM   2431 HD22 ASN   155      67.151  49.333  45.363  1.00  0.00           H
ATOM   2432  C   ASN   155      65.905  52.973  44.953  1.00  0.00           C
ATOM   2433  O   ASN   155      65.781  54.075  44.410  1.00  0.00           O
ATOM   2434  N   LYS   156      66.296  52.877  46.229  1.00  0.00           N
ATOM   2435  H   LYS   156      66.390  51.940  46.623  1.00  0.00           H
ATOM   2436  CA  LYS   156      66.514  54.045  47.109  1.00  0.00           C
ATOM   2437  HA  LYS   156      65.610  54.655  47.079  1.00  0.00           H
ATOM   2438  CB  LYS   156      66.702  53.518  48.545  1.00  0.00           C
ATOM   2439  HB2 LYS   156      65.931  52.770  48.743  1.00  0.00           H
ATOM   2440  HB3 LYS   156      67.676  53.032  48.626  1.00  0.00           H
ATOM   2441  CG  LYS   156      66.585  54.616  49.616  1.00  0.00           C
ATOM   2442  HG2 LYS   156      67.434  55.296  49.536  1.00  0.00           H
ATOM   2443  HG3 LYS   156      65.664  55.178  49.457  1.00  0.00           H
ATOM   2444  CD  LYS   156      66.567  54.014  51.028  1.00  0.00           C
ATOM   2445  HD2 LYS   156      65.705  53.351  51.125  1.00  0.00           H
ATOM   2446  HD3 LYS   156      67.480  53.437  51.183  1.00  0.00           H
ATOM   2447  CE  LYS   156      66.476  55.134  52.072  1.00  0.00           C
ATOM   2448  HE2 LYS   156      67.321  55.814  51.928  1.00  0.00           H
ATOM   2449  HE3 LYS   156      65.555  55.700  51.900  1.00  0.00           H
ATOM   2450  NZ  LYS   156      66.480  54.592  53.452  1.00  0.00           N
ATOM   2451  HZ1 LYS   156      67.293  54.016  53.617  1.00  0.00           H
ATOM   2452  HZ2 LYS   156      66.453  55.337  54.134  1.00  0.00           H
ATOM   2453  HZ3 LYS   156      65.646  54.023  53.613  1.00  0.00           H
ATOM   2454  C   LYS   156      67.665  54.970  46.663  1.00  0.00           C
ATOM   2455  O   LYS   156      67.716  56.111  47.104  1.00  0.00           O
ATOM   2456  N   THR   157      68.556  54.484  45.796  1.00  0.00           N
ATOM   2457  H   THR   157      68.483  53.508  45.566  1.00  0.00           H
ATOM   2458  CA  THR   157      69.732  55.192  45.248  1.00  0.00           C
ATOM   2459  HA  THR   157      69.828  56.162  45.736  1.00  0.00           H
ATOM   2460  CB  THR   157      71.009  54.389  45.547  1.00  0.00           C
ATOM   2461  HB  THR   157      71.859  54.856  45.050  1.00  0.00           H
ATOM   2462  CG2 THR   157      71.313  54.317  47.042  1.00  0.00           C
ATOM   2463 HG21 THR   157      72.251  53.783  47.196  1.00  0.00           H
ATOM   2464 HG22 THR   157      71.415  55.327  47.441  1.00  0.00           H
ATOM   2465 HG23 THR   157      70.514  53.797  47.570  1.00  0.00           H
ATOM   2466  OG1 THR   157      70.875  53.059  45.085  1.00  0.00           O
ATOM   2467  HG1 THR   157      71.760  52.682  45.095  1.00  0.00           H
ATOM   2468  C   THR   157      69.657  55.485  43.738  1.00  0.00           C
ATOM   2469  O   THR   157      70.626  55.991  43.177  1.00  0.00           O
ATOM   2470  N   SER   158      68.549  55.182  43.048  1.00  0.00           N
ATOM   2471  H   SER   158      67.750  54.801  43.535  1.00  0.00           H
ATOM   2472  CA  SER   158      68.408  55.507  41.615  1.00  0.00           C
ATOM   2473  HA  SER   158      69.377  55.353  41.139  1.00  0.00           H
ATOM   2474  CB  SER   158      67.434  54.548  40.921  1.00  0.00           C
ATOM   2475  HB2 SER   158      67.364  54.799  39.861  1.00  0.00           H
ATOM   2476  HB3 SER   158      67.812  53.530  41.008  1.00  0.00           H
ATOM   2477  OG  SER   158      66.148  54.607  41.493  1.00  0.00           O
ATOM   2478  HG  SER   158      65.656  53.828  41.110  1.00  0.00           H
ATOM   2479  C   SER   158      68.017  56.971  41.374  1.00  0.00           C
ATOM   2480  O   SER   158      67.197  57.531  42.103  1.00  0.00           O
ATOM   2481  N   VAL   159      68.598  57.583  40.336  1.00  0.00           N
ATOM   2482  H   VAL   159      69.313  57.078  39.837  1.00  0.00           H
ATOM   2483  CA  VAL   159      68.368  58.993  39.957  1.00  0.00           C
ATOM   2484  HA  VAL   159      68.413  59.601  40.862  1.00  0.00           H
ATOM   2485  CB  VAL   159      69.475  59.497  39.004  1.00  0.00           C
ATOM   2486  HB  VAL   159      69.482  58.872  38.110  1.00  0.00           H
ATOM   2487  CG1 VAL   159      69.271  60.954  38.568  1.00  0.00           C
ATOM   2488 HG11 VAL   159      70.095  61.267  37.925  1.00  0.00           H
ATOM   2489 HG12 VAL   159      69.233  61.604  39.443  1.00  0.00           H
ATOM   2490 HG13 VAL   159      68.343  61.058  38.004  1.00  0.00           H
ATOM   2491  CG2 VAL   159      70.855  59.391  39.668  1.00  0.00           C
ATOM   2492 HG21 VAL   159      71.087  58.355  39.916  1.00  0.00           H
ATOM   2493 HG22 VAL   159      71.623  59.755  38.985  1.00  0.00           H
ATOM   2494 HG23 VAL   159      70.877  59.988  40.580  1.00  0.00           H
ATOM   2495  C   VAL   159      66.966  59.207  39.364  1.00  0.00           C
ATOM   2496  O   VAL   159      66.154  59.914  39.952  1.00  0.00           O
ATOM   2497  N   ASP   160      66.666  58.587  38.220  1.00  0.00           N
ATOM   2498  H   ASP   160      67.345  57.974  37.802  1.00  0.00           H
ATOM   2499  CA  ASP   160      65.385  58.727  37.515  1.00  0.00           C
ATOM   2500  HA  ASP   160      64.878  59.628  37.865  1.00  0.00           H
ATOM   2501  CB  ASP   160      65.646  58.920  36.009  1.00  0.00           C
ATOM   2502  HB2 ASP   160      66.320  59.769  35.875  1.00  0.00           H
ATOM   2503  HB3 ASP   160      66.140  58.030  35.613  1.00  0.00           H
ATOM   2504  CG  ASP   160      64.368  59.180  35.201  1.00  0.00           C
ATOM   2505  OD1 ASP   160      63.265  59.237  35.786  1.00  0.00           O
ATOM   2506  OD2 ASP   160      64.448  59.338  33.965  1.00  0.00           O
ATOM   2507  C   ASP   160      64.455  57.527  37.779  1.00  0.00           C
ATOM   2508  O   ASP   160      64.804  56.380  37.497  1.00  0.00           O
ATOM   2509  N   ALA   161      63.253  57.791  38.300  1.00  0.00           N
ATOM   2510  H   ALA   161      62.982  58.760  38.389  1.00  0.00           H
ATOM   2511  CA  ALA   161      62.249  56.758  38.555  1.00  0.00           C
ATOM   2512  HA  ALA   161      62.731  55.922  39.063  1.00  0.00           H
ATOM   2513  CB  ALA   161      61.180  57.362  39.472  1.00  0.00           C
ATOM   2514  HB1 ALA   161      60.638  58.145  38.937  1.00  0.00           H
ATOM   2515  HB2 ALA   161      60.474  56.583  39.762  1.00  0.00           H
ATOM   2516  HB3 ALA   161      61.639  57.789  40.363  1.00  0.00           H
ATOM   2517  C   ALA   161      61.588  56.199  37.281  1.00  0.00           C
ATOM   2518  O   ALA   161      61.033  55.100  37.316  1.00  0.00           O
ATOM   2519  N   ALA   162      61.637  56.923  36.159  1.00  0.00           N
ATOM   2520  H   ALA   162      62.115  57.824  36.172  1.00  0.00           H
ATOM   2521  CA  ALA   162      61.097  56.434  34.892  1.00  0.00           C
ATOM   2522  HA  ALA   162      60.077  56.097  35.069  1.00  0.00           H
ATOM   2523  CB  ALA   162      61.052  57.591  33.888  1.00  0.00           C
ATOM   2524  HB1 ALA   162      60.492  58.427  34.311  1.00  0.00           H
ATOM   2525  HB2 ALA   162      62.066  57.920  33.655  1.00  0.00           H
ATOM   2526  HB3 ALA   162      60.563  57.260  32.973  1.00  0.00           H
ATOM   2527  C   ALA   162      61.862  55.216  34.340  1.00  0.00           C
ATOM   2528  O   ALA   162      61.245  54.307  33.780  1.00  0.00           O
ATOM   2529  N   GLU   163      63.188  55.149  34.518  1.00  0.00           N
ATOM   2530  H   GLU   163      63.660  55.911  34.987  1.00  0.00           H
ATOM   2531  CA  GLU   163      63.970  54.002  34.036  1.00  0.00           C
ATOM   2532  HA  GLU   163      63.539  53.707  33.080  1.00  0.00           H
ATOM   2533  CB  GLU   163      65.431  54.399  33.766  1.00  0.00           C
ATOM   2534  HB2 GLU   163      65.466  55.424  33.393  1.00  0.00           H
ATOM   2535  HB3 GLU   163      65.996  54.363  34.699  1.00  0.00           H
ATOM   2536  CG  GLU   163      66.091  53.479  32.721  1.00  0.00           C
ATOM   2537  HG2 GLU   163      67.132  53.788  32.597  1.00  0.00           H
ATOM   2538  HG3 GLU   163      66.097  52.454  33.098  1.00  0.00           H
ATOM   2539  CD  GLU   163      65.382  53.535  31.354  1.00  0.00           C
ATOM   2540  OE1 GLU   163      64.927  52.478  30.854  1.00  0.00           O
ATOM   2541  OE2 GLU   163      65.230  54.644  30.792  1.00  0.00           O
ATOM   2542  C   GLU   163      63.837  52.770  34.949  1.00  0.00           C
ATOM   2543  O   GLU   163      63.741  51.656  34.441  1.00  0.00           O
ATOM   2544  N   ASP   164      63.730  52.945  36.272  1.00  0.00           N
ATOM   2545  H   ASP   164      63.884  53.870  36.653  1.00  0.00           H
ATOM   2546  CA  ASP   164      63.474  51.818  37.195  1.00  0.00           C
ATOM   2547  HA  ASP   164      64.263  51.077  37.060  1.00  0.00           H
ATOM   2548  CB  ASP   164      63.500  52.293  38.660  1.00  0.00           C
ATOM   2549  HB2 ASP   164      62.932  53.223  38.739  1.00  0.00           H
ATOM   2550  HB3 ASP   164      62.979  51.545  39.259  1.00  0.00           H
ATOM   2551  CG  ASP   164      64.883  52.497  39.301  1.00  0.00           C
ATOM   2552  OD1 ASP   164      65.922  52.538  38.615  1.00  0.00           O
ATOM   2553  OD2 ASP   164      64.914  52.590  40.555  1.00  0.00           O
ATOM   2554  C   ASP   164      62.129  51.097  36.927  1.00  0.00           C
ATOM   2555  O   ASP   164      62.054  49.864  36.915  1.00  0.00           O
ATOM   2556  N   TYR   165      61.070  51.868  36.647  1.00  0.00           N
ATOM   2557  H   TYR   165      61.181  52.873  36.705  1.00  0.00           H
ATOM   2558  CA  TYR   165      59.779  51.329  36.199  1.00  0.00           C
ATOM   2559  HA  TYR   165      59.509  50.501  36.853  1.00  0.00           H
ATOM   2560  CB  TYR   165      58.698  52.415  36.287  1.00  0.00           C
ATOM   2561  HB2 TYR   165      59.042  53.290  35.731  1.00  0.00           H
ATOM   2562  HB3 TYR   165      57.807  52.045  35.776  1.00  0.00           H
ATOM   2563  CG  TYR   165      58.256  52.839  37.678  1.00  0.00           C
ATOM   2564  CD1 TYR   165      57.900  51.876  38.644  1.00  0.00           C
ATOM   2565  HD1 TYR   165      58.044  50.827  38.443  1.00  0.00           H
ATOM   2566  CE1 TYR   165      57.336  52.276  39.870  1.00  0.00           C
ATOM   2567  HE1 TYR   165      57.039  51.546  40.604  1.00  0.00           H
ATOM   2568  CZ  TYR   165      57.110  53.641  40.134  1.00  0.00           C
ATOM   2569  OH  TYR   165      56.453  53.995  41.270  1.00  0.00           O
ATOM   2570  HH  TYR   165      55.745  54.632  41.080  1.00  0.00           H
ATOM   2571  CE2 TYR   165      57.505  54.614  39.188  1.00  0.00           C
ATOM   2572  HE2 TYR   165      57.358  55.660  39.405  1.00  0.00           H
ATOM   2573  CD2 TYR   165      58.085  54.207  37.968  1.00  0.00           C
ATOM   2574  HD2 TYR   165      58.388  54.943  37.236  1.00  0.00           H
ATOM   2575  C   TYR   165      59.804  50.760  34.767  1.00  0.00           C
ATOM   2576  O   TYR   165      59.112  49.780  34.490  1.00  0.00           O
ATOM   2577  N   ALA   166      60.605  51.313  33.855  1.00  0.00           N
ATOM   2578  H   ALA   166      61.138  52.138  34.100  1.00  0.00           H
ATOM   2579  CA  ALA   166      60.788  50.733  32.522  1.00  0.00           C
ATOM   2580  HA  ALA   166      59.809  50.555  32.073  1.00  0.00           H
ATOM   2581  CB  ALA   166      61.523  51.749  31.668  1.00  0.00           C
ATOM   2582  HB1 ALA   166      60.939  52.667  31.650  1.00  0.00           H
ATOM   2583  HB2 ALA   166      62.511  51.942  32.082  1.00  0.00           H
ATOM   2584  HB3 ALA   166      61.634  51.355  30.660  1.00  0.00           H
ATOM   2585  C   ALA   166      61.530  49.386  32.556  1.00  0.00           C
ATOM   2586  O   ALA   166      61.129  48.447  31.870  1.00  0.00           O
ATOM   2587  N   GLU   167      62.533  49.249  33.423  1.00  0.00           N
ATOM   2588  H   GLU   167      62.856  50.073  33.925  1.00  0.00           H
ATOM   2589  CA  GLU   167      63.206  47.972  33.675  1.00  0.00           C
ATOM   2590  HA  GLU   167      63.568  47.584  32.726  1.00  0.00           H
ATOM   2591  CB  GLU   167      64.394  48.224  34.616  1.00  0.00           C
ATOM   2592  HB2 GLU   167      65.019  49.021  34.212  1.00  0.00           H
ATOM   2593  HB3 GLU   167      64.013  48.560  35.580  1.00  0.00           H
ATOM   2594  CG  GLU   167      65.263  46.985  34.854  1.00  0.00           C
ATOM   2595  HG2 GLU   167      65.989  47.233  35.631  1.00  0.00           H
ATOM   2596  HG3 GLU   167      64.641  46.173  35.228  1.00  0.00           H
ATOM   2597  CD  GLU   167      66.031  46.496  33.622  1.00  0.00           C
ATOM   2598  OE1 GLU   167      65.893  47.102  32.525  1.00  0.00           O
ATOM   2599  OE2 GLU   167      66.815  45.543  33.813  1.00  0.00           O
ATOM   2600  C   GLU   167      62.244  46.921  34.244  1.00  0.00           C
ATOM   2601  O   GLU   167      62.263  45.761  33.828  1.00  0.00           O
ATOM   2602  N   GLY   168      61.330  47.337  35.124  1.00  0.00           N
ATOM   2603  H   GLY   168      61.408  48.284  35.484  1.00  0.00           H
ATOM   2604  CA  GLY   168      60.217  46.503  35.564  1.00  0.00           C
ATOM   2605  HA2 GLY   168      60.600  45.658  36.131  1.00  0.00           H
ATOM   2606  HA3 GLY   168      59.594  47.105  36.217  1.00  0.00           H
ATOM   2607  C   GLY   168      59.354  45.967  34.415  1.00  0.00           C
ATOM   2608  O   GLY   168      59.054  44.772  34.396  1.00  0.00           O
ATOM   2609  N   VAL   169      59.007  46.805  33.427  1.00  0.00           N
ATOM   2610  H   VAL   169      59.305  47.773  33.488  1.00  0.00           H
ATOM   2611  CA  VAL   169      58.263  46.365  32.231  1.00  0.00           C
ATOM   2612  HA  VAL   169      57.393  45.801  32.563  1.00  0.00           H
ATOM   2613  CB  VAL   169      57.755  47.564  31.403  1.00  0.00           C
ATOM   2614  HB  VAL   169      58.593  48.208  31.139  1.00  0.00           H
ATOM   2615  CG1 VAL   169      57.056  47.126  30.112  1.00  0.00           C
ATOM   2616 HG11 VAL   169      57.775  46.698  29.412  1.00  0.00           H
ATOM   2617 HG12 VAL   169      56.278  46.395  30.327  1.00  0.00           H
ATOM   2618 HG13 VAL   169      56.612  47.998  29.637  1.00  0.00           H
ATOM   2619  CG2 VAL   169      56.730  48.395  32.187  1.00  0.00           C
ATOM   2620 HG21 VAL   169      56.456  49.268  31.594  1.00  0.00           H
ATOM   2621 HG22 VAL   169      55.836  47.810  32.390  1.00  0.00           H
ATOM   2622 HG23 VAL   169      57.158  48.739  33.127  1.00  0.00           H
ATOM   2623  C   VAL   169      59.087  45.408  31.368  1.00  0.00           C
ATOM   2624  O   VAL   169      58.569  44.354  30.989  1.00  0.00           O
ATOM   2625  N   ARG   170      60.362  45.731  31.101  1.00  0.00           N
ATOM   2626  H   ARG   170      60.701  46.629  31.436  1.00  0.00           H
ATOM   2627  CA  ARG   170      61.270  44.904  30.285  1.00  0.00           C
ATOM   2628  HA  ARG   170      60.823  44.761  29.301  1.00  0.00           H
ATOM   2629  CB  ARG   170      62.627  45.596  30.110  1.00  0.00           C
ATOM   2630  HB2 ARG   170      63.006  45.917  31.081  1.00  0.00           H
ATOM   2631  HB3 ARG   170      63.330  44.876  29.687  1.00  0.00           H
ATOM   2632  CG  ARG   170      62.535  46.793  29.155  1.00  0.00           C
ATOM   2633  HG2 ARG   170      62.073  46.472  28.220  1.00  0.00           H
ATOM   2634  HG3 ARG   170      61.919  47.577  29.590  1.00  0.00           H
ATOM   2635  CD  ARG   170      63.928  47.344  28.839  1.00  0.00           C
ATOM   2636  HD2 ARG   170      64.547  46.538  28.444  1.00  0.00           H
ATOM   2637  HD3 ARG   170      63.832  48.098  28.057  1.00  0.00           H
ATOM   2638  NE  ARG   170      64.584  47.922  30.025  1.00  0.00           N
ATOM   2639  HE  ARG   170      65.027  47.302  30.701  1.00  0.00           H
ATOM   2640  CZ  ARG   170      64.686  49.202  30.309  1.00  0.00           C
ATOM   2641  NH1 ARG   170      64.128  50.156  29.630  1.00  0.00           N
ATOM   2642 HH11 ARG   170      63.430  49.959  28.905  1.00  0.00           H
ATOM   2643 HH12 ARG   170      64.298  51.105  29.949  1.00  0.00           H
ATOM   2644  NH2 ARG   170      65.389  49.561  31.334  1.00  0.00           N
ATOM   2645 HH21 ARG   170      65.783  48.820  31.920  1.00  0.00           H
ATOM   2646 HH22 ARG   170      65.416  50.544  31.568  1.00  0.00           H
ATOM   2647  C   ARG   170      61.464  43.500  30.854  1.00  0.00           C
ATOM   2648  O   ARG   170      61.309  42.531  30.114  1.00  0.00           O
ATOM   2649  N   VAL   171      61.775  43.381  32.146  1.00  0.00           N
ATOM   2650  H   VAL   171      61.923  44.235  32.677  1.00  0.00           H
ATOM   2651  CA  VAL   171      62.088  42.087  32.772  1.00  0.00           C
ATOM   2652  HA  VAL   171      62.679  41.502  32.067  1.00  0.00           H
ATOM   2653  CB  VAL   171      62.950  42.281  34.039  1.00  0.00           C
ATOM   2654  HB  VAL   171      62.388  42.872  34.763  1.00  0.00           H
ATOM   2655  CG1 VAL   171      63.320  40.941  34.689  1.00  0.00           C
ATOM   2656 HG11 VAL   171      62.429  40.463  35.091  1.00  0.00           H
ATOM   2657 HG12 VAL   171      63.782  40.283  33.951  1.00  0.00           H
ATOM   2658 HG13 VAL   171      64.025  41.096  35.505  1.00  0.00           H
ATOM   2659  CG2 VAL   171      64.265  43.006  33.731  1.00  0.00           C
ATOM   2660 HG21 VAL   171      64.079  43.983  33.287  1.00  0.00           H
ATOM   2661 HG22 VAL   171      64.831  43.164  34.649  1.00  0.00           H
ATOM   2662 HG23 VAL   171      64.868  42.419  33.038  1.00  0.00           H
ATOM   2663  C   VAL   171      60.832  41.260  33.076  1.00  0.00           C
ATOM   2664  O   VAL   171      60.822  40.058  32.814  1.00  0.00           O
ATOM   2665  N   LEU   172      59.767  41.863  33.627  1.00  0.00           N
ATOM   2666  H   LEU   172      59.798  42.867  33.779  1.00  0.00           H
ATOM   2667  CA  LEU   172      58.614  41.109  34.156  1.00  0.00           C
ATOM   2668  HA  LEU   172      58.831  40.045  34.070  1.00  0.00           H
ATOM   2669  CB  LEU   172      58.414  41.395  35.659  1.00  0.00           C
ATOM   2670  HB2 LEU   172      58.282  42.468  35.806  1.00  0.00           H
ATOM   2671  HB3 LEU   172      57.498  40.898  35.979  1.00  0.00           H
ATOM   2672  CG  LEU   172      59.563  40.893  36.557  1.00  0.00           C
ATOM   2673  HG  LEU   172      60.470  41.458  36.345  1.00  0.00           H
ATOM   2674  CD1 LEU   172      59.211  41.061  38.038  1.00  0.00           C
ATOM   2675 HD11 LEU   172      58.396  40.389  38.312  1.00  0.00           H
ATOM   2676 HD12 LEU   172      60.086  40.830  38.644  1.00  0.00           H
ATOM   2677 HD13 LEU   172      58.910  42.090  38.230  1.00  0.00           H
ATOM   2678  CD2 LEU   172      59.848  39.404  36.375  1.00  0.00           C
ATOM   2679 HD21 LEU   172      58.920  38.836  36.415  1.00  0.00           H
ATOM   2680 HD22 LEU   172      60.339  39.231  35.419  1.00  0.00           H
ATOM   2681 HD23 LEU   172      60.514  39.070  37.168  1.00  0.00           H
ATOM   2682  C   LEU   172      57.316  41.234  33.350  1.00  0.00           C
ATOM   2683  O   LEU   172      56.374  40.493  33.634  1.00  0.00           O
ATOM   2684  N   GLY   173      57.287  42.044  32.289  1.00  0.00           N
ATOM   2685  H   GLY   173      58.082  42.647  32.107  1.00  0.00           H
ATOM   2686  CA  GLY   173      56.216  42.015  31.288  1.00  0.00           C
ATOM   2687  HA2 GLY   173      55.302  42.390  31.741  1.00  0.00           H
ATOM   2688  HA3 GLY   173      56.489  42.664  30.458  1.00  0.00           H
ATOM   2689  C   GLY   173      55.925  40.609  30.736  1.00  0.00           C
ATOM   2690  O   GLY   173      54.782  40.165  30.845  1.00  0.00           O
ATOM   2691  N   PRO   174      56.923  39.843  30.251  1.00  0.00           N
ATOM   2692  CD  PRO   174      58.266  40.305  29.922  1.00  0.00           C
ATOM   2693  HD2 PRO   174      58.931  40.120  30.767  1.00  0.00           H
ATOM   2694  HD3 PRO   174      58.286  41.362  29.652  1.00  0.00           H
ATOM   2695  CG  PRO   174      58.692  39.453  28.731  1.00  0.00           C
ATOM   2696  HG2 PRO   174      59.777  39.375  28.658  1.00  0.00           H
ATOM   2697  HG3 PRO   174      58.265  39.861  27.814  1.00  0.00           H
ATOM   2698  CB  PRO   174      58.042  38.108  29.053  1.00  0.00           C
ATOM   2699  HB2 PRO   174      58.667  37.571  29.768  1.00  0.00           H
ATOM   2700  HB3 PRO   174      57.888  37.509  28.155  1.00  0.00           H
ATOM   2701  CA  PRO   174      56.710  38.493  29.711  1.00  0.00           C
ATOM   2702  HA  PRO   174      55.947  38.571  28.938  1.00  0.00           H
ATOM   2703  C   PRO   174      56.247  37.404  30.703  1.00  0.00           C
ATOM   2704  O   PRO   174      56.173  36.238  30.306  1.00  0.00           O
ATOM   2705  N   LEU   175      55.960  37.759  31.966  1.00  0.00           N
ATOM   2706  H   LEU   175      56.034  38.742  32.203  1.00  0.00           H
ATOM   2707  CA  LEU   175      55.596  36.853  33.065  1.00  0.00           C
ATOM   2708  HA  LEU   175      55.329  35.885  32.646  1.00  0.00           H
ATOM   2709  CB  LEU   175      56.829  36.678  33.973  1.00  0.00           C
ATOM   2710  HB2 LEU   175      57.192  37.673  34.241  1.00  0.00           H
ATOM   2711  HB3 LEU   175      56.537  36.180  34.896  1.00  0.00           H
ATOM   2712  CG  LEU   175      57.975  35.872  33.334  1.00  0.00           C
ATOM   2713  HG  LEU   175      58.153  36.209  32.315  1.00  0.00           H
ATOM   2714  CD1 LEU   175      59.260  36.115  34.125  1.00  0.00           C
ATOM   2715 HD11 LEU   175      59.536  37.169  34.062  1.00  0.00           H
ATOM   2716 HD12 LEU   175      59.127  35.838  35.165  1.00  0.00           H
ATOM   2717 HD13 LEU   175      60.069  35.522  33.700  1.00  0.00           H
ATOM   2718  CD2 LEU   175      57.675  34.366  33.311  1.00  0.00           C
ATOM   2719 HD21 LEU   175      58.528  33.834  32.890  1.00  0.00           H
ATOM   2720 HD22 LEU   175      56.803  34.179  32.686  1.00  0.00           H
ATOM   2721 HD23 LEU   175      57.484  34.007  34.321  1.00  0.00           H
ATOM   2722  C   LEU   175      54.360  37.301  33.881  1.00  0.00           C
ATOM   2723  O   LEU   175      54.010  36.633  34.854  1.00  0.00           O
ATOM   2724  N   ALA   176      53.720  38.410  33.507  1.00  0.00           N
ATOM   2725  H   ALA   176      54.030  38.880  32.668  1.00  0.00           H
ATOM   2726  CA  ALA   176      52.568  38.990  34.201  1.00  0.00           C
ATOM   2727  HA  ALA   176      52.368  38.429  35.114  1.00  0.00           H
ATOM   2728  CB  ALA   176      52.923  40.426  34.600  1.00  0.00           C
ATOM   2729  HB1 ALA   176      53.876  40.435  35.130  1.00  0.00           H
ATOM   2730  HB2 ALA   176      53.007  41.047  33.708  1.00  0.00           H
ATOM   2731  HB3 ALA   176      52.146  40.823  35.251  1.00  0.00           H
ATOM   2732  C   ALA   176      51.295  38.947  33.334  1.00  0.00           C
ATOM   2733  O   ALA   176      51.361  39.155  32.124  1.00  0.00           O
ATOM   2734  N   ASP   177      50.123  38.760  33.948  1.00  0.00           N
ATOM   2735  H   ASP   177      50.105  38.603  34.950  1.00  0.00           H
ATOM   2736  CA  ASP   177      48.834  38.983  33.281  1.00  0.00           C
ATOM   2737  HA  ASP   177      48.898  38.624  32.252  1.00  0.00           H
ATOM   2738  CB  ASP   177      47.736  38.165  33.988  1.00  0.00           C
ATOM   2739  HB2 ASP   177      47.698  38.451  35.038  1.00  0.00           H
ATOM   2740  HB3 ASP   177      46.771  38.424  33.564  1.00  0.00           H
ATOM   2741  CG  ASP   177      47.914  36.643  33.870  1.00  0.00           C
ATOM   2742  OD1 ASP   177      48.093  36.114  32.753  1.00  0.00           O
ATOM   2743  OD2 ASP   177      47.850  35.959  34.915  1.00  0.00           O
ATOM   2744  C   ASP   177      48.489  40.488  33.233  1.00  0.00           C
ATOM   2745  O   ASP   177      47.950  40.979  32.238  1.00  0.00           O
ATOM   2746  N   TYR   178      48.880  41.249  34.268  1.00  0.00           N
ATOM   2747  H   TYR   178      49.315  40.767  35.044  1.00  0.00           H
ATOM   2748  CA  TYR   178      48.875  42.721  34.305  1.00  0.00           C
ATOM   2749  HA  TYR   178      48.992  43.075  33.282  1.00  0.00           H
ATOM   2750  CB  TYR   178      47.517  43.252  34.798  1.00  0.00           C
ATOM   2751  HB2 TYR   178      47.482  44.322  34.589  1.00  0.00           H
ATOM   2752  HB3 TYR   178      46.726  42.792  34.204  1.00  0.00           H
ATOM   2753  CG  TYR   178      47.199  43.059  36.273  1.00  0.00           C
ATOM   2754  CD1 TYR   178      47.608  44.028  37.216  1.00  0.00           C
ATOM   2755  HD1 TYR   178      48.188  44.881  36.892  1.00  0.00           H
ATOM   2756  CE1 TYR   178      47.254  43.896  38.569  1.00  0.00           C
ATOM   2757  HE1 TYR   178      47.563  44.635  39.290  1.00  0.00           H
ATOM   2758  CZ  TYR   178      46.506  42.779  38.995  1.00  0.00           C
ATOM   2759  OH  TYR   178      46.223  42.634  40.315  1.00  0.00           O
ATOM   2760  HH  TYR   178      46.470  43.400  40.838  1.00  0.00           H
ATOM   2761  CE2 TYR   178      46.109  41.801  38.061  1.00  0.00           C
ATOM   2762  HE2 TYR   178      45.553  40.941  38.401  1.00  0.00           H
ATOM   2763  CD2 TYR   178      46.453  41.945  36.698  1.00  0.00           C
ATOM   2764  HD2 TYR   178      46.146  41.195  35.981  1.00  0.00           H
ATOM   2765  C   TYR   178      50.047  43.311  35.115  1.00  0.00           C
ATOM   2766  O   TYR   178      50.564  42.684  36.038  1.00  0.00           O
ATOM   2767  N   LEU   179      50.448  44.539  34.776  1.00  0.00           N
ATOM   2768  H   LEU   179      49.977  44.982  33.995  1.00  0.00           H
ATOM   2769  CA  LEU   179      51.493  45.331  35.441  1.00  0.00           C
ATOM   2770  HA  LEU   179      51.987  44.713  36.191  1.00  0.00           H
ATOM   2771  CB  LEU   179      52.551  45.792  34.415  1.00  0.00           C
ATOM   2772  HB2 LEU   179      52.057  46.436  33.686  1.00  0.00           H
ATOM   2773  HB3 LEU   179      53.297  46.395  34.935  1.00  0.00           H
ATOM   2774  CG  LEU   179      53.285  44.676  33.651  1.00  0.00           C
ATOM   2775  HG  LEU   179      52.561  44.079  33.101  1.00  0.00           H
ATOM   2776  CD1 LEU   179      54.270  45.297  32.661  1.00  0.00           C
ATOM   2777 HD11 LEU   179      53.744  45.974  31.988  1.00  0.00           H
ATOM   2778 HD12 LEU   179      55.038  45.842  33.204  1.00  0.00           H
ATOM   2779 HD13 LEU   179      54.744  44.519  32.067  1.00  0.00           H
ATOM   2780  CD2 LEU   179      54.084  43.760  34.578  1.00  0.00           C
ATOM   2781 HD21 LEU   179      54.602  43.000  33.992  1.00  0.00           H
ATOM   2782 HD22 LEU   179      54.812  44.333  35.153  1.00  0.00           H
ATOM   2783 HD23 LEU   179      53.406  43.252  35.262  1.00  0.00           H
ATOM   2784  C   LEU   179      50.904  46.550  36.170  1.00  0.00           C
ATOM   2785  O   LEU   179      49.865  47.096  35.786  1.00  0.00           O
ATOM   2786  N   VAL   180      51.612  46.994  37.212  1.00  0.00           N
ATOM   2787  H   VAL   180      52.451  46.485  37.463  1.00  0.00           H
ATOM   2788  CA  VAL   180      51.210  48.124  38.062  1.00  0.00           C
ATOM   2789  HA  VAL   180      50.447  48.682  37.526  1.00  0.00           H
ATOM   2790  CB  VAL   180      50.573  47.651  39.384  1.00  0.00           C
ATOM   2791  HB  VAL   180      51.359  47.295  40.044  1.00  0.00           H
ATOM   2792  CG1 VAL   180      49.849  48.795  40.100  1.00  0.00           C
ATOM   2793 HG11 VAL   180      50.549  49.587  40.362  1.00  0.00           H
ATOM   2794 HG12 VAL   180      49.059  49.198  39.466  1.00  0.00           H
ATOM   2795 HG13 VAL   180      49.418  48.419  41.027  1.00  0.00           H
ATOM   2796  CG2 VAL   180      49.572  46.501  39.199  1.00  0.00           C
ATOM   2797 HG21 VAL   180      50.079  45.613  38.819  1.00  0.00           H
ATOM   2798 HG22 VAL   180      49.133  46.243  40.163  1.00  0.00           H
ATOM   2799 HG23 VAL   180      48.784  46.798  38.506  1.00  0.00           H
ATOM   2800  C   VAL   180      52.382  49.074  38.318  1.00  0.00           C
ATOM   2801  O   VAL   180      53.507  48.632  38.555  1.00  0.00           O
ATOM   2802  N   VAL   181      52.100  50.379  38.318  1.00  0.00           N
ATOM   2803  H   VAL   181      51.164  50.658  38.035  1.00  0.00           H
ATOM   2804  CA  VAL   181      53.045  51.454  38.667  1.00  0.00           C
ATOM   2805  HA  VAL   181      53.967  51.021  39.053  1.00  0.00           H
ATOM   2806  CB  VAL   181      53.398  52.266  37.403  1.00  0.00           C
ATOM   2807  HB  VAL   181      52.476  52.615  36.935  1.00  0.00           H
ATOM   2808  CG1 VAL   181      54.273  53.489  37.685  1.00  0.00           C
ATOM   2809 HG11 VAL   181      55.214  53.174  38.131  1.00  0.00           H
ATOM   2810 HG12 VAL   181      54.479  54.020  36.755  1.00  0.00           H
ATOM   2811 HG13 VAL   181      53.763  54.176  38.359  1.00  0.00           H
ATOM   2812  CG2 VAL   181      54.154  51.392  36.393  1.00  0.00           C
ATOM   2813 HG21 VAL   181      54.432  51.985  35.523  1.00  0.00           H
ATOM   2814 HG22 VAL   181      55.058  50.989  36.851  1.00  0.00           H
ATOM   2815 HG23 VAL   181      53.524  50.568  36.059  1.00  0.00           H
ATOM   2816  C   VAL   181      52.436  52.324  39.771  1.00  0.00           C
ATOM   2817  O   VAL   181      51.344  52.860  39.598  1.00  0.00           O
ATOM   2818  N   ASN   182      53.108  52.459  40.917  1.00  0.00           N
ATOM   2819  H   ASN   182      54.004  52.003  41.011  1.00  0.00           H
ATOM   2820  CA  ASN   182      52.679  53.358  41.998  1.00  0.00           C
ATOM   2821  HA  ASN   182      51.602  53.252  42.121  1.00  0.00           H
ATOM   2822  CB  ASN   182      53.346  52.939  43.324  1.00  0.00           C
ATOM   2823  HB2 ASN   182      54.363  52.588  43.146  1.00  0.00           H
ATOM   2824  HB3 ASN   182      53.412  53.811  43.975  1.00  0.00           H
ATOM   2825  CG  ASN   182      52.553  51.889  44.094  1.00  0.00           C
ATOM   2826  OD1 ASN   182      51.481  52.163  44.617  1.00  0.00           O
ATOM   2827  ND2 ASN   182      53.043  50.680  44.228  1.00  0.00           N
ATOM   2828 HD21 ASN   182      52.575  50.056  44.873  1.00  0.00           H
ATOM   2829 HD22 ASN   182      53.924  50.425  43.816  1.00  0.00           H
ATOM   2830  C   ASN   182      52.951  54.838  41.644  1.00  0.00           C
ATOM   2831  O   ASN   182      53.990  55.152  41.058  1.00  0.00           O
ATOM   2832  N   VAL   183      52.039  55.749  42.019  1.00  0.00           N
ATOM   2833  H   VAL   183      51.205  55.392  42.479  1.00  0.00           H
ATOM   2834  CA  VAL   183      52.038  57.183  41.634  1.00  0.00           C
ATOM   2835  HA  VAL   183      53.019  57.425  41.227  1.00  0.00           H
ATOM   2836  CB  VAL   183      51.002  57.457  40.514  1.00  0.00           C
ATOM   2837  HB  VAL   183      50.032  57.083  40.840  1.00  0.00           H
ATOM   2838  CG1 VAL   183      50.839  58.948  40.174  1.00  0.00           C
ATOM   2839 HG11 VAL   183      51.802  59.382  39.902  1.00  0.00           H
ATOM   2840 HG12 VAL   183      50.144  59.066  39.342  1.00  0.00           H
ATOM   2841 HG13 VAL   183      50.428  59.496  41.023  1.00  0.00           H
ATOM   2842  CG2 VAL   183      51.373  56.751  39.201  1.00  0.00           C
ATOM   2843 HG21 VAL   183      52.346  57.096  38.853  1.00  0.00           H
ATOM   2844 HG22 VAL   183      51.412  55.672  39.351  1.00  0.00           H
ATOM   2845 HG23 VAL   183      50.625  56.965  38.437  1.00  0.00           H
ATOM   2846  C   VAL   183      51.812  58.117  42.839  1.00  0.00           C
ATOM   2847  O   VAL   183      50.928  57.887  43.669  1.00  0.00           O
ATOM   2848  N   SER   184      52.586  59.205  42.914  1.00  0.00           N
ATOM   2849  H   SER   184      53.276  59.359  42.193  1.00  0.00           H
ATOM   2850  CA  SER   184      52.488  60.258  43.942  1.00  0.00           C
ATOM   2851  HA  SER   184      51.741  59.979  44.684  1.00  0.00           H
ATOM   2852  CB  SER   184      53.838  60.369  44.659  1.00  0.00           C
ATOM   2853  HB2 SER   184      53.793  61.136  45.434  1.00  0.00           H
ATOM   2854  HB3 SER   184      54.064  59.413  45.135  1.00  0.00           H
ATOM   2855  OG  SER   184      54.871  60.678  43.742  1.00  0.00           O
ATOM   2856  HG  SER   184      54.788  61.602  43.469  1.00  0.00           H
ATOM   2857  C   SER   184      52.062  61.615  43.349  1.00  0.00           C
ATOM   2858  O   SER   184      51.987  61.767  42.133  1.00  0.00           O
ATOM   2859  N   SER   185      51.787  62.604  44.205  1.00  0.00           N
ATOM   2860  H   SER   185      51.842  62.401  45.191  1.00  0.00           H
ATOM   2861  CA  SER   185      51.307  63.954  43.842  1.00  0.00           C
ATOM   2862  HA  SER   185      50.259  63.876  43.571  1.00  0.00           H
ATOM   2863  CB  SER   185      51.370  64.827  45.102  1.00  0.00           C
ATOM   2864  HB2 SER   185      50.617  64.489  45.815  1.00  0.00           H
ATOM   2865  HB3 SER   185      52.354  64.716  45.560  1.00  0.00           H
ATOM   2866  OG  SER   185      51.176  66.192  44.827  1.00  0.00           O
ATOM   2867  HG  SER   185      50.275  66.340  44.443  1.00  0.00           H
ATOM   2868  C   SER   185      52.072  64.641  42.678  1.00  0.00           C
ATOM   2869  O   SER   185      53.274  64.885  42.800  1.00  0.00           O
ATOM   2870  N   PRO   186      51.412  64.955  41.540  1.00  0.00           N
ATOM   2871  CD  PRO   186      50.119  64.419  41.124  1.00  0.00           C
ATOM   2872  HD2 PRO   186      49.313  64.809  41.741  1.00  0.00           H
ATOM   2873  HD3 PRO   186      50.141  63.331  41.174  1.00  0.00           H
ATOM   2874  CG  PRO   186      49.912  64.853  39.673  1.00  0.00           C
ATOM   2875  HG2 PRO   186      49.341  65.781  39.646  1.00  0.00           H
ATOM   2876  HG3 PRO   186      49.419  64.083  39.082  1.00  0.00           H
ATOM   2877  CB  PRO   186      51.336  65.109  39.187  1.00  0.00           C
ATOM   2878  HB2 PRO   186      51.349  65.785  38.333  1.00  0.00           H
ATOM   2879  HB3 PRO   186      51.819  64.164  38.931  1.00  0.00           H
ATOM   2880  CA  PRO   186      52.004  65.706  40.429  1.00  0.00           C
ATOM   2881  HA  PRO   186      53.078  65.530  40.381  1.00  0.00           H
ATOM   2882  C   PRO   186      51.761  67.232  40.487  1.00  0.00           C
ATOM   2883  O   PRO   186      52.145  67.944  39.553  1.00  0.00           O
ATOM   2884  N   ASN   187      51.051  67.733  41.502  1.00  0.00           N
ATOM   2885  H   ASN   187      50.789  67.120  42.266  1.00  0.00           H
ATOM   2886  CA  ASN   187      50.436  69.062  41.506  1.00  0.00           C
ATOM   2887  HA  ASN   187      51.049  69.739  40.910  1.00  0.00           H
ATOM   2888  CB  ASN   187      49.058  68.901  40.823  1.00  0.00           C
ATOM   2889  HB2 ASN   187      49.165  68.271  39.938  1.00  0.00           H
ATOM   2890  HB3 ASN   187      48.381  68.399  41.515  1.00  0.00           H
ATOM   2891  CG  ASN   187      48.414  70.190  40.348  1.00  0.00           C
ATOM   2892  OD1 ASN   187      48.975  71.276  40.373  1.00  0.00           O
ATOM   2893  ND2 ASN   187      47.171  70.118  39.933  1.00  0.00           N
ATOM   2894 HD21 ASN   187      46.731  70.969  39.654  1.00  0.00           H
ATOM   2895 HD22 ASN   187      46.705  69.211  39.878  1.00  0.00           H
ATOM   2896  C   ASN   187      50.358  69.637  42.938  1.00  0.00           C
ATOM   2897  O   ASN   187      50.778  69.001  43.896  1.00  0.00           O
ATOM   2898  N   THR   188      49.838  70.854  43.118  1.00  0.00           N
ATOM   2899  H   THR   188      49.499  71.367  42.310  1.00  0.00           H
ATOM   2900  CA  THR   188      49.468  71.352  44.455  1.00  0.00           C
ATOM   2901  HA  THR   188      49.294  70.485  45.093  1.00  0.00           H
ATOM   2902  CB  THR   188      50.567  72.195  45.145  1.00  0.00           C
ATOM   2903  HB  THR   188      50.392  72.132  46.220  1.00  0.00           H
ATOM   2904  CG2 THR   188      52.015  71.780  44.887  1.00  0.00           C
ATOM   2905 HG21 THR   188      52.252  71.842  43.826  1.00  0.00           H
ATOM   2906 HG22 THR   188      52.686  72.437  45.441  1.00  0.00           H
ATOM   2907 HG23 THR   188      52.167  70.758  45.235  1.00  0.00           H
ATOM   2908  OG1 THR   188      50.473  73.554  44.799  1.00  0.00           O
ATOM   2909  HG1 THR   188      50.555  73.615  43.832  1.00  0.00           H
ATOM   2910  C   THR   188      48.151  72.121  44.383  1.00  0.00           C
ATOM   2911  O   THR   188      47.855  72.769  43.379  1.00  0.00           O
ATOM   2912  N   ALA   189      47.370  72.109  45.463  1.00  0.00           N
ATOM   2913  H   ALA   189      47.594  71.491  46.228  1.00  0.00           H
ATOM   2914  CA  ALA   189      46.196  72.977  45.585  1.00  0.00           C
ATOM   2915  HA  ALA   189      45.640  72.945  44.647  1.00  0.00           H
ATOM   2916  CB  ALA   189      45.292  72.406  46.683  1.00  0.00           C
ATOM   2917  HB1 ALA   189      45.815  72.399  47.640  1.00  0.00           H
ATOM   2918  HB2 ALA   189      44.396  73.023  46.774  1.00  0.00           H
ATOM   2919  HB3 ALA   189      44.990  71.390  46.422  1.00  0.00           H
ATOM   2920  C   ALA   189      46.554  74.459  45.845  1.00  0.00           C
ATOM   2921  O   ALA   189      45.737  75.331  45.567  1.00  0.00           O
ATOM   2922  N   GLY   190      47.761  74.754  46.354  1.00  0.00           N
ATOM   2923  H   GLY   190      48.402  73.994  46.517  1.00  0.00           H
ATOM   2924  CA  GLY   190      48.244  76.125  46.605  1.00  0.00           C
ATOM   2925  HA2 GLY   190      47.434  76.728  47.017  1.00  0.00           H
ATOM   2926  HA3 GLY   190      49.048  76.083  47.339  1.00  0.00           H
ATOM   2927  C   GLY   190      48.786  76.844  45.360  1.00  0.00           C
ATOM   2928  O   GLY   190      48.815  78.070  45.307  1.00  0.00           O
ATOM   2929  N   LEU   191      49.203  76.078  44.352  1.00  0.00           N
ATOM   2930  H   LEU   191      49.204  75.078  44.512  1.00  0.00           H
ATOM   2931  CA  LEU   191      49.704  76.531  43.058  1.00  0.00           C
ATOM   2932  HA  LEU   191      49.134  77.409  42.750  1.00  0.00           H
ATOM   2933  CB  LEU   191      51.190  76.923  43.210  1.00  0.00           C
ATOM   2934  HB2 LEU   191      51.271  77.732  43.939  1.00  0.00           H
ATOM   2935  HB3 LEU   191      51.733  76.063  43.610  1.00  0.00           H
ATOM   2936  CG  LEU   191      51.875  77.363  41.901  1.00  0.00           C
ATOM   2937  HG  LEU   191      51.753  76.591  41.142  1.00  0.00           H
ATOM   2938  CD1 LEU   191      51.289  78.672  41.371  1.00  0.00           C
ATOM   2939 HD11 LEU   191      51.359  79.449  42.135  1.00  0.00           H
ATOM   2940 HD12 LEU   191      51.840  78.996  40.489  1.00  0.00           H
ATOM   2941 HD13 LEU   191      50.245  78.536  41.095  1.00  0.00           H
ATOM   2942  CD2 LEU   191      53.372  77.559  42.136  1.00  0.00           C
ATOM   2943 HD21 LEU   191      53.857  77.856  41.206  1.00  0.00           H
ATOM   2944 HD22 LEU   191      53.533  78.333  42.887  1.00  0.00           H
ATOM   2945 HD23 LEU   191      53.816  76.626  42.482  1.00  0.00           H
ATOM   2946  C   LEU   191      49.513  75.408  42.027  1.00  0.00           C
ATOM   2947  O   LEU   191      50.172  74.368  42.125  1.00  0.00           O
ATOM   2948  N   ARG   192      48.637  75.638  41.036  1.00  0.00           N
ATOM   2949  H   ARG   192      48.139  76.515  41.073  1.00  0.00           H
ATOM   2950  CA  ARG   192      48.243  74.683  39.978  1.00  0.00           C
ATOM   2951  HA  ARG   192      48.091  73.716  40.467  1.00  0.00           H
ATOM   2952  CB  ARG   192      46.892  75.119  39.371  1.00  0.00           C
ATOM   2953  HB2 ARG   192      46.260  75.451  40.197  1.00  0.00           H
ATOM   2954  HB3 ARG   192      47.033  75.979  38.714  1.00  0.00           H
ATOM   2955  CG  ARG   192      46.095  74.018  38.636  1.00  0.00           C
ATOM   2956  HG2 ARG   192      46.166  73.077  39.183  1.00  0.00           H
ATOM   2957  HG3 ARG   192      45.048  74.326  38.667  1.00  0.00           H
ATOM   2958  CD  ARG   192      46.436  73.803  37.149  1.00  0.00           C
ATOM   2959  HD2 ARG   192      45.524  73.530  36.617  1.00  0.00           H
ATOM   2960  HD3 ARG   192      46.784  74.746  36.722  1.00  0.00           H
ATOM   2961  NE  ARG   192      47.456  72.760  36.923  1.00  0.00           N
ATOM   2962  HE  ARG   192      48.423  73.071  36.932  1.00  0.00           H
ATOM   2963  CZ  ARG   192      47.256  71.477  36.677  1.00  0.00           C
ATOM   2964  NH1 ARG   192      46.073  70.931  36.723  1.00  0.00           N
ATOM   2965 HH11 ARG   192      45.262  71.461  36.966  1.00  0.00           H
ATOM   2966 HH12 ARG   192      46.028  69.915  36.580  1.00  0.00           H
ATOM   2967  NH2 ARG   192      48.260  70.707  36.398  1.00  0.00           N
ATOM   2968 HH21 ARG   192      49.177  71.058  36.647  1.00  0.00           H
ATOM   2969 HH22 ARG   192      48.126  69.704  36.559  1.00  0.00           H
ATOM   2970  C   ARG   192      49.362  74.454  38.950  1.00  0.00           C
ATOM   2971  O   ARG   192      49.262  74.837  37.787  1.00  0.00           O
ATOM   2972  N   SER   193      50.458  73.850  39.400  1.00  0.00           N
ATOM   2973  H   SER   193      50.424  73.541  40.365  1.00  0.00           H
ATOM   2974  CA  SER   193      51.686  73.606  38.635  1.00  0.00           C
ATOM   2975  HA  SER   193      52.041  74.561  38.248  1.00  0.00           H
ATOM   2976  CB  SER   193      52.752  73.053  39.590  1.00  0.00           C
ATOM   2977  HB2 SER   193      52.855  73.739  40.432  1.00  0.00           H
ATOM   2978  HB3 SER   193      52.427  72.082  39.972  1.00  0.00           H
ATOM   2979  OG  SER   193      54.015  72.912  38.958  1.00  0.00           O
ATOM   2980  HG  SER   193      54.662  72.760  39.658  1.00  0.00           H
ATOM   2981  C   SER   193      51.475  72.671  37.440  1.00  0.00           C
ATOM   2982  O   SER   193      50.446  72.009  37.334  1.00  0.00           O
ATOM   2983  N   LEU   194      52.445  72.597  36.526  1.00  0.00           N
ATOM   2984  H   LEU   194      53.249  73.192  36.665  1.00  0.00           H
ATOM   2985  CA  LEU   194      52.424  71.700  35.360  1.00  0.00           C
ATOM   2986  HA  LEU   194      51.531  71.081  35.417  1.00  0.00           H
ATOM   2987  CB  LEU   194      52.313  72.589  34.107  1.00  0.00           C
ATOM   2988  HB2 LEU   194      51.549  73.347  34.286  1.00  0.00           H
ATOM   2989  HB3 LEU   194      53.265  73.107  33.978  1.00  0.00           H
ATOM   2990  CG  LEU   194      51.963  71.868  32.791  1.00  0.00           C
ATOM   2991  HG  LEU   194      52.703  71.097  32.581  1.00  0.00           H
ATOM   2992  CD1 LEU   194      50.566  71.235  32.808  1.00  0.00           C
ATOM   2993 HD11 LEU   194      49.817  71.993  33.043  1.00  0.00           H
ATOM   2994 HD12 LEU   194      50.522  70.445  33.555  1.00  0.00           H
ATOM   2995 HD13 LEU   194      50.346  70.805  31.832  1.00  0.00           H
ATOM   2996  CD2 LEU   194      51.994  72.882  31.646  1.00  0.00           C
ATOM   2997 HD21 LEU   194      52.989  73.322  31.576  1.00  0.00           H
ATOM   2998 HD22 LEU   194      51.267  73.677  31.821  1.00  0.00           H
ATOM   2999 HD23 LEU   194      51.768  72.387  30.701  1.00  0.00           H
ATOM   3000  C   LEU   194      53.612  70.717  35.330  1.00  0.00           C
ATOM   3001  O   LEU   194      53.550  69.704  34.634  1.00  0.00           O
ATOM   3002  N   GLN   195      54.657  70.971  36.129  1.00  0.00           N
ATOM   3003  H   GLN   195      54.604  71.781  36.728  1.00  0.00           H
ATOM   3004  CA  GLN   195      55.923  70.227  36.120  1.00  0.00           C
ATOM   3005  HA  GLN   195      56.358  70.305  35.121  1.00  0.00           H
ATOM   3006  CB  GLN   195      56.884  70.880  37.135  1.00  0.00           C
ATOM   3007  HB2 GLN   195      56.846  71.965  37.029  1.00  0.00           H
ATOM   3008  HB3 GLN   195      56.539  70.647  38.142  1.00  0.00           H
ATOM   3009  CG  GLN   195      58.349  70.421  37.004  1.00  0.00           C
ATOM   3010  HG2 GLN   195      58.864  70.666  37.934  1.00  0.00           H
ATOM   3011  HG3 GLN   195      58.403  69.341  36.862  1.00  0.00           H
ATOM   3012  CD  GLN   195      59.093  71.117  35.862  1.00  0.00           C
ATOM   3013  OE1 GLN   195      58.514  71.745  34.994  1.00  0.00           O
ATOM   3014  NE2 GLN   195      60.405  71.052  35.828  1.00  0.00           N
ATOM   3015 HE21 GLN   195      60.856  71.519  35.057  1.00  0.00           H
ATOM   3016 HE22 GLN   195      60.907  70.494  36.495  1.00  0.00           H
ATOM   3017  C   GLN   195      55.721  68.735  36.428  1.00  0.00           C
ATOM   3018  O   GLN   195      56.158  67.882  35.660  1.00  0.00           O
ATOM   3019  N   GLY   196      55.004  68.417  37.509  1.00  0.00           N
ATOM   3020  H   GLY   196      54.637  69.153  38.093  1.00  0.00           H
ATOM   3021  CA  GLY   196      54.745  67.031  37.900  1.00  0.00           C
ATOM   3022  HA2 GLY   196      55.690  66.489  37.950  1.00  0.00           H
ATOM   3023  HA3 GLY   196      54.295  67.011  38.890  1.00  0.00           H
ATOM   3024  C   GLY   196      53.817  66.303  36.925  1.00  0.00           C
ATOM   3025  O   GLY   196      53.977  65.108  36.713  1.00  0.00           O
ATOM   3026  N   LYS   197      52.897  67.012  36.254  1.00  0.00           N
ATOM   3027  H   LYS   197      52.787  67.985  36.502  1.00  0.00           H
ATOM   3028  CA  LYS   197      52.062  66.450  35.175  1.00  0.00           C
ATOM   3029  HA  LYS   197      51.666  65.495  35.525  1.00  0.00           H
ATOM   3030  CB  LYS   197      50.883  67.392  34.881  1.00  0.00           C
ATOM   3031  HB2 LYS   197      50.484  67.768  35.825  1.00  0.00           H
ATOM   3032  HB3 LYS   197      51.232  68.237  34.287  1.00  0.00           H
ATOM   3033  CG  LYS   197      49.754  66.662  34.132  1.00  0.00           C
ATOM   3034  HG2 LYS   197      50.132  66.213  33.212  1.00  0.00           H
ATOM   3035  HG3 LYS   197      49.380  65.866  34.776  1.00  0.00           H
ATOM   3036  CD  LYS   197      48.602  67.612  33.781  1.00  0.00           C
ATOM   3037  HD2 LYS   197      48.417  68.264  34.633  1.00  0.00           H
ATOM   3038  HD3 LYS   197      48.885  68.233  32.931  1.00  0.00           H
ATOM   3039  CE  LYS   197      47.330  66.814  33.450  1.00  0.00           C
ATOM   3040  HE2 LYS   197      47.398  66.415  32.433  1.00  0.00           H
ATOM   3041  HE3 LYS   197      47.264  65.961  34.134  1.00  0.00           H
ATOM   3042  NZ  LYS   197      46.110  67.640  33.604  1.00  0.00           N
ATOM   3043  HZ1 LYS   197      45.990  67.890  34.588  1.00  0.00           H
ATOM   3044  HZ2 LYS   197      46.159  68.492  33.071  1.00  0.00           H
ATOM   3045  HZ3 LYS   197      45.288  67.121  33.299  1.00  0.00           H
ATOM   3046  C   LYS   197      52.869  66.166  33.901  1.00  0.00           C
ATOM   3047  O   LYS   197      52.624  65.167  33.231  1.00  0.00           O
ATOM   3048  N   ALA   198      53.831  67.027  33.553  1.00  0.00           N
ATOM   3049  H   ALA   198      53.960  67.862  34.112  1.00  0.00           H
ATOM   3050  CA  ALA   198      54.756  66.798  32.443  1.00  0.00           C
ATOM   3051  HA  ALA   198      54.180  66.567  31.548  1.00  0.00           H
ATOM   3052  CB  ALA   198      55.554  68.085  32.192  1.00  0.00           C
ATOM   3053  HB1 ALA   198      56.205  67.946  31.330  1.00  0.00           H
ATOM   3054  HB2 ALA   198      54.876  68.916  31.996  1.00  0.00           H
ATOM   3055  HB3 ALA   198      56.172  68.324  33.057  1.00  0.00           H
ATOM   3056  C   ALA   198      55.675  65.594  32.720  1.00  0.00           C
ATOM   3057  O   ALA   198      55.885  64.763  31.837  1.00  0.00           O
ATOM   3058  N   GLU   199      56.148  65.470  33.959  1.00  0.00           N
ATOM   3059  H   GLU   199      55.979  66.229  34.613  1.00  0.00           H
ATOM   3060  CA  GLU   199      56.926  64.330  34.453  1.00  0.00           C
ATOM   3061  HA  GLU   199      57.777  64.177  33.790  1.00  0.00           H
ATOM   3062  CB  GLU   199      57.443  64.684  35.862  1.00  0.00           C
ATOM   3063  HB2 GLU   199      58.119  65.536  35.781  1.00  0.00           H
ATOM   3064  HB3 GLU   199      56.605  64.992  36.483  1.00  0.00           H
ATOM   3065  CG  GLU   199      58.172  63.552  36.600  1.00  0.00           C
ATOM   3066  HG2 GLU   199      58.585  63.950  37.529  1.00  0.00           H
ATOM   3067  HG3 GLU   199      57.443  62.781  36.864  1.00  0.00           H
ATOM   3068  CD  GLU   199      59.299  62.926  35.775  1.00  0.00           C
ATOM   3069  OE1 GLU   199      59.650  61.757  36.025  1.00  0.00           O
ATOM   3070  OE2 GLU   199      59.820  63.575  34.841  1.00  0.00           O
ATOM   3071  C   GLU   199      56.103  63.029  34.452  1.00  0.00           C
ATOM   3072  O   GLU   199      56.503  62.037  33.850  1.00  0.00           O
ATOM   3073  N   LEU   200      54.895  63.049  35.020  1.00  0.00           N
ATOM   3074  H   LEU   200      54.635  63.875  35.551  1.00  0.00           H
ATOM   3075  CA  LEU   200      53.958  61.922  35.015  1.00  0.00           C
ATOM   3076  HA  LEU   200      54.432  61.081  35.523  1.00  0.00           H
ATOM   3077  CB  LEU   200      52.715  62.367  35.814  1.00  0.00           C
ATOM   3078  HB2 LEU   200      53.035  62.670  36.812  1.00  0.00           H
ATOM   3079  HB3 LEU   200      52.294  63.243  35.319  1.00  0.00           H
ATOM   3080  CG  LEU   200      51.595  61.327  35.969  1.00  0.00           C
ATOM   3081  HG  LEU   200      51.287  60.974  34.987  1.00  0.00           H
ATOM   3082  CD1 LEU   200      52.064  60.135  36.804  1.00  0.00           C
ATOM   3083 HD11 LEU   200      52.462  60.483  37.758  1.00  0.00           H
ATOM   3084 HD12 LEU   200      51.230  59.461  36.990  1.00  0.00           H
ATOM   3085 HD13 LEU   200      52.841  59.588  36.270  1.00  0.00           H
ATOM   3086  CD2 LEU   200      50.376  61.967  36.644  1.00  0.00           C
ATOM   3087 HD21 LEU   200      50.638  62.310  37.647  1.00  0.00           H
ATOM   3088 HD22 LEU   200      50.028  62.812  36.051  1.00  0.00           H
ATOM   3089 HD23 LEU   200      49.571  61.236  36.709  1.00  0.00           H
ATOM   3090  C   LEU   200      53.605  61.467  33.586  1.00  0.00           C
ATOM   3091  O   LEU   200      53.555  60.265  33.315  1.00  0.00           O
ATOM   3092  N   ARG   201      53.441  62.418  32.653  1.00  0.00           N
ATOM   3093  H   ARG   201      53.448  63.386  32.962  1.00  0.00           H
ATOM   3094  CA  ARG   201      53.328  62.133  31.217  1.00  0.00           C
ATOM   3095  HA  ARG   201      52.516  61.418  31.080  1.00  0.00           H
ATOM   3096  CB  ARG   201      52.984  63.410  30.435  1.00  0.00           C
ATOM   3097  HB2 ARG   201      52.049  63.817  30.823  1.00  0.00           H
ATOM   3098  HB3 ARG   201      53.769  64.149  30.583  1.00  0.00           H
ATOM   3099  CG  ARG   201      52.831  63.142  28.927  1.00  0.00           C
ATOM   3100  HG2 ARG   201      53.740  62.682  28.541  1.00  0.00           H
ATOM   3101  HG3 ARG   201      51.998  62.457  28.756  1.00  0.00           H
ATOM   3102  CD  ARG   201      52.610  64.433  28.136  1.00  0.00           C
ATOM   3103  HD2 ARG   201      53.409  65.140  28.356  1.00  0.00           H
ATOM   3104  HD3 ARG   201      52.662  64.187  27.073  1.00  0.00           H
ATOM   3105  NE  ARG   201      51.288  65.019  28.397  1.00  0.00           N
ATOM   3106  HE  ARG   201      50.509  64.570  27.898  1.00  0.00           H
ATOM   3107  CZ  ARG   201      50.969  66.131  29.020  1.00  0.00           C
ATOM   3108  NH1 ARG   201      51.850  66.887  29.618  1.00  0.00           N
ATOM   3109 HH11 ARG   201      52.803  66.581  29.589  1.00  0.00           H
ATOM   3110 HH12 ARG   201      51.584  67.768  30.013  1.00  0.00           H
ATOM   3111  NH2 ARG   201      49.729  66.505  29.053  1.00  0.00           N
ATOM   3112 HH21 ARG   201      49.038  65.881  28.602  1.00  0.00           H
ATOM   3113 HH22 ARG   201      49.409  67.303  29.545  1.00  0.00           H
ATOM   3114  C   ARG   201      54.590  61.453  30.688  1.00  0.00           C
ATOM   3115  O   ARG   201      54.459  60.376  30.116  1.00  0.00           O
ATOM   3116  N   ARG   202      55.789  62.023  30.882  1.00  0.00           N
ATOM   3117  H   ARG   202      55.819  62.891  31.408  1.00  0.00           H
ATOM   3118  CA  ARG   202      57.079  61.452  30.429  1.00  0.00           C
ATOM   3119  HA  ARG   202      57.105  61.432  29.340  1.00  0.00           H
ATOM   3120  CB  ARG   202      58.227  62.346  30.953  1.00  0.00           C
ATOM   3121  HB2 ARG   202      58.076  63.363  30.588  1.00  0.00           H
ATOM   3122  HB3 ARG   202      58.189  62.378  32.040  1.00  0.00           H
ATOM   3123  CG  ARG   202      59.636  61.883  30.536  1.00  0.00           C
ATOM   3124  HG2 ARG   202      59.774  60.825  30.764  1.00  0.00           H
ATOM   3125  HG3 ARG   202      59.739  62.016  29.459  1.00  0.00           H
ATOM   3126  CD  ARG   202      60.739  62.686  31.249  1.00  0.00           C
ATOM   3127  HD2 ARG   202      61.680  62.551  30.714  1.00  0.00           H
ATOM   3128  HD3 ARG   202      60.486  63.748  31.207  1.00  0.00           H
ATOM   3129  NE  ARG   202      60.910  62.288  32.662  1.00  0.00           N
ATOM   3130  HE  ARG   202      60.389  62.806  33.377  1.00  0.00           H
ATOM   3131  CZ  ARG   202      61.772  61.436  33.189  1.00  0.00           C
ATOM   3132  NH1 ARG   202      62.625  60.762  32.476  1.00  0.00           N
ATOM   3133 HH11 ARG   202      62.657  60.848  31.486  1.00  0.00           H
ATOM   3134 HH12 ARG   202      63.302  60.178  32.983  1.00  0.00           H
ATOM   3135  NH2 ARG   202      61.796  61.211  34.462  1.00  0.00           N
ATOM   3136 HH21 ARG   202      61.040  61.590  35.046  1.00  0.00           H
ATOM   3137 HH22 ARG   202      62.377  60.479  34.858  1.00  0.00           H
ATOM   3138  C   ARG   202      57.246  60.006  30.909  1.00  0.00           C
ATOM   3139  O   ARG   202      57.519  59.114  30.104  1.00  0.00           O
ATOM   3140  N   LEU   203      57.007  59.780  32.198  1.00  0.00           N
ATOM   3141  H   LEU   203      56.783  60.585  32.780  1.00  0.00           H
ATOM   3142  CA  LEU   203      57.106  58.476  32.841  1.00  0.00           C
ATOM   3143  HA  LEU   203      58.106  58.082  32.664  1.00  0.00           H
ATOM   3144  CB  LEU   203      56.932  58.690  34.357  1.00  0.00           C
ATOM   3145  HB2 LEU   203      57.629  59.481  34.644  1.00  0.00           H
ATOM   3146  HB3 LEU   203      55.928  59.060  34.567  1.00  0.00           H
ATOM   3147  CG  LEU   203      57.227  57.463  35.243  1.00  0.00           C
ATOM   3148  HG  LEU   203      58.099  56.943  34.854  1.00  0.00           H
ATOM   3149  CD1 LEU   203      57.549  57.966  36.654  1.00  0.00           C
ATOM   3150 HD11 LEU   203      58.462  58.565  36.627  1.00  0.00           H
ATOM   3151 HD12 LEU   203      56.734  58.584  37.033  1.00  0.00           H
ATOM   3152 HD13 LEU   203      57.714  57.131  37.332  1.00  0.00           H
ATOM   3153  CD2 LEU   203      56.065  56.467  35.337  1.00  0.00           C
ATOM   3154 HD21 LEU   203      55.884  56.002  34.372  1.00  0.00           H
ATOM   3155 HD22 LEU   203      56.314  55.678  36.045  1.00  0.00           H
ATOM   3156 HD23 LEU   203      55.162  56.973  35.677  1.00  0.00           H
ATOM   3157  C   LEU   203      56.106  57.482  32.237  1.00  0.00           C
ATOM   3158  O   LEU   203      56.518  56.433  31.738  1.00  0.00           O
ATOM   3159  N   LEU   204      54.805  57.796  32.239  1.00  0.00           N
ATOM   3160  H   LEU   204      54.509  58.690  32.627  1.00  0.00           H
ATOM   3161  CA  LEU   204      53.782  56.841  31.798  1.00  0.00           C
ATOM   3162  HA  LEU   204      54.012  55.880  32.249  1.00  0.00           H
ATOM   3163  CB  LEU   204      52.406  57.282  32.324  1.00  0.00           C
ATOM   3164  HB2 LEU   204      52.223  58.305  31.992  1.00  0.00           H
ATOM   3165  HB3 LEU   204      51.644  56.644  31.877  1.00  0.00           H
ATOM   3166  CG  LEU   204      52.267  57.216  33.863  1.00  0.00           C
ATOM   3167  HG  LEU   204      53.067  57.785  34.333  1.00  0.00           H
ATOM   3168  CD1 LEU   204      50.931  57.833  34.276  1.00  0.00           C
ATOM   3169 HD11 LEU   204      50.818  57.785  35.358  1.00  0.00           H
ATOM   3170 HD12 LEU   204      50.901  58.875  33.962  1.00  0.00           H
ATOM   3171 HD13 LEU   204      50.108  57.298  33.802  1.00  0.00           H
ATOM   3172  CD2 LEU   204      52.309  55.782  34.400  1.00  0.00           C
ATOM   3173 HD21 LEU   204      53.281  55.333  34.205  1.00  0.00           H
ATOM   3174 HD22 LEU   204      52.159  55.794  35.479  1.00  0.00           H
ATOM   3175 HD23 LEU   204      51.532  55.178  33.929  1.00  0.00           H
ATOM   3176  C   LEU   204      53.805  56.597  30.279  1.00  0.00           C
ATOM   3177  O   LEU   204      53.617  55.459  29.847  1.00  0.00           O
ATOM   3178  N   THR   205      54.144  57.622  29.484  1.00  0.00           N
ATOM   3179  H   THR   205      54.258  58.530  29.922  1.00  0.00           H
ATOM   3180  CA  THR   205      54.433  57.497  28.037  1.00  0.00           C
ATOM   3181  HA  THR   205      53.534  57.155  27.523  1.00  0.00           H
ATOM   3182  CB  THR   205      54.863  58.840  27.411  1.00  0.00           C
ATOM   3183  HB  THR   205      55.780  59.185  27.891  1.00  0.00           H
ATOM   3184  CG2 THR   205      55.111  58.760  25.905  1.00  0.00           C
ATOM   3185 HG21 THR   205      55.289  59.760  25.510  1.00  0.00           H
ATOM   3186 HG22 THR   205      55.987  58.147  25.702  1.00  0.00           H
ATOM   3187 HG23 THR   205      54.241  58.329  25.409  1.00  0.00           H
ATOM   3188  OG1 THR   205      53.879  59.823  27.605  1.00  0.00           O
ATOM   3189  HG1 THR   205      53.924  60.058  28.548  1.00  0.00           H
ATOM   3190  C   THR   205      55.534  56.468  27.788  1.00  0.00           C
ATOM   3191  O   THR   205      55.311  55.514  27.043  1.00  0.00           O
ATOM   3192  N   LYS   206      56.693  56.598  28.460  1.00  0.00           N
ATOM   3193  H   LYS   206      56.808  57.384  29.095  1.00  0.00           H
ATOM   3194  CA  LYS   206      57.796  55.624  28.340  1.00  0.00           C
ATOM   3195  HA  LYS   206      58.064  55.544  27.284  1.00  0.00           H
ATOM   3196  CB  LYS   206      59.035  56.114  29.116  1.00  0.00           C
ATOM   3197  HB2 LYS   206      59.326  57.099  28.747  1.00  0.00           H
ATOM   3198  HB3 LYS   206      58.787  56.201  30.175  1.00  0.00           H
ATOM   3199  CG  LYS   206      60.220  55.144  28.948  1.00  0.00           C
ATOM   3200  HG2 LYS   206      59.890  54.149  29.243  1.00  0.00           H
ATOM   3201  HG3 LYS   206      60.521  55.107  27.900  1.00  0.00           H
ATOM   3202  CD  LYS   206      61.438  55.502  29.814  1.00  0.00           C
ATOM   3203  HD2 LYS   206      61.996  56.341  29.396  1.00  0.00           H
ATOM   3204  HD3 LYS   206      61.089  55.772  30.813  1.00  0.00           H
ATOM   3205  CE  LYS   206      62.315  54.253  29.954  1.00  0.00           C
ATOM   3206  HE2 LYS   206      62.790  54.252  30.941  1.00  0.00           H
ATOM   3207  HE3 LYS   206      61.665  53.379  29.895  1.00  0.00           H
ATOM   3208  NZ  LYS   206      63.364  54.093  28.927  1.00  0.00           N
ATOM   3209  HZ1 LYS   206      63.124  54.521  28.052  1.00  0.00           H
ATOM   3210  HZ2 LYS   206      64.253  54.419  29.321  1.00  0.00           H
ATOM   3211  HZ3 LYS   206      63.464  53.093  28.743  1.00  0.00           H
ATOM   3212  C   LYS   206      57.354  54.223  28.782  1.00  0.00           C
ATOM   3213  O   LYS   206      57.592  53.259  28.064  1.00  0.00           O
ATOM   3214  N   VAL   207      56.673  54.104  29.925  1.00  0.00           N
ATOM   3215  H   VAL   207      56.510  54.951  30.461  1.00  0.00           H
ATOM   3216  CA  VAL   207      56.176  52.817  30.459  1.00  0.00           C
ATOM   3217  HA  VAL   207      57.025  52.153  30.624  1.00  0.00           H
ATOM   3218  CB  VAL   207      55.476  53.057  31.813  1.00  0.00           C
ATOM   3219  HB  VAL   207      54.848  53.941  31.728  1.00  0.00           H
ATOM   3220  CG1 VAL   207      54.577  51.910  32.294  1.00  0.00           C
ATOM   3221 HG11 VAL   207      53.780  51.716  31.577  1.00  0.00           H
ATOM   3222 HG12 VAL   207      55.168  51.006  32.430  1.00  0.00           H
ATOM   3223 HG13 VAL   207      54.113  52.177  33.241  1.00  0.00           H
ATOM   3224  CG2 VAL   207      56.524  53.305  32.904  1.00  0.00           C
ATOM   3225 HG21 VAL   207      56.034  53.562  33.843  1.00  0.00           H
ATOM   3226 HG22 VAL   207      57.132  52.411  33.053  1.00  0.00           H
ATOM   3227 HG23 VAL   207      57.186  54.123  32.624  1.00  0.00           H
ATOM   3228  C   VAL   207      55.254  52.104  29.465  1.00  0.00           C
ATOM   3229  O   VAL   207      55.429  50.911  29.219  1.00  0.00           O
ATOM   3230  N   LEU   208      54.318  52.834  28.848  1.00  0.00           N
ATOM   3231  H   LEU   208      54.216  53.815  29.098  1.00  0.00           H
ATOM   3232  CA  LEU   208      53.436  52.297  27.806  1.00  0.00           C
ATOM   3233  HA  LEU   208      52.950  51.400  28.186  1.00  0.00           H
ATOM   3234  CB  LEU   208      52.365  53.344  27.447  1.00  0.00           C
ATOM   3235  HB2 LEU   208      52.868  54.287  27.227  1.00  0.00           H
ATOM   3236  HB3 LEU   208      51.852  53.030  26.536  1.00  0.00           H
ATOM   3237  CG  LEU   208      51.308  53.582  28.543  1.00  0.00           C
ATOM   3238  HG  LEU   208      51.783  53.679  29.518  1.00  0.00           H
ATOM   3239  CD1 LEU   208      50.546  54.872  28.234  1.00  0.00           C
ATOM   3240 HD11 LEU   208      49.763  55.033  28.971  1.00  0.00           H
ATOM   3241 HD12 LEU   208      51.231  55.718  28.259  1.00  0.00           H
ATOM   3242 HD13 LEU   208      50.083  54.812  27.247  1.00  0.00           H
ATOM   3243  CD2 LEU   208      50.306  52.429  28.607  1.00  0.00           C
ATOM   3244 HD21 LEU   208      50.822  51.495  28.821  1.00  0.00           H
ATOM   3245 HD22 LEU   208      49.581  52.610  29.401  1.00  0.00           H
ATOM   3246 HD23 LEU   208      49.774  52.366  27.659  1.00  0.00           H
ATOM   3247  C   LEU   208      54.220  51.873  26.555  1.00  0.00           C
ATOM   3248  O   LEU   208      53.962  50.801  26.017  1.00  0.00           O
ATOM   3249  N   GLN   209      55.191  52.674  26.111  1.00  0.00           N
ATOM   3250  H   GLN   209      55.358  53.554  26.590  1.00  0.00           H
ATOM   3251  CA  GLN   209      56.032  52.337  24.955  1.00  0.00           C
ATOM   3252  HA  GLN   209      55.387  52.100  24.106  1.00  0.00           H
ATOM   3253  CB  GLN   209      56.893  53.552  24.588  1.00  0.00           C
ATOM   3254  HB2 GLN   209      57.386  53.924  25.485  1.00  0.00           H
ATOM   3255  HB3 GLN   209      57.661  53.257  23.873  1.00  0.00           H
ATOM   3256  CG  GLN   209      56.035  54.656  23.955  1.00  0.00           C
ATOM   3257  HG2 GLN   209      55.734  54.333  22.958  1.00  0.00           H
ATOM   3258  HG3 GLN   209      55.128  54.818  24.536  1.00  0.00           H
ATOM   3259  CD  GLN   209      56.756  55.992  23.855  1.00  0.00           C
ATOM   3260  OE1 GLN   209      57.638  56.347  24.620  1.00  0.00           O
ATOM   3261  NE2 GLN   209      56.391  56.814  22.898  1.00  0.00           N
ATOM   3262 HE21 GLN   209      56.877  57.692  22.865  1.00  0.00           H
ATOM   3263 HE22 GLN   209      55.643  56.564  22.277  1.00  0.00           H
ATOM   3264  C   GLN   209      56.906  51.093  25.196  1.00  0.00           C
ATOM   3265  O   GLN   209      57.045  50.268  24.299  1.00  0.00           O
ATOM   3266  N   GLU   210      57.439  50.898  26.404  1.00  0.00           N
ATOM   3267  H   GLU   210      57.344  51.635  27.098  1.00  0.00           H
ATOM   3268  CA  GLU   210      58.204  49.689  26.754  1.00  0.00           C
ATOM   3269  HA  GLU   210      58.952  49.501  25.982  1.00  0.00           H
ATOM   3270  CB  GLU   210      58.955  49.902  28.086  1.00  0.00           C
ATOM   3271  HB2 GLU   210      58.205  50.043  28.866  1.00  0.00           H
ATOM   3272  HB3 GLU   210      59.504  48.996  28.339  1.00  0.00           H
ATOM   3273  CG  GLU   210      59.901  51.130  28.115  1.00  0.00           C
ATOM   3274  HG2 GLU   210      59.607  51.855  27.356  1.00  0.00           H
ATOM   3275  HG3 GLU   210      59.765  51.622  29.082  1.00  0.00           H
ATOM   3276  CD  GLU   210      61.409  50.869  27.946  1.00  0.00           C
ATOM   3277  OE1 GLU   210      61.881  49.718  28.021  1.00  0.00           O
ATOM   3278  OE2 GLU   210      62.158  51.870  27.847  1.00  0.00           O
ATOM   3279  C   GLU   210      57.292  48.445  26.814  1.00  0.00           C
ATOM   3280  O   GLU   210      57.732  47.340  26.504  1.00  0.00           O
ATOM   3281  N   ARG   211      56.003  48.627  27.152  1.00  0.00           N
ATOM   3282  H   ARG   211      55.734  49.567  27.418  1.00  0.00           H
ATOM   3283  CA  ARG   211      54.958  47.582  27.144  1.00  0.00           C
ATOM   3284  HA  ARG   211      55.390  46.673  27.564  1.00  0.00           H
ATOM   3285  CB  ARG   211      53.785  48.035  28.042  1.00  0.00           C
ATOM   3286  HB2 ARG   211      54.171  48.146  29.056  1.00  0.00           H
ATOM   3287  HB3 ARG   211      53.423  49.013  27.728  1.00  0.00           H
ATOM   3288  CG  ARG   211      52.598  47.053  28.099  1.00  0.00           C
ATOM   3289  HG2 ARG   211      52.979  46.033  28.034  1.00  0.00           H
ATOM   3290  HG3 ARG   211      52.115  47.149  29.069  1.00  0.00           H
ATOM   3291  CD  ARG   211      51.529  47.258  27.010  1.00  0.00           C
ATOM   3292  HD2 ARG   211      51.990  47.225  26.024  1.00  0.00           H
ATOM   3293  HD3 ARG   211      50.837  46.418  27.056  1.00  0.00           H
ATOM   3294  NE  ARG   211      50.776  48.526  27.130  1.00  0.00           N
ATOM   3295  HE  ARG   211      51.026  49.239  26.440  1.00  0.00           H
ATOM   3296  CZ  ARG   211      49.623  48.676  27.769  1.00  0.00           C
ATOM   3297  NH1 ARG   211      49.113  47.739  28.509  1.00  0.00           N
ATOM   3298 HH11 ARG   211      49.588  46.853  28.633  1.00  0.00           H
ATOM   3299 HH12 ARG   211      48.172  47.888  28.887  1.00  0.00           H
ATOM   3300  NH2 ARG   211      48.901  49.749  27.656  1.00  0.00           N
ATOM   3301 HH21 ARG   211      49.245  50.545  27.154  1.00  0.00           H
ATOM   3302 HH22 ARG   211      48.097  49.876  28.291  1.00  0.00           H
ATOM   3303  C   ARG   211      54.511  47.208  25.732  1.00  0.00           C
ATOM   3304  O   ARG   211      54.308  46.032  25.453  1.00  0.00           O
ATOM   3305  N   ASP   212      54.337  48.186  24.853  1.00  0.00           N
ATOM   3306  H   ASP   212      54.435  49.139  25.189  1.00  0.00           H
ATOM   3307  CA  ASP   212      53.973  47.998  23.444  1.00  0.00           C
ATOM   3308  HA  ASP   212      53.323  47.121  23.382  1.00  0.00           H
ATOM   3309  CB  ASP   212      53.124  49.200  22.995  1.00  0.00           C
ATOM   3310  HB2 ASP   212      53.567  50.131  23.352  1.00  0.00           H
ATOM   3311  HB3 ASP   212      53.096  49.234  21.906  1.00  0.00           H
ATOM   3312  CG  ASP   212      51.685  49.052  23.512  1.00  0.00           C
ATOM   3313  OD1 ASP   212      51.279  49.632  24.550  1.00  0.00           O
ATOM   3314  OD2 ASP   212      50.936  48.254  22.905  1.00  0.00           O
ATOM   3315  C   ASP   212      55.168  47.637  22.529  1.00  0.00           C
ATOM   3316  O   ASP   212      54.970  47.284  21.368  1.00  0.00           O
ATOM   3317  N   GLY   213      56.392  47.606  23.073  1.00  0.00           N
ATOM   3318  H   GLY   213      56.516  48.043  23.978  1.00  0.00           H
ATOM   3319  CA  GLY   213      57.551  46.925  22.484  1.00  0.00           C
ATOM   3320  HA2 GLY   213      57.566  47.110  21.409  1.00  0.00           H
ATOM   3321  HA3 GLY   213      58.455  47.345  22.923  1.00  0.00           H
ATOM   3322  C   GLY   213      57.582  45.405  22.711  1.00  0.00           C
ATOM   3323  O   GLY   213      58.410  44.710  22.120  1.00  0.00           O
ATOM   3324  N   LEU   214      56.718  44.864  23.579  1.00  0.00           N
ATOM   3325  H   LEU   214      56.062  45.475  24.046  1.00  0.00           H
ATOM   3326  CA  LEU   214      56.628  43.426  23.848  1.00  0.00           C
ATOM   3327  HA  LEU   214      57.641  43.025  23.857  1.00  0.00           H
ATOM   3328  CB  LEU   214      56.005  43.173  25.238  1.00  0.00           C
ATOM   3329  HB2 LEU   214      54.960  43.485  25.210  1.00  0.00           H
ATOM   3330  HB3 LEU   214      56.020  42.101  25.430  1.00  0.00           H
ATOM   3331  CG  LEU   214      56.697  43.890  26.418  1.00  0.00           C
ATOM   3332  HG  LEU   214      56.667  44.963  26.257  1.00  0.00           H
ATOM   3333  CD1 LEU   214      55.982  43.592  27.735  1.00  0.00           C
ATOM   3334 HD11 LEU   214      54.949  43.924  27.660  1.00  0.00           H
ATOM   3335 HD12 LEU   214      56.006  42.522  27.940  1.00  0.00           H
ATOM   3336 HD13 LEU   214      56.472  44.135  28.544  1.00  0.00           H
ATOM   3337  CD2 LEU   214      58.157  43.458  26.576  1.00  0.00           C
ATOM   3338 HD21 LEU   214      58.586  43.955  27.446  1.00  0.00           H
ATOM   3339 HD22 LEU   214      58.219  42.379  26.706  1.00  0.00           H
ATOM   3340 HD23 LEU   214      58.727  43.765  25.700  1.00  0.00           H
ATOM   3341  C   LEU   214      55.853  42.685  22.743  1.00  0.00           C
ATOM   3342  O   LEU   214      54.879  43.183  22.176  1.00  0.00           O
ATOM   3343  N   ARG   215      56.256  41.435  22.479  1.00  0.00           N
ATOM   3344  H   ARG   215      57.017  41.080  23.036  1.00  0.00           H
ATOM   3345  CA  ARG   215      55.558  40.516  21.560  1.00  0.00           C
ATOM   3346  HA  ARG   215      55.559  40.959  20.562  1.00  0.00           H
ATOM   3347  CB  ARG   215      56.283  39.158  21.528  1.00  0.00           C
ATOM   3348  HB2 ARG   215      56.303  38.744  22.539  1.00  0.00           H
ATOM   3349  HB3 ARG   215      55.719  38.472  20.893  1.00  0.00           H
ATOM   3350  CG  ARG   215      57.723  39.255  20.992  1.00  0.00           C
ATOM   3351  HG2 ARG   215      57.698  39.607  19.959  1.00  0.00           H
ATOM   3352  HG3 ARG   215      58.296  39.961  21.593  1.00  0.00           H
ATOM   3353  CD  ARG   215      58.415  37.887  21.053  1.00  0.00           C
ATOM   3354  HD2 ARG   215      58.434  37.555  22.094  1.00  0.00           H
ATOM   3355  HD3 ARG   215      57.828  37.174  20.470  1.00  0.00           H
ATOM   3356  NE  ARG   215      59.791  37.944  20.515  1.00  0.00           N
ATOM   3357  HE  ARG   215      60.092  38.824  20.128  1.00  0.00           H
ATOM   3358  CZ  ARG   215      60.658  36.942  20.474  1.00  0.00           C
ATOM   3359  NH1 ARG   215      60.374  35.770  20.973  1.00  0.00           N
ATOM   3360 HH11 ARG   215      59.484  35.647  21.421  1.00  0.00           H
ATOM   3361 HH12 ARG   215      61.026  35.010  20.908  1.00  0.00           H
ATOM   3362  NH2 ARG   215      61.831  37.099  19.926  1.00  0.00           N
ATOM   3363 HH21 ARG   215      62.090  37.991  19.544  1.00  0.00           H
ATOM   3364 HH22 ARG   215      62.487  36.339  19.896  1.00  0.00           H
ATOM   3365  C   ARG   215      54.103  40.349  22.006  1.00  0.00           C
ATOM   3366  O   ARG   215      53.853  40.187  23.192  1.00  0.00           O
ATOM   3367  N   ARG   216      53.144  40.312  21.073  1.00  0.00           N
ATOM   3368  H   ARG   216      53.433  40.475  20.121  1.00  0.00           H
ATOM   3369  CA  ARG   216      51.696  40.385  21.378  1.00  0.00           C
ATOM   3370  HA  ARG   216      51.519  41.339  21.883  1.00  0.00           H
ATOM   3371  CB  ARG   216      50.930  40.406  20.043  1.00  0.00           C
ATOM   3372  HB2 ARG   216      51.281  41.255  19.453  1.00  0.00           H
ATOM   3373  HB3 ARG   216      51.139  39.488  19.490  1.00  0.00           H
ATOM   3374  CG  ARG   216      49.414  40.533  20.242  1.00  0.00           C
ATOM   3375  HG2 ARG   216      49.041  39.617  20.701  1.00  0.00           H
ATOM   3376  HG3 ARG   216      49.202  41.373  20.906  1.00  0.00           H
ATOM   3377  CD  ARG   216      48.673  40.744  18.922  1.00  0.00           C
ATOM   3378  HD2 ARG   216      48.897  41.747  18.551  1.00  0.00           H
ATOM   3379  HD3 ARG   216      49.025  40.013  18.192  1.00  0.00           H
ATOM   3380  NE  ARG   216      47.225  40.552  19.129  1.00  0.00           N
ATOM   3381  HE  ARG   216      46.968  39.859  19.813  1.00  0.00           H
ATOM   3382  CZ  ARG   216      46.229  41.174  18.530  1.00  0.00           C
ATOM   3383  NH1 ARG   216      46.418  42.107  17.639  1.00  0.00           N
ATOM   3384 HH11 ARG   216      47.358  42.386  17.423  1.00  0.00           H
ATOM   3385 HH12 ARG   216      45.641  42.588  17.222  1.00  0.00           H
ATOM   3386  NH2 ARG   216      45.002  40.850  18.826  1.00  0.00           N
ATOM   3387 HH21 ARG   216      44.810  40.136  19.510  1.00  0.00           H
ATOM   3388 HH22 ARG   216      44.235  41.286  18.346  1.00  0.00           H
ATOM   3389  C   ARG   216      51.151  39.321  22.351  1.00  0.00           C
ATOM   3390  O   ARG   216      50.173  39.598  23.033  1.00  0.00           O
ATOM   3391  N   VAL   217      51.757  38.134  22.418  1.00  0.00           N
ATOM   3392  H   VAL   217      52.558  37.991  21.827  1.00  0.00           H
ATOM   3393  CA  VAL   217      51.407  37.069  23.389  1.00  0.00           C
ATOM   3394  HA  VAL   217      50.325  37.075  23.530  1.00  0.00           H
ATOM   3395  CB  VAL   217      51.783  35.702  22.776  1.00  0.00           C
ATOM   3396  HB  VAL   217      51.389  35.686  21.759  1.00  0.00           H
ATOM   3397  CG1 VAL   217      53.301  35.493  22.682  1.00  0.00           C
ATOM   3398 HG11 VAL   217      53.770  36.305  22.130  1.00  0.00           H
ATOM   3399 HG12 VAL   217      53.733  35.443  23.682  1.00  0.00           H
ATOM   3400 HG13 VAL   217      53.507  34.555  22.166  1.00  0.00           H
ATOM   3401  CG2 VAL   217      51.157  34.510  23.503  1.00  0.00           C
ATOM   3402 HG21 VAL   217      51.599  34.391  24.492  1.00  0.00           H
ATOM   3403 HG22 VAL   217      51.328  33.598  22.930  1.00  0.00           H
ATOM   3404 HG23 VAL   217      50.082  34.662  23.610  1.00  0.00           H
ATOM   3405  C   VAL   217      52.014  37.299  24.786  1.00  0.00           C
ATOM   3406  O   VAL   217      51.624  36.650  25.747  1.00  0.00           O
ATOM   3407  N   HIE   218      52.939  38.256  24.901  1.00  0.00           N
ATOM   3408  H   HIE   218      53.181  38.755  24.057  1.00  0.00           H
ATOM   3409  CA  HIE   218      53.654  38.715  26.099  1.00  0.00           C
ATOM   3410  HA  HIE   218      53.338  38.127  26.965  1.00  0.00           H
ATOM   3411  CB  HIE   218      55.171  38.500  25.884  1.00  0.00           C
ATOM   3412  HB2 HIE   218      55.494  39.081  25.019  1.00  0.00           H
ATOM   3413  HB3 HIE   218      55.711  38.887  26.746  1.00  0.00           H
ATOM   3414  CG  HIE   218      55.608  37.067  25.690  1.00  0.00           C
ATOM   3415  ND1 HIE   218      56.304  36.555  24.583  1.00  0.00           N
ATOM   3416  CE1 HIE   218      56.536  35.264  24.872  1.00  0.00           C
ATOM   3417  HE1 HIE   218      57.046  34.570  24.218  1.00  0.00           H
ATOM   3418  NE2 HIE   218      56.051  34.951  26.084  1.00  0.00           N
ATOM   3419  HE2 HIE   218      56.093  34.041  26.522  1.00  0.00           H
ATOM   3420  CD2 HIE   218      55.468  36.075  26.617  1.00  0.00           C
ATOM   3421  HD2 HIE   218      55.007  36.172  27.593  1.00  0.00           H
ATOM   3422  C   HIE   218      53.331  40.192  26.418  1.00  0.00           C
ATOM   3423  O   HIE   218      54.186  40.907  26.933  1.00  0.00           O
ATOM   3424  N   ARG   219      52.123  40.682  26.086  1.00  0.00           N
ATOM   3425  H   ARG   219      51.479  40.046  25.636  1.00  0.00           H
ATOM   3426  CA  ARG   219      51.700  42.092  26.263  1.00  0.00           C
ATOM   3427  HA  ARG   219      52.573  42.686  26.535  1.00  0.00           H
ATOM   3428  CB  ARG   219      51.223  42.634  24.903  1.00  0.00           C
ATOM   3429  HB2 ARG   219      51.977  42.424  24.142  1.00  0.00           H
ATOM   3430  HB3 ARG   219      50.303  42.120  24.620  1.00  0.00           H
ATOM   3431  CG  ARG   219      50.990  44.154  24.948  1.00  0.00           C
ATOM   3432  HG2 ARG   219      50.553  44.440  25.904  1.00  0.00           H
ATOM   3433  HG3 ARG   219      51.945  44.669  24.839  1.00  0.00           H
ATOM   3434  CD  ARG   219      50.034  44.603  23.839  1.00  0.00           C
ATOM   3435  HD2 ARG   219      50.497  44.394  22.872  1.00  0.00           H
ATOM   3436  HD3 ARG   219      49.105  44.034  23.907  1.00  0.00           H
ATOM   3437  NE  ARG   219      49.744  46.043  23.934  1.00  0.00           N
ATOM   3438  HE  ARG   219      50.298  46.678  23.351  1.00  0.00           H
ATOM   3439  CZ  ARG   219      48.905  46.674  24.733  1.00  0.00           C
ATOM   3440  NH1 ARG   219      48.106  46.052  25.558  1.00  0.00           N
ATOM   3441 HH11 ARG   219      48.154  45.050  25.629  1.00  0.00           H
ATOM   3442 HH12 ARG   219      47.539  46.591  26.190  1.00  0.00           H
ATOM   3443  NH2 ARG   219      48.874  47.971  24.722  1.00  0.00           N
ATOM   3444 HH21 ARG   219      49.609  48.452  24.178  1.00  0.00           H
ATOM   3445 HH22 ARG   219      48.245  48.505  25.284  1.00  0.00           H
ATOM   3446  C   ARG   219      50.640  42.283  27.383  1.00  0.00           C
ATOM   3447  O   ARG   219      49.449  42.371  27.066  1.00  0.00           O
ATOM   3448  N   PRO   220      51.028  42.404  28.668  1.00  0.00           N
ATOM   3449  CD  PRO   220      52.386  42.259  29.174  1.00  0.00           C
ATOM   3450  HD2 PRO   220      53.113  42.796  28.568  1.00  0.00           H
ATOM   3451  HD3 PRO   220      52.644  41.200  29.225  1.00  0.00           H
ATOM   3452  CG  PRO   220      52.363  42.844  30.579  1.00  0.00           C
ATOM   3453  HG2 PRO   220      52.509  43.924  30.527  1.00  0.00           H
ATOM   3454  HG3 PRO   220      53.106  42.380  31.224  1.00  0.00           H
ATOM   3455  CB  PRO   220      50.946  42.537  31.052  1.00  0.00           C
ATOM   3456  HB2 PRO   220      50.637  43.238  31.826  1.00  0.00           H
ATOM   3457  HB3 PRO   220      50.899  41.518  31.430  1.00  0.00           H
ATOM   3458  CA  PRO   220      50.096  42.648  29.781  1.00  0.00           C
ATOM   3459  HA  PRO   220      49.343  41.860  29.799  1.00  0.00           H
ATOM   3460  C   PRO   220      49.368  44.007  29.736  1.00  0.00           C
ATOM   3461  O   PRO   220      49.795  44.961  29.070  1.00  0.00           O
ATOM   3462  N   ALA   221      48.291  44.117  30.521  1.00  0.00           N
ATOM   3463  H   ALA   221      47.970  43.291  31.006  1.00  0.00           H
ATOM   3464  CA  ALA   221      47.672  45.402  30.862  1.00  0.00           C
ATOM   3465  HA  ALA   221      47.494  45.936  29.933  1.00  0.00           H
ATOM   3466  CB  ALA   221      46.311  45.132  31.515  1.00  0.00           C
ATOM   3467  HB1 ALA   221      45.803  46.075  31.725  1.00  0.00           H
ATOM   3468  HB2 ALA   221      45.686  44.545  30.840  1.00  0.00           H
ATOM   3469  HB3 ALA   221      46.439  44.581  32.446  1.00  0.00           H
ATOM   3470  C   ALA   221      48.589  46.284  31.751  1.00  0.00           C
ATOM   3471  O   ALA   221      49.513  45.767  32.381  1.00  0.00           O
ATOM   3472  N   VAL   222      48.323  47.595  31.836  1.00  0.00           N
ATOM   3473  H   VAL   222      47.555  47.959  31.285  1.00  0.00           H
ATOM   3474  CA  VAL   222      49.067  48.571  32.669  1.00  0.00           C
ATOM   3475  HA  VAL   222      49.722  48.030  33.352  1.00  0.00           H
ATOM   3476  CB  VAL   222      49.963  49.483  31.795  1.00  0.00           C
ATOM   3477  HB  VAL   222      49.399  49.806  30.921  1.00  0.00           H
ATOM   3478  CG1 VAL   222      50.489  50.740  32.512  1.00  0.00           C
ATOM   3479 HG11 VAL   222      51.027  50.460  33.418  1.00  0.00           H
ATOM   3480 HG12 VAL   222      51.159  51.288  31.849  1.00  0.00           H
ATOM   3481 HG13 VAL   222      49.664  51.404  32.769  1.00  0.00           H
ATOM   3482  CG2 VAL   222      51.193  48.698  31.323  1.00  0.00           C
ATOM   3483 HG21 VAL   222      51.769  49.296  30.616  1.00  0.00           H
ATOM   3484 HG22 VAL   222      51.823  48.435  32.171  1.00  0.00           H
ATOM   3485 HG23 VAL   222      50.873  47.784  30.828  1.00  0.00           H
ATOM   3486  C   VAL   222      48.110  49.408  33.525  1.00  0.00           C
ATOM   3487  O   VAL   222      47.224  50.081  33.003  1.00  0.00           O
ATOM   3488  N   LEU   223      48.313  49.389  34.846  1.00  0.00           N
ATOM   3489  H   LEU   223      49.042  48.785  35.212  1.00  0.00           H
ATOM   3490  CA  LEU   223      47.501  50.120  35.821  1.00  0.00           C
ATOM   3491  HA  LEU   223      46.788  50.737  35.278  1.00  0.00           H
ATOM   3492  CB  LEU   223      46.703  49.148  36.716  1.00  0.00           C
ATOM   3493  HB2 LEU   223      47.389  48.479  37.237  1.00  0.00           H
ATOM   3494  HB3 LEU   223      46.203  49.754  37.473  1.00  0.00           H
ATOM   3495  CG  LEU   223      45.627  48.322  35.982  1.00  0.00           C
ATOM   3496  HG  LEU   223      45.227  48.900  35.150  1.00  0.00           H
ATOM   3497  CD1 LEU   223      46.161  46.986  35.458  1.00  0.00           C
ATOM   3498 HD11 LEU   223      45.390  46.483  34.882  1.00  0.00           H
ATOM   3499 HD12 LEU   223      47.015  47.141  34.805  1.00  0.00           H
ATOM   3500 HD13 LEU   223      46.458  46.356  36.292  1.00  0.00           H
ATOM   3501  CD2 LEU   223      44.479  47.993  36.942  1.00  0.00           C
ATOM   3502 HD21 LEU   223      44.844  47.385  37.770  1.00  0.00           H
ATOM   3503 HD22 LEU   223      44.040  48.910  37.333  1.00  0.00           H
ATOM   3504 HD23 LEU   223      43.705  47.444  36.410  1.00  0.00           H
ATOM   3505  C   LEU   223      48.345  51.067  36.682  1.00  0.00           C
ATOM   3506  O   LEU   223      49.512  50.790  36.971  1.00  0.00           O
ATOM   3507  N   VAL   224      47.735  52.156  37.162  1.00  0.00           N
ATOM   3508  H   VAL   224      46.789  52.356  36.847  1.00  0.00           H
ATOM   3509  CA  VAL   224      48.389  53.094  38.093  1.00  0.00           C
ATOM   3510  HA  VAL   224      49.427  52.794  38.198  1.00  0.00           H
ATOM   3511  CB  VAL   224      48.458  54.531  37.534  1.00  0.00           C
ATOM   3512  HB  VAL   224      48.861  55.173  38.317  1.00  0.00           H
ATOM   3513  CG1 VAL   224      49.431  54.582  36.348  1.00  0.00           C
ATOM   3514 HG11 VAL   224      49.529  55.608  35.996  1.00  0.00           H
ATOM   3515 HG12 VAL   224      50.413  54.224  36.660  1.00  0.00           H
ATOM   3516 HG13 VAL   224      49.065  53.962  35.529  1.00  0.00           H
ATOM   3517  CG2 VAL   224      47.114  55.119  37.091  1.00  0.00           C
ATOM   3518 HG21 VAL   224      47.262  56.121  36.688  1.00  0.00           H
ATOM   3519 HG22 VAL   224      46.651  54.493  36.330  1.00  0.00           H
ATOM   3520 HG23 VAL   224      46.453  55.187  37.949  1.00  0.00           H
ATOM   3521  C   VAL   224      47.793  53.004  39.502  1.00  0.00           C
ATOM   3522  O   VAL   224      46.610  53.269  39.714  1.00  0.00           O
ATOM   3523  N   LYS   225      48.605  52.592  40.482  1.00  0.00           N
ATOM   3524  H   LYS   225      49.585  52.459  40.247  1.00  0.00           H
ATOM   3525  CA  LYS   225      48.223  52.527  41.903  1.00  0.00           C
ATOM   3526  HA  LYS   225      47.155  52.339  41.950  1.00  0.00           H
ATOM   3527  CB  LYS   225      48.922  51.340  42.584  1.00  0.00           C
ATOM   3528  HB2 LYS   225      48.729  50.467  41.963  1.00  0.00           H
ATOM   3529  HB3 LYS   225      49.998  51.505  42.594  1.00  0.00           H
ATOM   3530  CG  LYS   225      48.424  51.020  44.010  1.00  0.00           C
ATOM   3531  HG2 LYS   225      48.780  51.781  44.706  1.00  0.00           H
ATOM   3532  HG3 LYS   225      47.335  51.015  44.031  1.00  0.00           H
ATOM   3533  CD  LYS   225      48.943  49.635  44.436  1.00  0.00           C
ATOM   3534  HD2 LYS   225      48.647  48.897  43.688  1.00  0.00           H
ATOM   3535  HD3 LYS   225      50.031  49.678  44.470  1.00  0.00           H
ATOM   3536  CE  LYS   225      48.422  49.170  45.802  1.00  0.00           C
ATOM   3537  HE2 LYS   225      48.710  49.902  46.562  1.00  0.00           H
ATOM   3538  HE3 LYS   225      47.331  49.110  45.784  1.00  0.00           H
ATOM   3539  NZ  LYS   225      48.985  47.846  46.160  1.00  0.00           N
ATOM   3540  HZ1 LYS   225      49.993  47.870  46.058  1.00  0.00           H
ATOM   3541  HZ2 LYS   225      48.763  47.614  47.132  1.00  0.00           H
ATOM   3542  HZ3 LYS   225      48.628  47.096  45.564  1.00  0.00           H
ATOM   3543  C   LYS   225      48.482  53.879  42.562  1.00  0.00           C
ATOM   3544  O   LYS   225      49.559  54.449  42.403  1.00  0.00           O
ATOM   3545  N   ILE   226      47.484  54.430  43.253  1.00  0.00           N
ATOM   3546  H   ILE   226      46.616  53.913  43.330  1.00  0.00           H
ATOM   3547  CA  ILE   226      47.524  55.812  43.770  1.00  0.00           C
ATOM   3548  HA  ILE   226      48.488  56.247  43.503  1.00  0.00           H
ATOM   3549  CB  ILE   226      46.462  56.710  43.091  1.00  0.00           C
ATOM   3550  HB  ILE   226      46.617  57.722  43.468  1.00  0.00           H
ATOM   3551  CG2 ILE   226      46.706  56.755  41.571  1.00  0.00           C
ATOM   3552 HG21 ILE   226      47.751  56.986  41.368  1.00  0.00           H
ATOM   3553 HG22 ILE   226      46.453  55.799  41.111  1.00  0.00           H
ATOM   3554 HG23 ILE   226      46.100  57.537  41.118  1.00  0.00           H
ATOM   3555  CG1 ILE   226      45.009  56.315  43.438  1.00  0.00           C
ATOM   3556 HG12 ILE   226      44.808  55.311  43.065  1.00  0.00           H
ATOM   3557 HG13 ILE   226      44.889  56.305  44.521  1.00  0.00           H
ATOM   3558  CD1 ILE   226      43.956  57.276  42.868  1.00  0.00           C
ATOM   3559 HD11 ILE   226      43.942  57.226  41.780  1.00  0.00           H
ATOM   3560 HD12 ILE   226      42.970  56.991  43.233  1.00  0.00           H
ATOM   3561 HD13 ILE   226      44.170  58.297  43.188  1.00  0.00           H
ATOM   3562  C   ILE   226      47.456  55.871  45.297  1.00  0.00           C
ATOM   3563  O   ILE   226      46.780  55.066  45.942  1.00  0.00           O
ATOM   3564  N   ALA   227      48.165  56.839  45.880  1.00  0.00           N
ATOM   3565  H   ALA   227      48.726  57.446  45.298  1.00  0.00           H
ATOM   3566  CA  ALA   227      48.025  57.201  47.290  1.00  0.00           C
ATOM   3567  HA  ALA   227      48.137  56.289  47.875  1.00  0.00           H
ATOM   3568  CB  ALA   227      49.174  58.148  47.665  1.00  0.00           C
ATOM   3569  HB1 ALA   227      50.131  57.658  47.482  1.00  0.00           H
ATOM   3570  HB2 ALA   227      49.119  59.060  47.070  1.00  0.00           H
ATOM   3571  HB3 ALA   227      49.116  58.412  48.723  1.00  0.00           H
ATOM   3572  C   ALA   227      46.636  57.822  47.595  1.00  0.00           C
ATOM   3573  O   ALA   227      46.075  58.502  46.735  1.00  0.00           O
ATOM   3574  N   PRO   228      46.093  57.636  48.812  1.00  0.00           N
ATOM   3575  CD  PRO   228      46.656  56.809  49.866  1.00  0.00           C
ATOM   3576  HD2 PRO   228      47.685  57.096  50.082  1.00  0.00           H
ATOM   3577  HD3 PRO   228      46.609  55.762  49.575  1.00  0.00           H
ATOM   3578  CG  PRO   228      45.791  57.046  51.094  1.00  0.00           C
ATOM   3579  HG2 PRO   228      46.226  57.858  51.674  1.00  0.00           H
ATOM   3580  HG3 PRO   228      45.692  56.141  51.693  1.00  0.00           H
ATOM   3581  CB  PRO   228      44.454  57.506  50.524  1.00  0.00           C
ATOM   3582  HB2 PRO   228      43.903  58.117  51.237  1.00  0.00           H
ATOM   3583  HB3 PRO   228      43.860  56.641  50.236  1.00  0.00           H
ATOM   3584  CA  PRO   228      44.873  58.301  49.285  1.00  0.00           C
ATOM   3585  HA  PRO   228      44.088  58.250  48.531  1.00  0.00           H
ATOM   3586  C   PRO   228      45.095  59.778  49.649  1.00  0.00           C
ATOM   3587  O   PRO   228      44.133  60.531  49.753  1.00  0.00           O
ATOM   3588  N   ASP   229      46.353  60.203  49.816  1.00  0.00           N
ATOM   3589  H   ASP   229      47.086  59.518  49.726  1.00  0.00           H
ATOM   3590  CA  ASP   229      46.764  61.531  50.320  1.00  0.00           C
ATOM   3591  HA  ASP   229      46.080  61.809  51.125  1.00  0.00           H
ATOM   3592  CB  ASP   229      48.175  61.416  50.918  1.00  0.00           C
ATOM   3593  HB2 ASP   229      48.882  61.213  50.109  1.00  0.00           H
ATOM   3594  HB3 ASP   229      48.449  62.364  51.383  1.00  0.00           H
ATOM   3595  CG  ASP   229      48.280  60.315  51.970  1.00  0.00           C
ATOM   3596  OD1 ASP   229      49.341  59.667  52.056  1.00  0.00           O
ATOM   3597  OD2 ASP   229      47.297  60.076  52.704  1.00  0.00           O
ATOM   3598  C   ASP   229      46.708  62.662  49.273  1.00  0.00           C
ATOM   3599  O   ASP   229      47.277  63.737  49.455  1.00  0.00           O
ATOM   3600  N   LEU   230      46.069  62.401  48.136  1.00  0.00           N
ATOM   3601  H   LEU   230      45.545  61.539  48.103  1.00  0.00           H
ATOM   3602  CA  LEU   230      46.029  63.278  46.969  1.00  0.00           C
ATOM   3603  HA  LEU   230      46.952  63.860  46.923  1.00  0.00           H
ATOM   3604  CB  LEU   230      45.933  62.389  45.719  1.00  0.00           C
ATOM   3605  HB2 LEU   230      45.024  61.792  45.798  1.00  0.00           H
ATOM   3606  HB3 LEU   230      45.837  63.021  44.842  1.00  0.00           H
ATOM   3607  CG  LEU   230      47.127  61.438  45.516  1.00  0.00           C
ATOM   3608  HG  LEU   230      47.249  60.793  46.383  1.00  0.00           H
ATOM   3609  CD1 LEU   230      46.854  60.566  44.292  1.00  0.00           C
ATOM   3610 HD11 LEU   230      46.701  61.199  43.421  1.00  0.00           H
ATOM   3611 HD12 LEU   230      47.696  59.897  44.117  1.00  0.00           H
ATOM   3612 HD13 LEU   230      45.957  59.971  44.464  1.00  0.00           H
ATOM   3613  CD2 LEU   230      48.444  62.176  45.274  1.00  0.00           C
ATOM   3614 HD21 LEU   230      48.724  62.731  46.170  1.00  0.00           H
ATOM   3615 HD22 LEU   230      49.232  61.456  45.059  1.00  0.00           H
ATOM   3616 HD23 LEU   230      48.336  62.870  44.441  1.00  0.00           H
ATOM   3617  C   LEU   230      44.860  64.275  47.035  1.00  0.00           C
ATOM   3618  O   LEU   230      43.721  63.897  47.319  1.00  0.00           O
ATOM   3619  N   THR   231      45.112  65.544  46.707  1.00  0.00           N
ATOM   3620  H   THR   231      46.057  65.778  46.398  1.00  0.00           H
ATOM   3621  CA  THR   231      44.076  66.584  46.559  1.00  0.00           C
ATOM   3622  HA  THR   231      43.395  66.515  47.407  1.00  0.00           H
ATOM   3623  CB  THR   231      44.677  68.003  46.548  1.00  0.00           C
ATOM   3624  HB  THR   231      43.853  68.709  46.640  1.00  0.00           H
ATOM   3625  CG2 THR   231      45.654  68.277  47.689  1.00  0.00           C
ATOM   3626 HG21 THR   231      45.943  69.327  47.676  1.00  0.00           H
ATOM   3627 HG22 THR   231      45.175  68.046  48.641  1.00  0.00           H
ATOM   3628 HG23 THR   231      46.546  67.659  47.577  1.00  0.00           H
ATOM   3629  OG1 THR   231      45.340  68.281  45.337  1.00  0.00           O
ATOM   3630  HG1 THR   231      46.120  67.675  45.298  1.00  0.00           H
ATOM   3631  C   THR   231      43.268  66.379  45.274  1.00  0.00           C
ATOM   3632  O   THR   231      43.708  65.683  44.357  1.00  0.00           O
ATOM   3633  N   SER   232      42.092  67.000  45.137  1.00  0.00           N
ATOM   3634  H   SER   232      41.722  67.566  45.886  1.00  0.00           H
ATOM   3635  CA  SER   232      41.309  66.893  43.893  1.00  0.00           C
ATOM   3636  HA  SER   232      41.166  65.842  43.658  1.00  0.00           H
ATOM   3637  CB  SER   232      39.913  67.486  44.068  1.00  0.00           C
ATOM   3638  HB2 SER   232      39.987  68.523  44.402  1.00  0.00           H
ATOM   3639  HB3 SER   232      39.373  67.446  43.120  1.00  0.00           H
ATOM   3640  OG  SER   232      39.225  66.714  45.030  1.00  0.00           O
ATOM   3641  HG  SER   232      38.995  65.863  44.576  1.00  0.00           H
ATOM   3642  C   SER   232      42.040  67.496  42.683  1.00  0.00           C
ATOM   3643  O   SER   232      41.859  67.041  41.557  1.00  0.00           O
ATOM   3644  N   GLN   233      42.949  68.446  42.911  1.00  0.00           N
ATOM   3645  H   GLN   233      43.015  68.825  43.849  1.00  0.00           H
ATOM   3646  CA  GLN   233      43.843  69.002  41.895  1.00  0.00           C
ATOM   3647  HA  GLN   233      43.252  69.231  41.007  1.00  0.00           H
ATOM   3648  CB  GLN   233      44.455  70.317  42.417  1.00  0.00           C
ATOM   3649  HB2 GLN   233      44.825  70.187  43.433  1.00  0.00           H
ATOM   3650  HB3 GLN   233      45.312  70.559  41.794  1.00  0.00           H
ATOM   3651  CG  GLN   233      43.493  71.523  42.344  1.00  0.00           C
ATOM   3652  HG2 GLN   233      44.073  72.427  42.528  1.00  0.00           H
ATOM   3653  HG3 GLN   233      43.088  71.586  41.335  1.00  0.00           H
ATOM   3654  CD  GLN   233      42.330  71.513  43.340  1.00  0.00           C
ATOM   3655  OE1 GLN   233      42.286  70.776  44.309  1.00  0.00           O
ATOM   3656  NE2 GLN   233      41.335  72.360  43.174  1.00  0.00           N
ATOM   3657 HE21 GLN   233      40.631  72.350  43.896  1.00  0.00           H
ATOM   3658 HE22 GLN   233      41.321  73.024  42.422  1.00  0.00           H
ATOM   3659  C   GLN   233      44.925  67.996  41.430  1.00  0.00           C
ATOM   3660  O   GLN   233      45.281  67.996  40.250  1.00  0.00           O
ATOM   3661  N   ASP   234      45.414  67.104  42.301  1.00  0.00           N
ATOM   3662  H   ASP   234      45.113  67.163  43.267  1.00  0.00           H
ATOM   3663  CA  ASP   234      46.239  65.945  41.910  1.00  0.00           C
ATOM   3664  HA  ASP   234      47.068  66.276  41.283  1.00  0.00           H
ATOM   3665  CB  ASP   234      46.811  65.233  43.144  1.00  0.00           C
ATOM   3666  HB2 ASP   234      45.985  64.857  43.740  1.00  0.00           H
ATOM   3667  HB3 ASP   234      47.382  64.366  42.818  1.00  0.00           H
ATOM   3668  CG  ASP   234      47.698  66.086  44.037  1.00  0.00           C
ATOM   3669  OD1 ASP   234      47.214  66.454  45.134  1.00  0.00           O
ATOM   3670  OD2 ASP   234      48.866  66.311  43.648  1.00  0.00           O
ATOM   3671  C   ASP   234      45.441  64.883  41.138  1.00  0.00           C
ATOM   3672  O   ASP   234      45.912  64.330  40.142  1.00  0.00           O
ATOM   3673  N   LYS   235      44.230  64.575  41.618  1.00  0.00           N
ATOM   3674  H   LYS   235      43.939  65.044  42.471  1.00  0.00           H
ATOM   3675  CA  LYS   235      43.367  63.524  41.061  1.00  0.00           C
ATOM   3676  HA  LYS   235      43.979  62.642  40.872  1.00  0.00           H
ATOM   3677  CB  LYS   235      42.282  63.140  42.080  1.00  0.00           C
ATOM   3678  HB2 LYS   235      41.811  64.047  42.461  1.00  0.00           H
ATOM   3679  HB3 LYS   235      41.514  62.537  41.591  1.00  0.00           H
ATOM   3680  CG  LYS   235      42.905  62.312  43.222  1.00  0.00           C
ATOM   3681  HG2 LYS   235      43.219  61.349  42.819  1.00  0.00           H
ATOM   3682  HG3 LYS   235      43.791  62.821  43.599  1.00  0.00           H
ATOM   3683  CD  LYS   235      41.963  62.061  44.406  1.00  0.00           C
ATOM   3684  HD2 LYS   235      41.035  61.606  44.058  1.00  0.00           H
ATOM   3685  HD3 LYS   235      42.459  61.382  45.099  1.00  0.00           H
ATOM   3686  CE  LYS   235      41.668  63.377  45.125  1.00  0.00           C
ATOM   3687  HE2 LYS   235      42.614  63.876  45.342  1.00  0.00           H
ATOM   3688  HE3 LYS   235      41.078  64.014  44.459  1.00  0.00           H
ATOM   3689  NZ  LYS   235      40.914  63.175  46.378  1.00  0.00           N
ATOM   3690  HZ1 LYS   235      40.751  64.066  46.819  1.00  0.00           H
ATOM   3691  HZ2 LYS   235      39.989  62.804  46.135  1.00  0.00           H
ATOM   3692  HZ3 LYS   235      41.402  62.563  47.017  1.00  0.00           H
ATOM   3693  C   LYS   235      42.780  63.894  39.702  1.00  0.00           C
ATOM   3694  O   LYS   235      42.680  63.012  38.853  1.00  0.00           O
ATOM   3695  N   GLU   236      42.483  65.169  39.449  1.00  0.00           N
ATOM   3696  H   GLU   236      42.493  65.837  40.213  1.00  0.00           H
ATOM   3697  CA  GLU   236      42.175  65.647  38.099  1.00  0.00           C
ATOM   3698  HA  GLU   236      41.459  64.955  37.654  1.00  0.00           H
ATOM   3699  CB  GLU   236      41.471  67.011  38.140  1.00  0.00           C
ATOM   3700  HB2 GLU   236      40.518  66.865  38.653  1.00  0.00           H
ATOM   3701  HB3 GLU   236      42.065  67.692  38.752  1.00  0.00           H
ATOM   3702  CG  GLU   236      41.175  67.716  36.798  1.00  0.00           C
ATOM   3703  HG2 GLU   236      40.324  68.382  36.947  1.00  0.00           H
ATOM   3704  HG3 GLU   236      42.035  68.359  36.596  1.00  0.00           H
ATOM   3705  CD  GLU   236      40.920  66.854  35.539  1.00  0.00           C
ATOM   3706  OE1 GLU   236      41.395  67.291  34.468  1.00  0.00           O
ATOM   3707  OE2 GLU   236      40.257  65.781  35.573  1.00  0.00           O
ATOM   3708  C   GLU   236      43.415  65.586  37.201  1.00  0.00           C
ATOM   3709  O   GLU   236      43.302  65.138  36.073  1.00  0.00           O
ATOM   3710  N   ASP   237      44.633  65.887  37.662  1.00  0.00           N
ATOM   3711  H   ASP   237      44.748  66.233  38.607  1.00  0.00           H
ATOM   3712  CA  ASP   237      45.828  65.663  36.830  1.00  0.00           C
ATOM   3713  HA  ASP   237      45.658  66.141  35.870  1.00  0.00           H
ATOM   3714  CB  ASP   237      47.060  66.269  37.491  1.00  0.00           C
ATOM   3715  HB2 ASP   237      46.969  66.241  38.578  1.00  0.00           H
ATOM   3716  HB3 ASP   237      47.944  65.690  37.211  1.00  0.00           H
ATOM   3717  CG  ASP   237      47.294  67.692  37.031  1.00  0.00           C
ATOM   3718  OD1 ASP   237      46.485  68.279  36.269  1.00  0.00           O
ATOM   3719  OD2 ASP   237      48.379  68.217  37.331  1.00  0.00           O
ATOM   3720  C   ASP   237      46.121  64.203  36.486  1.00  0.00           C
ATOM   3721  O   ASP   237      46.467  63.914  35.335  1.00  0.00           O
ATOM   3722  N   ILE   238      45.948  63.284  37.436  1.00  0.00           N
ATOM   3723  H   ILE   238      45.723  63.603  38.376  1.00  0.00           H
ATOM   3724  CA  ILE   238      46.095  61.848  37.189  1.00  0.00           C
ATOM   3725  HA  ILE   238      47.037  61.676  36.668  1.00  0.00           H
ATOM   3726  CB  ILE   238      46.156  61.084  38.534  1.00  0.00           C
ATOM   3727  HB  ILE   238      45.327  61.426  39.157  1.00  0.00           H
ATOM   3728  CG2 ILE   238      46.022  59.560  38.353  1.00  0.00           C
ATOM   3729 HG21 ILE   238      45.029  59.307  37.979  1.00  0.00           H
ATOM   3730 HG22 ILE   238      46.773  59.199  37.649  1.00  0.00           H
ATOM   3731 HG23 ILE   238      46.158  59.053  39.305  1.00  0.00           H
ATOM   3732  CG1 ILE   238      47.492  61.404  39.246  1.00  0.00           C
ATOM   3733 HG12 ILE   238      48.295  60.808  38.811  1.00  0.00           H
ATOM   3734 HG13 ILE   238      47.746  62.453  39.100  1.00  0.00           H
ATOM   3735  CD1 ILE   238      47.448  61.170  40.758  1.00  0.00           C
ATOM   3736 HD11 ILE   238      46.659  61.782  41.196  1.00  0.00           H
ATOM   3737 HD12 ILE   238      47.265  60.120  40.983  1.00  0.00           H
ATOM   3738 HD13 ILE   238      48.404  61.461  41.196  1.00  0.00           H
ATOM   3739  C   ILE   238      44.985  61.366  36.249  1.00  0.00           C
ATOM   3740  O   ILE   238      45.267  60.736  35.231  1.00  0.00           O
ATOM   3741  N   ALA   239      43.723  61.717  36.519  1.00  0.00           N
ATOM   3742  H   ALA   239      43.532  62.254  37.360  1.00  0.00           H
ATOM   3743  CA  ALA   239      42.599  61.380  35.643  1.00  0.00           C
ATOM   3744  HA  ALA   239      42.545  60.294  35.552  1.00  0.00           H
ATOM   3745  CB  ALA   239      41.291  61.866  36.274  1.00  0.00           C
ATOM   3746  HB1 ALA   239      41.165  61.414  37.258  1.00  0.00           H
ATOM   3747  HB2 ALA   239      41.299  62.953  36.376  1.00  0.00           H
ATOM   3748  HB3 ALA   239      40.451  61.569  35.647  1.00  0.00           H
ATOM   3749  C   ALA   239      42.778  61.961  34.235  1.00  0.00           C
ATOM   3750  O   ALA   239      42.494  61.287  33.252  1.00  0.00           O
ATOM   3751  N   SER   240      43.265  63.193  34.113  1.00  0.00           N
ATOM   3752  H   SER   240      43.380  63.725  34.974  1.00  0.00           H
ATOM   3753  CA  SER   240      43.586  63.873  32.852  1.00  0.00           C
ATOM   3754  HA  SER   240      42.717  63.857  32.205  1.00  0.00           H
ATOM   3755  CB  SER   240      43.897  65.329  33.174  1.00  0.00           C
ATOM   3756  HB2 SER   240      43.017  65.779  33.623  1.00  0.00           H
ATOM   3757  HB3 SER   240      44.710  65.353  33.899  1.00  0.00           H
ATOM   3758  OG  SER   240      44.271  66.089  32.044  1.00  0.00           O
ATOM   3759  HG  SER   240      43.502  66.128  31.459  1.00  0.00           H
ATOM   3760  C   SER   240      44.721  63.201  32.074  1.00  0.00           C
ATOM   3761  O   SER   240      44.569  62.989  30.874  1.00  0.00           O
ATOM   3762  N   VAL   241      45.814  62.786  32.723  1.00  0.00           N
ATOM   3763  H   VAL   241      45.904  62.981  33.718  1.00  0.00           H
ATOM   3764  CA  VAL   241      46.872  61.999  32.056  1.00  0.00           C
ATOM   3765  HA  VAL   241      47.093  62.470  31.096  1.00  0.00           H
ATOM   3766  CB  VAL   241      48.179  62.027  32.882  1.00  0.00           C
ATOM   3767  HB  VAL   241      47.955  61.785  33.922  1.00  0.00           H
ATOM   3768  CG1 VAL   241      49.249  61.048  32.382  1.00  0.00           C
ATOM   3769 HG11 VAL   241      49.432  61.212  31.320  1.00  0.00           H
ATOM   3770 HG12 VAL   241      50.178  61.192  32.931  1.00  0.00           H
ATOM   3771 HG13 VAL   241      48.918  60.020  32.535  1.00  0.00           H
ATOM   3772  CG2 VAL   241      48.814  63.423  32.812  1.00  0.00           C
ATOM   3773 HG21 VAL   241      49.051  63.673  31.777  1.00  0.00           H
ATOM   3774 HG22 VAL   241      48.117  64.156  33.209  1.00  0.00           H
ATOM   3775 HG23 VAL   241      49.724  63.452  33.412  1.00  0.00           H
ATOM   3776  C   VAL   241      46.410  60.573  31.714  1.00  0.00           C
ATOM   3777  O   VAL   241      46.854  60.029  30.706  1.00  0.00           O
ATOM   3778  N   VAL   242      45.474  59.986  32.471  1.00  0.00           N
ATOM   3779  H   VAL   242      45.209  60.436  33.342  1.00  0.00           H
ATOM   3780  CA  VAL   242      44.793  58.725  32.111  1.00  0.00           C
ATOM   3781  HA  VAL   242      45.550  57.992  31.833  1.00  0.00           H
ATOM   3782  CB  VAL   242      44.022  58.171  33.331  1.00  0.00           C
ATOM   3783  HB  VAL   242      43.491  58.989  33.811  1.00  0.00           H
ATOM   3784  CG1 VAL   242      42.985  57.094  32.993  1.00  0.00           C
ATOM   3785 HG11 VAL   242      42.195  57.511  32.369  1.00  0.00           H
ATOM   3786 HG12 VAL   242      43.453  56.266  32.458  1.00  0.00           H
ATOM   3787 HG13 VAL   242      42.532  56.716  33.909  1.00  0.00           H
ATOM   3788  CG2 VAL   242      44.991  57.569  34.359  1.00  0.00           C
ATOM   3789 HG21 VAL   242      45.799  58.265  34.579  1.00  0.00           H
ATOM   3790 HG22 VAL   242      44.458  57.353  35.285  1.00  0.00           H
ATOM   3791 HG23 VAL   242      45.423  56.645  33.983  1.00  0.00           H
ATOM   3792  C   VAL   242      43.904  58.913  30.872  1.00  0.00           C
ATOM   3793  O   VAL   242      44.020  58.134  29.930  1.00  0.00           O
ATOM   3794  N   LYS   243      43.083  59.973  30.836  1.00  0.00           N
ATOM   3795  H   LYS   243      43.063  60.560  31.662  1.00  0.00           H
ATOM   3796  CA  LYS   243      42.231  60.376  29.696  1.00  0.00           C
ATOM   3797  HA  LYS   243      41.591  59.539  29.418  1.00  0.00           H
ATOM   3798  CB  LYS   243      41.342  61.578  30.122  1.00  0.00           C
ATOM   3799  HB2 LYS   243      41.967  62.322  30.613  1.00  0.00           H
ATOM   3800  HB3 LYS   243      40.925  62.037  29.224  1.00  0.00           H
ATOM   3801  CG  LYS   243      40.157  61.206  31.048  1.00  0.00           C
ATOM   3802  HG2 LYS   243      39.469  60.591  30.466  1.00  0.00           H
ATOM   3803  HG3 LYS   243      40.510  60.585  31.870  1.00  0.00           H
ATOM   3804  CD  LYS   243      39.350  62.393  31.636  1.00  0.00           C
ATOM   3805  HD2 LYS   243      39.041  63.056  30.826  1.00  0.00           H
ATOM   3806  HD3 LYS   243      38.449  61.978  32.089  1.00  0.00           H
ATOM   3807  CE  LYS   243      40.119  63.201  32.705  1.00  0.00           C
ATOM   3808  HE2 LYS   243      40.605  62.485  33.367  1.00  0.00           H
ATOM   3809  HE3 LYS   243      40.885  63.787  32.201  1.00  0.00           H
ATOM   3810  NZ  LYS   243      39.279  64.104  33.540  1.00  0.00           N
ATOM   3811  HZ1 LYS   243      39.833  64.634  34.231  1.00  0.00           H
ATOM   3812  HZ2 LYS   243      38.798  64.794  32.984  1.00  0.00           H
ATOM   3813  HZ3 LYS   243      38.602  63.561  34.068  1.00  0.00           H
ATOM   3814  C   LYS   243      43.040  60.702  28.427  1.00  0.00           C
ATOM   3815  O   LYS   243      42.524  60.495  27.333  1.00  0.00           O
ATOM   3816  N   GLU   244      44.276  61.194  28.557  1.00  0.00           N
ATOM   3817  H   GLU   244      44.587  61.462  29.480  1.00  0.00           H
ATOM   3818  CA  GLU   244      45.197  61.417  27.426  1.00  0.00           C
ATOM   3819  HA  GLU   244      44.630  61.778  26.566  1.00  0.00           H
ATOM   3820  CB  GLU   244      46.213  62.510  27.812  1.00  0.00           C
ATOM   3821  HB2 GLU   244      45.660  63.418  28.055  1.00  0.00           H
ATOM   3822  HB3 GLU   244      46.754  62.189  28.704  1.00  0.00           H
ATOM   3823  CG  GLU   244      47.245  62.838  26.718  1.00  0.00           C
ATOM   3824  HG2 GLU   244      47.780  61.929  26.438  1.00  0.00           H
ATOM   3825  HG3 GLU   244      46.725  63.214  25.835  1.00  0.00           H
ATOM   3826  CD  GLU   244      48.271  63.876  27.197  1.00  0.00           C
ATOM   3827  OE1 GLU   244      49.451  63.817  26.787  1.00  0.00           O
ATOM   3828  OE2 GLU   244      47.941  64.749  28.037  1.00  0.00           O
ATOM   3829  C   GLU   244      45.912  60.134  26.963  1.00  0.00           C
ATOM   3830  O   GLU   244      45.840  59.790  25.786  1.00  0.00           O
ATOM   3831  N   LEU   245      46.619  59.434  27.862  1.00  0.00           N
ATOM   3832  H   LEU   245      46.633  59.750  28.827  1.00  0.00           H
ATOM   3833  CA  LEU   245      47.499  58.315  27.481  1.00  0.00           C
ATOM   3834  HA  LEU   245      47.928  58.532  26.503  1.00  0.00           H
ATOM   3835  CB  LEU   245      48.650  58.184  28.495  1.00  0.00           C
ATOM   3836  HB2 LEU   245      48.227  58.002  29.483  1.00  0.00           H
ATOM   3837  HB3 LEU   245      49.239  57.311  28.221  1.00  0.00           H
ATOM   3838  CG  LEU   245      49.606  59.386  28.576  1.00  0.00           C
ATOM   3839  HG  LEU   245      49.064  60.270  28.911  1.00  0.00           H
ATOM   3840  CD1 LEU   245      50.708  59.071  29.591  1.00  0.00           C
ATOM   3841 HD11 LEU   245      51.383  59.921  29.673  1.00  0.00           H
ATOM   3842 HD12 LEU   245      50.258  58.872  30.563  1.00  0.00           H
ATOM   3843 HD13 LEU   245      51.268  58.193  29.266  1.00  0.00           H
ATOM   3844  CD2 LEU   245      50.295  59.699  27.246  1.00  0.00           C
ATOM   3845 HD21 LEU   245      50.818  58.821  26.867  1.00  0.00           H
ATOM   3846 HD22 LEU   245      49.557  60.031  26.516  1.00  0.00           H
ATOM   3847 HD23 LEU   245      51.006  60.514  27.381  1.00  0.00           H
ATOM   3848  C   LEU   245      46.784  56.963  27.308  1.00  0.00           C
ATOM   3849  O   LEU   245      47.392  56.010  26.817  1.00  0.00           O
ATOM   3850  N   GLY   246      45.514  56.855  27.713  1.00  0.00           N
ATOM   3851  H   GLY   246      45.076  57.653  28.155  1.00  0.00           H
ATOM   3852  CA  GLY   246      44.725  55.634  27.527  1.00  0.00           C
ATOM   3853  HA2 GLY   246      43.677  55.872  27.712  1.00  0.00           H
ATOM   3854  HA3 GLY   246      44.823  55.288  26.499  1.00  0.00           H
ATOM   3855  C   GLY   246      45.114  54.488  28.463  1.00  0.00           C
ATOM   3856  O   GLY   246      45.043  53.329  28.064  1.00  0.00           O
ATOM   3857  N   ILE   247      45.534  54.806  29.696  1.00  0.00           N
ATOM   3858  H   ILE   247      45.540  55.785  29.933  1.00  0.00           H
ATOM   3859  CA  ILE   247      45.930  53.826  30.731  1.00  0.00           C
ATOM   3860  HA  ILE   247      46.791  53.270  30.358  1.00  0.00           H
ATOM   3861  CB  ILE   247      46.331  54.550  32.041  1.00  0.00           C
ATOM   3862  HB  ILE   247      45.454  55.110  32.361  1.00  0.00           H
ATOM   3863  CG2 ILE   247      46.674  53.569  33.178  1.00  0.00           C
ATOM   3864 HG21 ILE   247      47.027  54.119  34.050  1.00  0.00           H
ATOM   3865 HG22 ILE   247      45.790  53.011  33.476  1.00  0.00           H
ATOM   3866 HG23 ILE   247      47.441  52.861  32.859  1.00  0.00           H
ATOM   3867  CG1 ILE   247      47.478  55.575  31.869  1.00  0.00           C
ATOM   3868 HG12 ILE   247      47.266  56.226  31.021  1.00  0.00           H
ATOM   3869 HG13 ILE   247      47.513  56.211  32.754  1.00  0.00           H
ATOM   3870  CD1 ILE   247      48.872  54.965  31.680  1.00  0.00           C
ATOM   3871 HD11 ILE   247      48.841  54.200  30.907  1.00  0.00           H
ATOM   3872 HD12 ILE   247      49.567  55.749  31.382  1.00  0.00           H
ATOM   3873 HD13 ILE   247      49.222  54.521  32.612  1.00  0.00           H
ATOM   3874  C   ILE   247      44.804  52.810  31.010  1.00  0.00           C
ATOM   3875  O   ILE   247      43.654  53.181  31.236  1.00  0.00           O
ATOM   3876  N   ASP   248      45.160  51.528  31.062  1.00  0.00           N
ATOM   3877  H   ASP   248      46.119  51.301  30.818  1.00  0.00           H
ATOM   3878  CA  ASP   248      44.255  50.376  31.117  1.00  0.00           C
ATOM   3879  HA  ASP   248      43.509  50.527  30.338  1.00  0.00           H
ATOM   3880  CB  ASP   248      45.020  49.066  30.783  1.00  0.00           C
ATOM   3881  HB2 ASP   248      45.406  48.659  31.718  1.00  0.00           H
ATOM   3882  HB3 ASP   248      44.288  48.343  30.418  1.00  0.00           H
ATOM   3883  CG  ASP   248      46.211  49.084  29.796  1.00  0.00           C
ATOM   3884  OD1 ASP   248      46.952  50.075  29.609  1.00  0.00           O
ATOM   3885  OD2 ASP   248      46.524  47.995  29.266  1.00  0.00           O
ATOM   3886  C   ASP   248      43.477  50.193  32.447  1.00  0.00           C
ATOM   3887  O   ASP   248      42.645  49.288  32.545  1.00  0.00           O
ATOM   3888  N   GLY   249      43.743  51.002  33.481  1.00  0.00           N
ATOM   3889  H   GLY   249      44.426  51.731  33.337  1.00  0.00           H
ATOM   3890  CA  GLY   249      43.101  50.914  34.800  1.00  0.00           C
ATOM   3891  HA2 GLY   249      42.091  51.309  34.722  1.00  0.00           H
ATOM   3892  HA3 GLY   249      43.012  49.867  35.088  1.00  0.00           H
ATOM   3893  C   GLY   249      43.830  51.660  35.933  1.00  0.00           C
ATOM   3894  O   GLY   249      44.949  52.154  35.781  1.00  0.00           O
ATOM   3895  N   LEU   250      43.202  51.701  37.114  1.00  0.00           N
ATOM   3896  H   LEU   250      42.276  51.283  37.155  1.00  0.00           H
ATOM   3897  CA  LEU   250      43.779  52.194  38.379  1.00  0.00           C
ATOM   3898  HA  LEU   250      44.845  52.368  38.235  1.00  0.00           H
ATOM   3899  CB  LEU   250      43.134  53.526  38.812  1.00  0.00           C
ATOM   3900  HB2 LEU   250      42.063  53.379  38.949  1.00  0.00           H
ATOM   3901  HB3 LEU   250      43.544  53.778  39.792  1.00  0.00           H
ATOM   3902  CG  LEU   250      43.392  54.714  37.867  1.00  0.00           C
ATOM   3903  HG  LEU   250      44.216  54.485  37.194  1.00  0.00           H
ATOM   3904  CD1 LEU   250      42.146  55.031  37.038  1.00  0.00           C
ATOM   3905 HD11 LEU   250      42.348  55.865  36.368  1.00  0.00           H
ATOM   3906 HD12 LEU   250      41.881  54.161  36.442  1.00  0.00           H
ATOM   3907 HD13 LEU   250      41.306  55.277  37.685  1.00  0.00           H
ATOM   3908  CD2 LEU   250      43.757  55.969  38.667  1.00  0.00           C
ATOM   3909 HD21 LEU   250      43.891  56.812  37.989  1.00  0.00           H
ATOM   3910 HD22 LEU   250      42.967  56.199  39.376  1.00  0.00           H
ATOM   3911 HD23 LEU   250      44.685  55.805  39.212  1.00  0.00           H
ATOM   3912  C   LEU   250      43.641  51.185  39.533  1.00  0.00           C
ATOM   3913  O   LEU   250      42.706  50.383  39.557  1.00  0.00           O
ATOM   3914  N   ILE   251      44.507  51.300  40.548  1.00  0.00           N
ATOM   3915  H   ILE   251      45.233  52.005  40.468  1.00  0.00           H
ATOM   3916  CA  ILE   251      44.324  50.642  41.857  1.00  0.00           C
ATOM   3917  HA  ILE   251      43.368  50.119  41.843  1.00  0.00           H
ATOM   3918  CB  ILE   251      45.403  49.563  42.115  1.00  0.00           C
ATOM   3919  HB  ILE   251      46.362  50.061  42.227  1.00  0.00           H
ATOM   3920  CG2 ILE   251      45.091  48.834  43.436  1.00  0.00           C
ATOM   3921 HG21 ILE   251      45.073  49.534  44.269  1.00  0.00           H
ATOM   3922 HG22 ILE   251      44.128  48.326  43.373  1.00  0.00           H
ATOM   3923 HG23 ILE   251      45.856  48.091  43.658  1.00  0.00           H
ATOM   3924  CG1 ILE   251      45.538  48.597  40.910  1.00  0.00           C
ATOM   3925 HG12 ILE   251      44.550  48.291  40.573  1.00  0.00           H
ATOM   3926 HG13 ILE   251      46.009  49.138  40.088  1.00  0.00           H
ATOM   3927  CD1 ILE   251      46.371  47.334  41.160  1.00  0.00           C
ATOM   3928 HD11 ILE   251      45.835  46.653  41.822  1.00  0.00           H
ATOM   3929 HD12 ILE   251      46.546  46.827  40.210  1.00  0.00           H
ATOM   3930 HD13 ILE   251      47.328  47.599  41.608  1.00  0.00           H
ATOM   3931  C   ILE   251      44.232  51.703  42.969  1.00  0.00           C
ATOM   3932  O   ILE   251      45.081  52.593  43.057  1.00  0.00           O
ATOM   3933  N   VAL   252      43.191  51.633  43.801  1.00  0.00           N
ATOM   3934  H   VAL   252      42.569  50.834  43.716  1.00  0.00           H
ATOM   3935  CA  VAL   252      42.730  52.750  44.641  1.00  0.00           C
ATOM   3936  HA  VAL   252      43.520  53.488  44.736  1.00  0.00           H
ATOM   3937  CB  VAL   252      41.538  53.452  43.939  1.00  0.00           C
ATOM   3938  HB  VAL   252      40.699  52.760  43.900  1.00  0.00           H
ATOM   3939  CG1 VAL   252      41.100  54.712  44.690  1.00  0.00           C
ATOM   3940 HG11 VAL   252      40.276  55.187  44.162  1.00  0.00           H
ATOM   3941 HG12 VAL   252      40.776  54.455  45.696  1.00  0.00           H
ATOM   3942 HG13 VAL   252      41.928  55.414  44.746  1.00  0.00           H
ATOM   3943  CG2 VAL   252      41.830  53.883  42.491  1.00  0.00           C
ATOM   3944 HG21 VAL   252      42.018  53.009  41.869  1.00  0.00           H
ATOM   3945 HG22 VAL   252      40.968  54.407  42.073  1.00  0.00           H
ATOM   3946 HG23 VAL   252      42.699  54.536  42.458  1.00  0.00           H
ATOM   3947  C   VAL   252      42.348  52.211  46.034  1.00  0.00           C
ATOM   3948  O   VAL   252      41.285  51.612  46.168  1.00  0.00           O
ATOM   3949  N   THR   253      43.149  52.354  47.099  1.00  0.00           N
ATOM   3950  H   THR   253      42.800  51.918  47.947  1.00  0.00           H
ATOM   3951  CA  THR   253      44.404  53.122  47.256  1.00  0.00           C
ATOM   3952  HA  THR   253      44.789  53.427  46.286  1.00  0.00           H
ATOM   3953  CB  THR   253      44.169  54.391  48.102  1.00  0.00           C
ATOM   3954  HB  THR   253      45.100  54.953  48.151  1.00  0.00           H
ATOM   3955  CG2 THR   253      43.098  55.312  47.530  1.00  0.00           C
ATOM   3956 HG21 THR   253      42.134  54.807  47.530  1.00  0.00           H
ATOM   3957 HG22 THR   253      43.018  56.203  48.147  1.00  0.00           H
ATOM   3958 HG23 THR   253      43.377  55.609  46.521  1.00  0.00           H
ATOM   3959  OG1 THR   253      43.766  54.074  49.416  1.00  0.00           O
ATOM   3960  HG1 THR   253      44.537  53.699  49.872  1.00  0.00           H
ATOM   3961  C   THR   253      45.528  52.321  47.922  1.00  0.00           C
ATOM   3962  O   THR   253      45.305  51.300  48.573  1.00  0.00           O
ATOM   3963  N   ASN   254      46.757  52.839  47.826  1.00  0.00           N
ATOM   3964  H   ASN   254      46.874  53.679  47.266  1.00  0.00           H
ATOM   3965  CA  ASN   254      47.843  52.468  48.746  1.00  0.00           C
ATOM   3966  HA  ASN   254      47.904  51.380  48.783  1.00  0.00           H
ATOM   3967  CB  ASN   254      49.165  53.010  48.160  1.00  0.00           C
ATOM   3968  HB2 ASN   254      49.075  53.085  47.073  1.00  0.00           H
ATOM   3969  HB3 ASN   254      49.369  54.009  48.548  1.00  0.00           H
ATOM   3970  CG  ASN   254      50.355  52.112  48.460  1.00  0.00           C
ATOM   3971  OD1 ASN   254      50.594  51.692  49.579  1.00  0.00           O
ATOM   3972  ND2 ASN   254      51.121  51.762  47.464  1.00  0.00           N
ATOM   3973 HD21 ASN   254      51.953  51.216  47.687  1.00  0.00           H
ATOM   3974 HD22 ASN   254      50.964  52.094  46.519  1.00  0.00           H
ATOM   3975  C   ASN   254      47.546  52.963  50.187  1.00  0.00           C
ATOM   3976  O   ASN   254      46.445  53.451  50.468  1.00  0.00           O
ATOM   3977  N   THR   255      48.523  52.865  51.093  1.00  0.00           N
ATOM   3978  H   THR   255      49.406  52.477  50.781  1.00  0.00           H
ATOM   3979  CA  THR   255      48.468  53.348  52.493  1.00  0.00           C
ATOM   3980  HA  THR   255      47.552  52.971  52.943  1.00  0.00           H
ATOM   3981  CB  THR   255      49.654  52.771  53.294  1.00  0.00           C
ATOM   3982  HB  THR   255      49.524  53.033  54.343  1.00  0.00           H
ATOM   3983  CG2 THR   255      49.762  51.252  53.180  1.00  0.00           C
ATOM   3984 HG21 THR   255      50.325  50.865  54.028  1.00  0.00           H
ATOM   3985 HG22 THR   255      48.769  50.806  53.171  1.00  0.00           H
ATOM   3986 HG23 THR   255      50.268  50.980  52.255  1.00  0.00           H
ATOM   3987  OG1 THR   255      50.880  53.291  52.840  1.00  0.00           O
ATOM   3988  HG1 THR   255      51.548  52.583  52.843  1.00  0.00           H
ATOM   3989  C   THR   255      48.451  54.889  52.606  1.00  0.00           C
ATOM   3990  O   THR   255      48.884  55.576  51.681  1.00  0.00           O
ATOM   3991  N   THR   256      47.952  55.453  53.723  1.00  0.00           N
ATOM   3992  H   THR   256      47.631  54.832  54.458  1.00  0.00           H
ATOM   3993  CA  THR   256      47.929  56.922  53.977  1.00  0.00           C
ATOM   3994  HA  THR   256      48.108  57.432  53.030  1.00  0.00           H
ATOM   3995  CB  THR   256      46.553  57.424  54.483  1.00  0.00           C
ATOM   3996  HB  THR   256      45.802  57.235  53.721  1.00  0.00           H
ATOM   3997  CG2 THR   256      46.054  56.769  55.770  1.00  0.00           C
ATOM   3998 HG21 THR   256      46.708  57.037  56.597  1.00  0.00           H
ATOM   3999 HG22 THR   256      45.048  57.126  55.989  1.00  0.00           H
ATOM   4000 HG23 THR   256      46.022  55.687  55.654  1.00  0.00           H
ATOM   4001  OG1 THR   256      46.572  58.813  54.754  1.00  0.00           O
ATOM   4002  HG1 THR   256      46.792  59.292  53.902  1.00  0.00           H
ATOM   4003  C   THR   256      49.036  57.382  54.925  1.00  0.00           C
ATOM   4004  O   THR   256      49.272  56.756  55.958  1.00  0.00           O
ATOM   4005  N   VAL   257      49.693  58.511  54.645  1.00  0.00           N
ATOM   4006  H   VAL   257      49.527  58.961  53.739  1.00  0.00           H
ATOM   4007  CA  VAL   257      50.586  59.170  55.621  1.00  0.00           C
ATOM   4008  HA  VAL   257      51.217  58.399  56.060  1.00  0.00           H
ATOM   4009  CB  VAL   257      51.513  60.171  54.899  1.00  0.00           C
ATOM   4010  HB  VAL   257      51.846  59.712  53.967  1.00  0.00           H
ATOM   4011  CG1 VAL   257      50.841  61.509  54.563  1.00  0.00           C
ATOM   4012 HG11 VAL   257      49.909  61.333  54.029  1.00  0.00           H
ATOM   4013 HG12 VAL   257      51.499  62.094  53.919  1.00  0.00           H
ATOM   4014 HG13 VAL   257      50.632  62.081  55.467  1.00  0.00           H
ATOM   4015  CG2 VAL   257      52.769  60.459  55.731  1.00  0.00           C
ATOM   4016 HG21 VAL   257      53.457  61.069  55.146  1.00  0.00           H
ATOM   4017 HG22 VAL   257      53.264  59.522  55.986  1.00  0.00           H
ATOM   4018 HG23 VAL   257      52.512  60.992  56.647  1.00  0.00           H
ATOM   4019  C   VAL   257      49.818  59.831  56.777  1.00  0.00           C
ATOM   4020  O   VAL   257      50.392  60.101  57.830  1.00  0.00           O
ATOM   4021  N   SER   258      48.519  60.097  56.610  1.00  0.00           N
ATOM   4022  H   SER   258      48.081  59.784  55.751  1.00  0.00           H
ATOM   4023  CA  SER   258      47.679  60.770  57.612  1.00  0.00           C
ATOM   4024  HA  SER   258      48.250  61.609  58.011  1.00  0.00           H
ATOM   4025  CB  SER   258      46.425  61.360  56.946  1.00  0.00           C
ATOM   4026  HB2 SER   258      46.002  62.120  57.603  1.00  0.00           H
ATOM   4027  HB3 SER   258      46.696  61.837  56.003  1.00  0.00           H
ATOM   4028  OG  SER   258      45.440  60.376  56.717  1.00  0.00           O
ATOM   4029  HG  SER   258      45.732  59.831  55.957  1.00  0.00           H
ATOM   4030  C   SER   258      47.320  59.862  58.803  1.00  0.00           C
ATOM   4031  O   SER   258      47.657  58.674  58.860  1.00  0.00           O
ATOM   4032  N   ARG   259      46.649  60.439  59.809  1.00  0.00           N
ATOM   4033  H   ARG   259      46.394  61.411  59.702  1.00  0.00           H
ATOM   4034  CA  ARG   259      46.199  59.757  61.031  1.00  0.00           C
ATOM   4035  HA  ARG   259      46.208  58.679  60.882  1.00  0.00           H
ATOM   4036  CB  ARG   259      47.149  60.085  62.204  1.00  0.00           C
ATOM   4037  HB2 ARG   259      47.194  61.167  62.331  1.00  0.00           H
ATOM   4038  HB3 ARG   259      46.734  59.667  63.122  1.00  0.00           H
ATOM   4039  CG  ARG   259      48.586  59.562  62.039  1.00  0.00           C
ATOM   4040  HG2 ARG   259      49.026  59.978  61.131  1.00  0.00           H
ATOM   4041  HG3 ARG   259      49.177  59.916  62.885  1.00  0.00           H
ATOM   4042  CD  ARG   259      48.677  58.031  61.995  1.00  0.00           C
ATOM   4043  HD2 ARG   259      48.264  57.626  62.921  1.00  0.00           H
ATOM   4044  HD3 ARG   259      48.090  57.642  61.164  1.00  0.00           H
ATOM   4045  NE  ARG   259      50.075  57.592  61.866  1.00  0.00           N
ATOM   4046  HE  ARG   259      50.588  57.450  62.731  1.00  0.00           H
ATOM   4047  CZ  ARG   259      50.741  57.403  60.742  1.00  0.00           C
ATOM   4048  NH1 ARG   259      50.202  57.541  59.564  1.00  0.00           N
ATOM   4049 HH11 ARG   259      49.256  57.892  59.441  1.00  0.00           H
ATOM   4050 HH12 ARG   259      50.775  57.437  58.744  1.00  0.00           H
ATOM   4051  NH2 ARG   259      51.997  57.073  60.751  1.00  0.00           N
ATOM   4052 HH21 ARG   259      52.529  56.920  61.606  1.00  0.00           H
ATOM   4053 HH22 ARG   259      52.417  56.824  59.866  1.00  0.00           H
ATOM   4054  C   ARG   259      44.752  60.176  61.335  1.00  0.00           C
ATOM   4055  O   ARG   259      44.556  61.289  61.821  1.00  0.00           O
ATOM   4056  N   PRO   260      43.739  59.333  61.052  1.00  0.00           N
ATOM   4057  CD  PRO   260      43.814  58.130  60.238  1.00  0.00           C
ATOM   4058  HD2 PRO   260      44.078  57.288  60.876  1.00  0.00           H
ATOM   4059  HD3 PRO   260      44.527  58.235  59.418  1.00  0.00           H
ATOM   4060  CG  PRO   260      42.409  57.921  59.680  1.00  0.00           C
ATOM   4061  HG2 PRO   260      42.212  56.872  59.459  1.00  0.00           H
ATOM   4062  HG3 PRO   260      42.267  58.537  58.790  1.00  0.00           H
ATOM   4063  CB  PRO   260      41.533  58.441  60.818  1.00  0.00           C
ATOM   4064  HB2 PRO   260      41.453  57.675  61.592  1.00  0.00           H
ATOM   4065  HB3 PRO   260      40.545  58.739  60.467  1.00  0.00           H
ATOM   4066  CA  PRO   260      42.338  59.637  61.340  1.00  0.00           C
ATOM   4067  HA  PRO   260      42.063  60.523  60.766  1.00  0.00           H
ATOM   4068  C   PRO   260      42.071  59.907  62.829  1.00  0.00           C
ATOM   4069  O   PRO   260      42.694  59.310  63.705  1.00  0.00           O
ATOM   4070  N   ALA   261      41.113  60.791  63.112  1.00  0.00           N
ATOM   4071  H   ALA   261      40.614  61.196  62.337  1.00  0.00           H
ATOM   4072  CA  ALA   261      40.927  61.442  64.414  1.00  0.00           C
ATOM   4073  HA  ALA   261      41.900  61.828  64.722  1.00  0.00           H
ATOM   4074  CB  ALA   261      40.005  62.649  64.188  1.00  0.00           C
ATOM   4075  HB1 ALA   261      40.409  63.292  63.405  1.00  0.00           H
ATOM   4076  HB2 ALA   261      39.007  62.311  63.905  1.00  0.00           H
ATOM   4077  HB3 ALA   261      39.930  63.234  65.107  1.00  0.00           H
ATOM   4078  C   ALA   261      40.441  60.560  65.593  1.00  0.00           C
ATOM   4079  O   ALA   261      40.078  61.096  66.636  1.00  0.00           O
ATOM   4080  N   GLY   262      40.424  59.231  65.452  1.00  0.00           N
ATOM   4081  H   GLY   262      40.824  58.850  64.607  1.00  0.00           H
ATOM   4082  CA  GLY   262      39.952  58.293  66.479  1.00  0.00           C
ATOM   4083  HA2 GLY   262      39.682  58.832  67.387  1.00  0.00           H
ATOM   4084  HA3 GLY   262      39.054  57.798  66.110  1.00  0.00           H
ATOM   4085  C   GLY   262      40.947  57.200  66.886  1.00  0.00           C
ATOM   4086  O   GLY   262      40.580  56.364  67.704  1.00  0.00           O
ATOM   4087  N   LEU   263      42.163  57.158  66.312  1.00  0.00           N
ATOM   4088  H   LEU   263      42.422  57.887  65.666  1.00  0.00           H
ATOM   4089  CA  LEU   263      43.112  56.057  66.548  1.00  0.00           C
ATOM   4090  HA  LEU   263      42.638  55.131  66.222  1.00  0.00           H
ATOM   4091  CB  LEU   263      44.401  56.257  65.730  1.00  0.00           C
ATOM   4092  HB2 LEU   263      44.779  57.255  65.953  1.00  0.00           H
ATOM   4093  HB3 LEU   263      45.140  55.532  66.075  1.00  0.00           H
ATOM   4094  CG  LEU   263      44.264  56.107  64.206  1.00  0.00           C
ATOM   4095  HG  LEU   263      43.455  56.738  63.842  1.00  0.00           H
ATOM   4096  CD1 LEU   263      45.572  56.563  63.559  1.00  0.00           C
ATOM   4097 HD11 LEU   263      45.486  56.488  62.478  1.00  0.00           H
ATOM   4098 HD12 LEU   263      45.768  57.599  63.830  1.00  0.00           H
ATOM   4099 HD13 LEU   263      46.391  55.929  63.895  1.00  0.00           H
ATOM   4100  CD2 LEU   263      44.015  54.669  63.762  1.00  0.00           C
ATOM   4101 HD21 LEU   263      44.809  54.015  64.127  1.00  0.00           H
ATOM   4102 HD22 LEU   263      43.061  54.321  64.158  1.00  0.00           H
ATOM   4103 HD23 LEU   263      43.981  54.628  62.677  1.00  0.00           H
ATOM   4104  C   LEU   263      43.465  55.890  68.036  1.00  0.00           C
ATOM   4105  O   LEU   263      43.975  56.807  68.689  1.00  0.00           O
ATOM   4106  N   GLN   264      43.229  54.690  68.553  1.00  0.00           N
ATOM   4107  H   GLN   264      42.832  53.986  67.929  1.00  0.00           H
ATOM   4108  CA  GLN   264      43.374  54.322  69.956  1.00  0.00           C
ATOM   4109  HA  GLN   264      43.200  55.208  70.566  1.00  0.00           H
ATOM   4110  CB  GLN   264      42.287  53.274  70.270  1.00  0.00           C
ATOM   4111  HB2 GLN   264      41.455  53.374  69.570  1.00  0.00           H
ATOM   4112  HB3 GLN   264      42.707  52.272  70.155  1.00  0.00           H
ATOM   4113  CG  GLN   264      41.731  53.442  71.690  1.00  0.00           C
ATOM   4114  HG2 GLN   264      42.558  53.545  72.393  1.00  0.00           H
ATOM   4115  HG3 GLN   264      41.133  54.354  71.719  1.00  0.00           H
ATOM   4116  CD  GLN   264      40.854  52.282  72.156  1.00  0.00           C
ATOM   4117  OE1 GLN   264      40.693  52.059  73.342  1.00  0.00           O
ATOM   4118  NE2 GLN   264      40.262  51.497  71.284  1.00  0.00           N
ATOM   4119 HE21 GLN   264      39.753  50.717  71.664  1.00  0.00           H
ATOM   4120 HE22 GLN   264      40.398  51.628  70.298  1.00  0.00           H
ATOM   4121  C   GLN   264      44.768  53.769  70.275  1.00  0.00           C
ATOM   4122  O   GLN   264      45.293  54.030  71.362  1.00  0.00           O
ATOM   4123  N   GLY   265      45.396  53.036  69.348  1.00  0.00           N
ATOM   4124  H   GLY   265      44.945  52.908  68.438  1.00  0.00           H
ATOM   4125  CA  GLY   265      46.651  52.324  69.604  1.00  0.00           C
ATOM   4126  HA2 GLY   265      46.528  51.719  70.504  1.00  0.00           H
ATOM   4127  HA3 GLY   265      46.851  51.649  68.772  1.00  0.00           H
ATOM   4128  C   GLY   265      47.856  53.250  69.784  1.00  0.00           C
ATOM   4129  O   GLY   265      47.987  54.264  69.098  1.00  0.00           O
ATOM   4130  N   ALA   266      48.759  52.899  70.706  1.00  0.00           N
ATOM   4131  H   ALA   266      48.559  52.098  71.283  1.00  0.00           H
ATOM   4132  CA  ALA   266      49.938  53.709  71.044  1.00  0.00           C
ATOM   4133  HA  ALA   266      49.600  54.699  71.355  1.00  0.00           H
ATOM   4134  CB  ALA   266      50.642  53.051  72.238  1.00  0.00           C
ATOM   4135  HB1 ALA   266      51.001  52.055  71.972  1.00  0.00           H
ATOM   4136  HB2 ALA   266      51.494  53.663  72.540  1.00  0.00           H
ATOM   4137  HB3 ALA   266      49.954  52.974  73.081  1.00  0.00           H
ATOM   4138  C   ALA   266      50.896  53.914  69.852  1.00  0.00           C
ATOM   4139  O   ALA   266      51.346  55.028  69.612  1.00  0.00           O
ATOM   4140  N   LEU   267      51.124  52.872  69.042  1.00  0.00           N
ATOM   4141  H   LEU   267      50.698  51.992  69.279  1.00  0.00           H
ATOM   4142  CA  LEU   267      52.007  52.900  67.866  1.00  0.00           C
ATOM   4143  HA  LEU   267      52.969  53.306  68.181  1.00  0.00           H
ATOM   4144  CB  LEU   267      52.232  51.449  67.367  1.00  0.00           C
ATOM   4145  HB2 LEU   267      51.260  51.007  67.147  1.00  0.00           H
ATOM   4146  HB3 LEU   267      52.796  51.481  66.435  1.00  0.00           H
ATOM   4147  CG  LEU   267      52.989  50.537  68.362  1.00  0.00           C
ATOM   4148  HG  LEU   267      52.548  50.645  69.353  1.00  0.00           H
ATOM   4149  CD1 LEU   267      52.895  49.053  67.987  1.00  0.00           C
ATOM   4150 HD11 LEU   267      51.848  48.763  67.914  1.00  0.00           H
ATOM   4151 HD12 LEU   267      53.395  48.865  67.041  1.00  0.00           H
ATOM   4152 HD13 LEU   267      53.362  48.449  68.767  1.00  0.00           H
ATOM   4153  CD2 LEU   267      54.469  50.911  68.439  1.00  0.00           C
ATOM   4154 HD21 LEU   267      54.576  51.917  68.842  1.00  0.00           H
ATOM   4155 HD22 LEU   267      54.993  50.227  69.108  1.00  0.00           H
ATOM   4156 HD23 LEU   267      54.929  50.875  67.451  1.00  0.00           H
ATOM   4157  C   LEU   267      51.526  53.841  66.735  1.00  0.00           C
ATOM   4158  O   LEU   267      52.205  53.962  65.720  1.00  0.00           O
ATOM   4159  N   ARG   268      50.395  54.554  66.885  1.00  0.00           N
ATOM   4160  H   ARG   268      49.875  54.437  67.746  1.00  0.00           H
ATOM   4161  CA  ARG   268      49.906  55.534  65.889  1.00  0.00           C
ATOM   4162  HA  ARG   268      49.795  55.012  64.941  1.00  0.00           H
ATOM   4163  CB  ARG   268      48.523  56.070  66.291  1.00  0.00           C
ATOM   4164  HB2 ARG   268      48.113  56.620  65.444  1.00  0.00           H
ATOM   4165  HB3 ARG   268      47.862  55.225  66.490  1.00  0.00           H
ATOM   4166  CG  ARG   268      48.543  57.006  67.512  1.00  0.00           C
ATOM   4167  HG2 ARG   268      48.985  56.499  68.368  1.00  0.00           H
ATOM   4168  HG3 ARG   268      49.126  57.901  67.294  1.00  0.00           H
ATOM   4169  CD  ARG   268      47.107  57.422  67.837  1.00  0.00           C
ATOM   4170  HD2 ARG   268      46.729  58.042  67.022  1.00  0.00           H
ATOM   4171  HD3 ARG   268      46.480  56.529  67.889  1.00  0.00           H
ATOM   4172  NE  ARG   268      47.009  58.180  69.098  1.00  0.00           N
ATOM   4173  HE  ARG   268      47.071  59.181  69.037  1.00  0.00           H
ATOM   4174  CZ  ARG   268      46.627  57.674  70.257  1.00  0.00           C
ATOM   4175  NH1 ARG   268      46.578  56.394  70.482  1.00  0.00           N
ATOM   4176 HH11 ARG   268      46.909  55.758  69.769  1.00  0.00           H
ATOM   4177 HH12 ARG   268      46.084  56.005  71.271  1.00  0.00           H
ATOM   4178  NH2 ARG   268      46.304  58.457  71.245  1.00  0.00           N
ATOM   4179 HH21 ARG   268      46.205  59.444  71.102  1.00  0.00           H
ATOM   4180 HH22 ARG   268      46.002  58.039  72.103  1.00  0.00           H
ATOM   4181  C   ARG   268      50.879  56.685  65.613  1.00  0.00           C
ATOM   4182  O   ARG   268      50.773  57.323  64.569  1.00  0.00           O
ATOM   4183  N   SER   269      51.792  56.967  66.543  1.00  0.00           N
ATOM   4184  H   SER   269      51.816  56.403  67.382  1.00  0.00           H
ATOM   4185  CA  SER   269      52.842  57.979  66.395  1.00  0.00           C
ATOM   4186  HA  SER   269      52.439  58.825  65.837  1.00  0.00           H
ATOM   4187  CB  SER   269      53.252  58.494  67.781  1.00  0.00           C
ATOM   4188  HB2 SER   269      54.032  59.250  67.678  1.00  0.00           H
ATOM   4189  HB3 SER   269      52.385  58.955  68.256  1.00  0.00           H
ATOM   4190  OG  SER   269      53.717  57.443  68.605  1.00  0.00           O
ATOM   4191  HG  SER   269      54.641  57.268  68.391  1.00  0.00           H
ATOM   4192  C   SER   269      54.070  57.488  65.618  1.00  0.00           C
ATOM   4193  O   SER   269      54.974  58.288  65.389  1.00  0.00           O
ATOM   4194  N   GLU   270      54.148  56.209  65.226  1.00  0.00           N
ATOM   4195  H   GLU   270      53.387  55.565  65.410  1.00  0.00           H
ATOM   4196  CA  GLU   270      55.291  55.730  64.441  1.00  0.00           C
ATOM   4197  HA  GLU   270      56.173  56.195  64.882  1.00  0.00           H
ATOM   4198  CB  GLU   270      55.477  54.200  64.538  1.00  0.00           C
ATOM   4199  HB2 GLU   270      54.548  53.731  64.852  1.00  0.00           H
ATOM   4200  HB3 GLU   270      55.722  53.797  63.554  1.00  0.00           H
ATOM   4201  CG  GLU   270      56.599  53.800  65.515  1.00  0.00           C
ATOM   4202  HG2 GLU   270      56.463  54.328  66.462  1.00  0.00           H
ATOM   4203  HG3 GLU   270      56.508  52.730  65.718  1.00  0.00           H
ATOM   4204  CD  GLU   270      57.998  54.097  64.943  1.00  0.00           C
ATOM   4205  OE1 GLU   270      58.156  55.106  64.216  1.00  0.00           O
ATOM   4206  OE2 GLU   270      58.928  53.273  65.081  1.00  0.00           O
ATOM   4207  C   GLU   270      55.257  56.215  62.982  1.00  0.00           C
ATOM   4208  O   GLU   270      54.201  56.371  62.357  1.00  0.00           O
ATOM   4209  N   THR   271      56.448  56.462  62.434  1.00  0.00           N
ATOM   4210  H   THR   271      57.263  56.213  62.991  1.00  0.00           H
ATOM   4211  CA  THR   271      56.649  57.013  61.088  1.00  0.00           C
ATOM   4212  HA  THR   271      55.906  57.796  60.937  1.00  0.00           H
ATOM   4213  CB  THR   271      58.034  57.673  60.934  1.00  0.00           C
ATOM   4214  HB  THR   271      58.127  58.021  59.905  1.00  0.00           H
ATOM   4215  CG2 THR   271      58.196  58.881  61.855  1.00  0.00           C
ATOM   4216 HG21 THR   271      57.420  59.616  61.640  1.00  0.00           H
ATOM   4217 HG22 THR   271      58.122  58.579  62.900  1.00  0.00           H
ATOM   4218 HG23 THR   271      59.170  59.339  61.682  1.00  0.00           H
ATOM   4219  OG1 THR   271      59.103  56.793  61.192  1.00  0.00           O
ATOM   4220  HG1 THR   271      59.149  56.647  62.145  1.00  0.00           H
ATOM   4221  C   THR   271      56.430  55.940  60.021  1.00  0.00           C
ATOM   4222  O   THR   271      57.063  54.882  60.037  1.00  0.00           O
ATOM   4223  N   GLY   272      55.514  56.210  59.088  1.00  0.00           N
ATOM   4224  H   GLY   272      54.993  57.069  59.160  1.00  0.00           H
ATOM   4225  CA  GLY   272      55.100  55.273  58.044  1.00  0.00           C
ATOM   4226  HA2 GLY   272      55.757  55.377  57.181  1.00  0.00           H
ATOM   4227  HA3 GLY   272      55.199  54.255  58.420  1.00  0.00           H
ATOM   4228  C   GLY   272      53.650  55.461  57.586  1.00  0.00           C
ATOM   4229  O   GLY   272      52.903  56.283  58.134  1.00  0.00           O
ATOM   4230  N   GLY   273      53.274  54.674  56.575  1.00  0.00           N
ATOM   4231  H   GLY   273      53.932  53.970  56.258  1.00  0.00           H
ATOM   4232  CA  GLY   273      51.935  54.619  55.987  1.00  0.00           C
ATOM   4233  HA2 GLY   273      51.525  55.627  55.944  1.00  0.00           H
ATOM   4234  HA3 GLY   273      52.000  54.241  54.967  1.00  0.00           H
ATOM   4235  C   GLY   273      50.987  53.712  56.773  1.00  0.00           C
ATOM   4236  O   GLY   273      51.356  52.598  57.150  1.00  0.00           O
ATOM   4237  N   LEU   274      49.779  54.211  57.027  1.00  0.00           N
ATOM   4238  H   LEU   274      49.572  55.123  56.636  1.00  0.00           H
ATOM   4239  CA  LEU   274      48.686  53.582  57.768  1.00  0.00           C
ATOM   4240  HA  LEU   274      49.102  52.862  58.473  1.00  0.00           H
ATOM   4241  CB  LEU   274      47.966  54.701  58.550  1.00  0.00           C
ATOM   4242  HB2 LEU   274      48.656  55.125  59.280  1.00  0.00           H
ATOM   4243  HB3 LEU   274      47.729  55.490  57.840  1.00  0.00           H
ATOM   4244  CG  LEU   274      46.659  54.306  59.263  1.00  0.00           C
ATOM   4245  HG  LEU   274      46.022  53.721  58.602  1.00  0.00           H
ATOM   4246  CD1 LEU   274      46.943  53.499  60.529  1.00  0.00           C
ATOM   4247 HD11 LEU   274      47.549  54.079  61.224  1.00  0.00           H
ATOM   4248 HD12 LEU   274      46.004  53.233  61.016  1.00  0.00           H
ATOM   4249 HD13 LEU   274      47.464  52.578  60.269  1.00  0.00           H
ATOM   4250  CD2 LEU   274      45.884  55.564  59.647  1.00  0.00           C
ATOM   4251 HD21 LEU   274      44.970  55.279  60.165  1.00  0.00           H
ATOM   4252 HD22 LEU   274      46.493  56.190  60.295  1.00  0.00           H
ATOM   4253 HD23 LEU   274      45.627  56.122  58.746  1.00  0.00           H
ATOM   4254  C   LEU   274      47.724  52.841  56.823  1.00  0.00           C
ATOM   4255  O   LEU   274      47.325  53.374  55.782  1.00  0.00           O
ATOM   4256  N   SER   275      47.315  51.641  57.232  1.00  0.00           N
ATOM   4257  H   SER   275      47.742  51.251  58.067  1.00  0.00           H
ATOM   4258  CA  SER   275      46.451  50.731  56.475  1.00  0.00           C
ATOM   4259  HA  SER   275      45.880  51.300  55.741  1.00  0.00           H
ATOM   4260  CB  SER   275      47.344  49.743  55.718  1.00  0.00           C
ATOM   4261  HB2 SER   275      46.735  49.132  55.054  1.00  0.00           H
ATOM   4262  HB3 SER   275      48.056  50.303  55.120  1.00  0.00           H
ATOM   4263  OG  SER   275      48.054  48.917  56.621  1.00  0.00           O
ATOM   4264  HG  SER   275      47.604  48.046  56.604  1.00  0.00           H
ATOM   4265  C   SER   275      45.455  49.999  57.386  1.00  0.00           C
ATOM   4266  O   SER   275      45.561  50.042  58.614  1.00  0.00           O
ATOM   4267  N   GLY   276      44.469  49.315  56.802  1.00  0.00           N
ATOM   4268  H   GLY   276      44.444  49.262  55.785  1.00  0.00           H
ATOM   4269  CA  GLY   276      43.393  48.626  57.514  1.00  0.00           C
ATOM   4270  HA2 GLY   276      43.108  47.739  56.952  1.00  0.00           H
ATOM   4271  HA3 GLY   276      43.737  48.313  58.498  1.00  0.00           H
ATOM   4272  C   GLY   276      42.146  49.479  57.693  1.00  0.00           C
ATOM   4273  O   GLY   276      41.895  50.416  56.937  1.00  0.00           O
ATOM   4274  N   LYS   277      41.325  49.130  58.681  1.00  0.00           N
ATOM   4275  H   LYS   277      41.634  48.397  59.315  1.00  0.00           H
ATOM   4276  CA  LYS   277      39.991  49.710  58.900  1.00  0.00           C
ATOM   4277  HA  LYS   277      39.340  49.390  58.084  1.00  0.00           H
ATOM   4278  CB  LYS   277      39.461  49.094  60.194  1.00  0.00           C
ATOM   4279  HB2 LYS   277      39.555  48.009  60.114  1.00  0.00           H
ATOM   4280  HB3 LYS   277      40.090  49.415  61.020  1.00  0.00           H
ATOM   4281  CG  LYS   277      38.004  49.429  60.528  1.00  0.00           C
ATOM   4282  HG2 LYS   277      37.869  50.506  60.637  1.00  0.00           H
ATOM   4283  HG3 LYS   277      37.343  49.045  59.749  1.00  0.00           H
ATOM   4284  CD  LYS   277      37.720  48.734  61.858  1.00  0.00           C
ATOM   4285  HD2 LYS   277      37.939  47.674  61.734  1.00  0.00           H
ATOM   4286  HD3 LYS   277      38.385  49.146  62.622  1.00  0.00           H
ATOM   4287  CE  LYS   277      36.276  48.871  62.326  1.00  0.00           C
ATOM   4288  HE2 LYS   277      36.009  49.931  62.363  1.00  0.00           H
ATOM   4289  HE3 LYS   277      35.626  48.374  61.599  1.00  0.00           H
ATOM   4290  NZ  LYS   277      36.142  48.244  63.662  1.00  0.00           N
ATOM   4291  HZ1 LYS   277      35.181  48.217  63.961  1.00  0.00           H
ATOM   4292  HZ2 LYS   277      36.518  47.293  63.641  1.00  0.00           H
ATOM   4293  HZ3 LYS   277      36.703  48.741  64.343  1.00  0.00           H
ATOM   4294  C   LYS   277      39.934  51.253  58.903  1.00  0.00           C
ATOM   4295  O   LYS   277      39.004  51.773  58.292  1.00  0.00           O
ATOM   4296  N   PRO   278      40.907  52.019  59.447  1.00  0.00           N
ATOM   4297  CD  PRO   278      42.008  51.583  60.289  1.00  0.00           C
ATOM   4298  HD2 PRO   278      42.880  51.371  59.668  1.00  0.00           H
ATOM   4299  HD3 PRO   278      41.754  50.712  60.886  1.00  0.00           H
ATOM   4300  CG  PRO   278      42.307  52.763  61.203  1.00  0.00           C
ATOM   4301  HG2 PRO   278      43.334  52.735  61.563  1.00  0.00           H
ATOM   4302  HG3 PRO   278      41.598  52.781  62.033  1.00  0.00           H
ATOM   4303  CB  PRO   278      42.058  53.950  60.277  1.00  0.00           C
ATOM   4304  HB2 PRO   278      42.946  54.118  59.667  1.00  0.00           H
ATOM   4305  HB3 PRO   278      41.806  54.850  60.839  1.00  0.00           H
ATOM   4306  CA  PRO   278      40.893  53.490  59.391  1.00  0.00           C
ATOM   4307  HA  PRO   278      39.958  53.842  59.830  1.00  0.00           H
ATOM   4308  C   PRO   278      41.023  54.090  57.978  1.00  0.00           C
ATOM   4309  O   PRO   278      40.737  55.271  57.795  1.00  0.00           O
ATOM   4310  N   LEU   279      41.472  53.304  56.991  1.00  0.00           N
ATOM   4311  H   LEU   279      41.694  52.339  57.220  1.00  0.00           H
ATOM   4312  CA  LEU   279      41.639  53.705  55.584  1.00  0.00           C
ATOM   4313  HA  LEU   279      41.746  54.790  55.537  1.00  0.00           H
ATOM   4314  CB  LEU   279      42.960  53.070  55.092  1.00  0.00           C
ATOM   4315  HB2 LEU   279      43.779  53.489  55.680  1.00  0.00           H
ATOM   4316  HB3 LEU   279      42.923  52.002  55.300  1.00  0.00           H
ATOM   4317  CG  LEU   279      43.305  53.215  53.596  1.00  0.00           C
ATOM   4318  HG  LEU   279      42.556  52.707  52.991  1.00  0.00           H
ATOM   4319  CD1 LEU   279      43.425  54.673  53.148  1.00  0.00           C
ATOM   4320 HD11 LEU   279      43.724  54.699  52.102  1.00  0.00           H
ATOM   4321 HD12 LEU   279      42.469  55.181  53.245  1.00  0.00           H
ATOM   4322 HD13 LEU   279      44.176  55.189  53.745  1.00  0.00           H
ATOM   4323  CD2 LEU   279      44.637  52.524  53.346  1.00  0.00           C
ATOM   4324 HD21 LEU   279      44.859  52.538  52.280  1.00  0.00           H
ATOM   4325 HD22 LEU   279      45.430  53.037  53.885  1.00  0.00           H
ATOM   4326 HD23 LEU   279      44.579  51.488  53.676  1.00  0.00           H
ATOM   4327  C   LEU   279      40.434  53.332  54.690  1.00  0.00           C
ATOM   4328  O   LEU   279      40.360  53.773  53.536  1.00  0.00           O
ATOM   4329  N   ARG   280      39.480  52.520  55.173  1.00  0.00           N
ATOM   4330  H   ARG   280      39.550  52.208  56.135  1.00  0.00           H
ATOM   4331  CA  ARG   280      38.369  52.011  54.347  1.00  0.00           C
ATOM   4332  HA  ARG   280      38.798  51.409  53.548  1.00  0.00           H
ATOM   4333  CB  ARG   280      37.451  51.096  55.178  1.00  0.00           C
ATOM   4334  HB2 ARG   280      38.037  50.346  55.706  1.00  0.00           H
ATOM   4335  HB3 ARG   280      36.954  51.699  55.936  1.00  0.00           H
ATOM   4336  CG  ARG   280      36.420  50.373  54.282  1.00  0.00           C
ATOM   4337  HG2 ARG   280      35.965  51.078  53.586  1.00  0.00           H
ATOM   4338  HG3 ARG   280      36.926  49.599  53.704  1.00  0.00           H
ATOM   4339  CD  ARG   280      35.285  49.735  55.082  1.00  0.00           C
ATOM   4340  HD2 ARG   280      34.595  49.257  54.384  1.00  0.00           H
ATOM   4341  HD3 ARG   280      35.691  48.980  55.758  1.00  0.00           H
ATOM   4342  NE  ARG   280      34.561  50.763  55.839  1.00  0.00           N
ATOM   4343  HE  ARG   280      34.872  51.729  55.745  1.00  0.00           H
ATOM   4344  CZ  ARG   280      33.515  50.618  56.613  1.00  0.00           C
ATOM   4345  NH1 ARG   280      32.951  49.452  56.813  1.00  0.00           N
ATOM   4346 HH11 ARG   280      33.293  48.647  56.272  1.00  0.00           H
ATOM   4347 HH12 ARG   280      32.137  49.360  57.372  1.00  0.00           H
ATOM   4348  NH2 ARG   280      33.063  51.676  57.232  1.00  0.00           N
ATOM   4349 HH21 ARG   280      33.535  52.569  57.037  1.00  0.00           H
ATOM   4350 HH22 ARG   280      32.255  51.642  57.808  1.00  0.00           H
ATOM   4351  C   ARG   280      37.572  53.138  53.679  1.00  0.00           C
ATOM   4352  O   ARG   280      37.502  53.201  52.452  1.00  0.00           O
ATOM   4353  N   ASP   281      37.024  54.053  54.465  1.00  0.00           N
ATOM   4354  H   ASP   281      36.986  53.845  55.457  1.00  0.00           H
ATOM   4355  CA  ASP   281      36.059  55.042  53.971  1.00  0.00           C
ATOM   4356  HA  ASP   281      35.332  54.515  53.348  1.00  0.00           H
ATOM   4357  CB  ASP   281      35.271  55.626  55.178  1.00  0.00           C
ATOM   4358  HB2 ASP   281      35.952  56.265  55.741  1.00  0.00           H
ATOM   4359  HB3 ASP   281      34.477  56.262  54.786  1.00  0.00           H
ATOM   4360  CG  ASP   281      34.647  54.611  56.183  1.00  0.00           C
ATOM   4361  OD1 ASP   281      35.091  53.436  56.262  1.00  0.00           O
ATOM   4362  OD2 ASP   281      33.703  54.985  56.905  1.00  0.00           O
ATOM   4363  C   ASP   281      36.729  56.113  53.067  1.00  0.00           C
ATOM   4364  O   ASP   281      36.145  56.548  52.071  1.00  0.00           O
ATOM   4365  N   LEU   282      38.000  56.467  53.335  1.00  0.00           N
ATOM   4366  H   LEU   282      38.428  56.049  54.148  1.00  0.00           H
ATOM   4367  CA  LEU   282      38.828  57.392  52.533  1.00  0.00           C
ATOM   4368  HA  LEU   282      38.248  58.295  52.338  1.00  0.00           H
ATOM   4369  CB  LEU   282      40.067  57.776  53.370  1.00  0.00           C
ATOM   4370  HB2 LEU   282      39.730  58.324  54.251  1.00  0.00           H
ATOM   4371  HB3 LEU   282      40.547  56.858  53.713  1.00  0.00           H
ATOM   4372  CG  LEU   282      41.130  58.619  52.633  1.00  0.00           C
ATOM   4373  HG  LEU   282      41.519  58.053  51.788  1.00  0.00           H
ATOM   4374  CD1 LEU   282      40.598  59.962  52.127  1.00  0.00           C
ATOM   4375 HD11 LEU   282      39.833  59.800  51.369  1.00  0.00           H
ATOM   4376 HD12 LEU   282      40.181  60.538  52.952  1.00  0.00           H
ATOM   4377 HD13 LEU   282      41.412  60.527  51.667  1.00  0.00           H
ATOM   4378  CD2 LEU   282      42.291  58.899  53.590  1.00  0.00           C
ATOM   4379 HD21 LEU   282      41.948  59.461  54.460  1.00  0.00           H
ATOM   4380 HD22 LEU   282      42.735  57.961  53.923  1.00  0.00           H
ATOM   4381 HD23 LEU   282      43.060  59.478  53.076  1.00  0.00           H
ATOM   4382  C   LEU   282      39.220  56.803  51.166  1.00  0.00           C
ATOM   4383  O   LEU   282      39.122  57.477  50.133  1.00  0.00           O
ATOM   4384  N   SER   283      39.622  55.527  51.136  1.00  0.00           N
ATOM   4385  H   SER   283      39.656  55.010  52.006  1.00  0.00           H
ATOM   4386  CA  SER   283      39.891  54.823  49.874  1.00  0.00           C
ATOM   4387  HA  SER   283      40.598  55.418  49.297  1.00  0.00           H
ATOM   4388  CB  SER   283      40.557  53.464  50.124  1.00  0.00           C
ATOM   4389  HB2 SER   283      40.649  52.941  49.172  1.00  0.00           H
ATOM   4390  HB3 SER   283      41.554  53.627  50.531  1.00  0.00           H
ATOM   4391  OG  SER   283      39.827  52.668  51.038  1.00  0.00           O
ATOM   4392  HG  SER   283      40.033  53.011  51.929  1.00  0.00           H
ATOM   4393  C   SER   283      38.616  54.713  49.026  1.00  0.00           C
ATOM   4394  O   SER   283      38.654  55.046  47.840  1.00  0.00           O
ATOM   4395  N   THR   284      37.462  54.393  49.624  1.00  0.00           N
ATOM   4396  H   THR   284      37.500  54.099  50.596  1.00  0.00           H
ATOM   4397  CA  THR   284      36.147  54.404  48.955  1.00  0.00           C
ATOM   4398  HA  THR   284      36.181  53.717  48.114  1.00  0.00           H
ATOM   4399  CB  THR   284      35.076  53.876  49.917  1.00  0.00           C
ATOM   4400  HB  THR   284      35.167  54.363  50.887  1.00  0.00           H
ATOM   4401  CG2 THR   284      33.641  54.015  49.416  1.00  0.00           C
ATOM   4402 HG21 THR   284      33.394  55.062  49.251  1.00  0.00           H
ATOM   4403 HG22 THR   284      33.524  53.453  48.491  1.00  0.00           H
ATOM   4404 HG23 THR   284      32.959  53.619  50.167  1.00  0.00           H
ATOM   4405  OG1 THR   284      35.329  52.502  50.045  1.00  0.00           O
ATOM   4406  HG1 THR   284      34.708  52.150  50.747  1.00  0.00           H
ATOM   4407  C   THR   284      35.780  55.768  48.368  1.00  0.00           C
ATOM   4408  O   THR   284      35.373  55.845  47.208  1.00  0.00           O
ATOM   4409  N   GLN   285      35.969  56.874  49.097  1.00  0.00           N
ATOM   4410  H   GLN   285      36.244  56.790  50.075  1.00  0.00           H
ATOM   4411  CA  GLN   285      35.707  58.207  48.529  1.00  0.00           C
ATOM   4412  HA  GLN   285      34.698  58.197  48.124  1.00  0.00           H
ATOM   4413  CB  GLN   285      35.774  59.256  49.651  1.00  0.00           C
ATOM   4414  HB2 GLN   285      35.241  58.884  50.528  1.00  0.00           H
ATOM   4415  HB3 GLN   285      36.820  59.389  49.930  1.00  0.00           H
ATOM   4416  CG  GLN   285      35.185  60.627  49.270  1.00  0.00           C
ATOM   4417  HG2 GLN   285      35.526  61.348  50.014  1.00  0.00           H
ATOM   4418  HG3 GLN   285      35.568  60.953  48.303  1.00  0.00           H
ATOM   4419  CD  GLN   285      33.653  60.661  49.239  1.00  0.00           C
ATOM   4420  OE1 GLN   285      32.973  59.728  48.830  1.00  0.00           O
ATOM   4421  NE2 GLN   285      33.042  61.743  49.678  1.00  0.00           N
ATOM   4422 HE21 GLN   285      32.039  61.740  49.649  1.00  0.00           H
ATOM   4423 HE22 GLN   285      33.566  62.538  50.001  1.00  0.00           H
ATOM   4424  C   GLN   285      36.649  58.544  47.355  1.00  0.00           C
ATOM   4425  O   GLN   285      36.229  59.177  46.385  1.00  0.00           O
ATOM   4426  N   THR   286      37.890  58.044  47.395  1.00  0.00           N
ATOM   4427  H   THR   286      38.181  57.544  48.227  1.00  0.00           H
ATOM   4428  CA  THR   286      38.866  58.212  46.299  1.00  0.00           C
ATOM   4429  HA  THR   286      38.865  59.263  46.009  1.00  0.00           H
ATOM   4430  CB  THR   286      40.289  57.861  46.774  1.00  0.00           C
ATOM   4431  HB  THR   286      40.366  56.789  46.953  1.00  0.00           H
ATOM   4432  CG2 THR   286      41.354  58.278  45.760  1.00  0.00           C
ATOM   4433 HG21 THR   286      41.223  57.736  44.825  1.00  0.00           H
ATOM   4434 HG22 THR   286      41.275  59.347  45.567  1.00  0.00           H
ATOM   4435 HG23 THR   286      42.345  58.058  46.161  1.00  0.00           H
ATOM   4436  OG1 THR   286      40.607  58.551  47.964  1.00  0.00           O
ATOM   4437  HG1 THR   286      40.111  58.169  48.703  1.00  0.00           H
ATOM   4438  C   THR   286      38.486  57.403  45.046  1.00  0.00           C
ATOM   4439  O   THR   286      38.616  57.897  43.926  1.00  0.00           O
ATOM   4440  N   ILE   287      37.935  56.189  45.221  1.00  0.00           N
ATOM   4441  H   ILE   287      37.922  55.816  46.166  1.00  0.00           H
ATOM   4442  CA  ILE   287      37.298  55.379  44.157  1.00  0.00           C
ATOM   4443  HA  ILE   287      38.024  55.189  43.366  1.00  0.00           H
ATOM   4444  CB  ILE   287      36.802  54.011  44.712  1.00  0.00           C
ATOM   4445  HB  ILE   287      36.220  54.202  45.609  1.00  0.00           H
ATOM   4446  CG2 ILE   287      35.877  53.260  43.734  1.00  0.00           C
ATOM   4447 HG21 ILE   287      34.988  53.852  43.529  1.00  0.00           H
ATOM   4448 HG22 ILE   287      36.389  53.064  42.794  1.00  0.00           H
ATOM   4449 HG23 ILE   287      35.540  52.318  44.164  1.00  0.00           H
ATOM   4450  CG1 ILE   287      37.983  53.100  45.105  1.00  0.00           C
ATOM   4451 HG12 ILE   287      38.488  52.749  44.208  1.00  0.00           H
ATOM   4452 HG13 ILE   287      38.691  53.674  45.691  1.00  0.00           H
ATOM   4453  CD1 ILE   287      37.588  51.891  45.957  1.00  0.00           C
ATOM   4454 HD11 ILE   287      38.484  51.441  46.383  1.00  0.00           H
ATOM   4455 HD12 ILE   287      36.944  52.215  46.769  1.00  0.00           H
ATOM   4456 HD13 ILE   287      37.069  51.148  45.354  1.00  0.00           H
ATOM   4457  C   ILE   287      36.139  56.157  43.524  1.00  0.00           C
ATOM   4458  O   ILE   287      36.043  56.227  42.298  1.00  0.00           O
ATOM   4459  N   ARG   288      35.279  56.758  44.360  1.00  0.00           N
ATOM   4460  H   ARG   288      35.450  56.657  45.357  1.00  0.00           H
ATOM   4461  CA  ARG   288      34.069  57.475  43.930  1.00  0.00           C
ATOM   4462  HA  ARG   288      33.491  56.805  43.297  1.00  0.00           H
ATOM   4463  CB  ARG   288      33.253  57.839  45.182  1.00  0.00           C
ATOM   4464  HB2 ARG   288      33.276  56.992  45.868  1.00  0.00           H
ATOM   4465  HB3 ARG   288      33.710  58.695  45.682  1.00  0.00           H
ATOM   4466  CG  ARG   288      31.785  58.159  44.867  1.00  0.00           C
ATOM   4467  HG2 ARG   288      31.738  58.944  44.113  1.00  0.00           H
ATOM   4468  HG3 ARG   288      31.305  57.263  44.472  1.00  0.00           H
ATOM   4469  CD  ARG   288      31.013  58.642  46.104  1.00  0.00           C
ATOM   4470  HD2 ARG   288      31.410  59.617  46.395  1.00  0.00           H
ATOM   4471  HD3 ARG   288      29.962  58.778  45.842  1.00  0.00           H
ATOM   4472  NE  ARG   288      31.132  57.726  47.256  1.00  0.00           N
ATOM   4473  HE  ARG   288      31.784  58.029  47.973  1.00  0.00           H
ATOM   4474  CZ  ARG   288      30.470  56.594  47.455  1.00  0.00           C
ATOM   4475  NH1 ARG   288      29.592  56.138  46.609  1.00  0.00           N
ATOM   4476 HH11 ARG   288      29.479  56.604  45.731  1.00  0.00           H
ATOM   4477 HH12 ARG   288      28.975  55.355  46.848  1.00  0.00           H
ATOM   4478  NH2 ARG   288      30.666  55.876  48.520  1.00  0.00           N
ATOM   4479 HH21 ARG   288      31.318  56.174  49.221  1.00  0.00           H
ATOM   4480 HH22 ARG   288      30.168  55.006  48.618  1.00  0.00           H
ATOM   4481  C   ARG   288      34.395  58.698  43.074  1.00  0.00           C
ATOM   4482  O   ARG   288      33.767  58.904  42.040  1.00  0.00           O
ATOM   4483  N   GLU   289      35.404  59.472  43.465  1.00  0.00           N
ATOM   4484  H   GLU   289      35.836  59.274  44.361  1.00  0.00           H
ATOM   4485  CA  GLU   289      35.917  60.607  42.687  1.00  0.00           C
ATOM   4486  HA  GLU   289      35.089  61.267  42.425  1.00  0.00           H
ATOM   4487  CB  GLU   289      36.881  61.390  43.586  1.00  0.00           C
ATOM   4488  HB2 GLU   289      36.341  61.663  44.495  1.00  0.00           H
ATOM   4489  HB3 GLU   289      37.703  60.727  43.864  1.00  0.00           H
ATOM   4490  CG  GLU   289      37.468  62.673  42.969  1.00  0.00           C
ATOM   4491  HG2 GLU   289      38.049  62.409  42.084  1.00  0.00           H
ATOM   4492  HG3 GLU   289      36.650  63.331  42.667  1.00  0.00           H
ATOM   4493  CD  GLU   289      38.379  63.402  43.973  1.00  0.00           C
ATOM   4494  OE1 GLU   289      38.644  62.836  45.056  1.00  0.00           O
ATOM   4495  OE2 GLU   289      38.881  64.513  43.687  1.00  0.00           O
ATOM   4496  C   GLU   289      36.586  60.171  41.371  1.00  0.00           C
ATOM   4497  O   GLU   289      36.285  60.716  40.308  1.00  0.00           O
ATOM   4498  N   MET   290      37.454  59.152  41.396  1.00  0.00           N
ATOM   4499  H   MET   290      37.664  58.715  42.289  1.00  0.00           H
ATOM   4500  CA  MET   290      38.183  58.693  40.206  1.00  0.00           C
ATOM   4501  HA  MET   290      38.666  59.558  39.749  1.00  0.00           H
ATOM   4502  CB  MET   290      39.271  57.713  40.659  1.00  0.00           C
ATOM   4503  HB2 MET   290      39.901  58.196  41.406  1.00  0.00           H
ATOM   4504  HB3 MET   290      38.801  56.845  41.125  1.00  0.00           H
ATOM   4505  CG  MET   290      40.154  57.228  39.505  1.00  0.00           C
ATOM   4506  HG2 MET   290      40.908  56.566  39.924  1.00  0.00           H
ATOM   4507  HG3 MET   290      39.545  56.633  38.824  1.00  0.00           H
ATOM   4508  SD  MET   290      40.986  58.517  38.525  1.00  0.00           S
ATOM   4509  CE  MET   290      41.945  59.383  39.799  1.00  0.00           C
ATOM   4510  HE1 MET   290      42.609  60.106  39.323  1.00  0.00           H
ATOM   4511  HE2 MET   290      41.269  59.913  40.470  1.00  0.00           H
ATOM   4512  HE3 MET   290      42.537  58.664  40.365  1.00  0.00           H
ATOM   4513  C   MET   290      37.258  58.073  39.143  1.00  0.00           C
ATOM   4514  O   MET   290      37.473  58.244  37.937  1.00  0.00           O
ATOM   4515  N   TYR   291      36.189  57.402  39.582  1.00  0.00           N
ATOM   4516  H   TYR   291      36.099  57.229  40.578  1.00  0.00           H
ATOM   4517  CA  TYR   291      35.124  56.913  38.709  1.00  0.00           C
ATOM   4518  HA  TYR   291      35.562  56.268  37.946  1.00  0.00           H
ATOM   4519  CB  TYR   291      34.148  56.070  39.546  1.00  0.00           C
ATOM   4520  HB2 TYR   291      34.723  55.325  40.097  1.00  0.00           H
ATOM   4521  HB3 TYR   291      33.670  56.710  40.289  1.00  0.00           H
ATOM   4522  CG  TYR   291      33.071  55.335  38.763  1.00  0.00           C
ATOM   4523  CD1 TYR   291      33.323  54.044  38.252  1.00  0.00           C
ATOM   4524  HD1 TYR   291      34.301  53.594  38.382  1.00  0.00           H
ATOM   4525  CE1 TYR   291      32.303  53.325  37.596  1.00  0.00           C
ATOM   4526  HE1 TYR   291      32.502  52.333  37.217  1.00  0.00           H
ATOM   4527  CZ  TYR   291      31.018  53.898  37.456  1.00  0.00           C
ATOM   4528  OH  TYR   291      30.003  53.202  36.878  1.00  0.00           O
ATOM   4529  HH  TYR   291      30.320  52.415  36.430  1.00  0.00           H
ATOM   4530  CE2 TYR   291      30.772  55.192  37.959  1.00  0.00           C
ATOM   4531  HE2 TYR   291      29.784  55.618  37.858  1.00  0.00           H
ATOM   4532  CD2 TYR   291      31.796  55.912  38.602  1.00  0.00           C
ATOM   4533  HD2 TYR   291      31.589  56.896  39.003  1.00  0.00           H
ATOM   4534  C   TYR   291      34.431  58.083  37.992  1.00  0.00           C
ATOM   4535  O   TYR   291      34.309  58.062  36.772  1.00  0.00           O
ATOM   4536  N   ALA   292      34.060  59.153  38.703  1.00  0.00           N
ATOM   4537  H   ALA   292      34.221  59.152  39.702  1.00  0.00           H
ATOM   4538  CA  ALA   292      33.451  60.343  38.101  1.00  0.00           C
ATOM   4539  HA  ALA   292      32.599  60.025  37.499  1.00  0.00           H
ATOM   4540  CB  ALA   292      32.925  61.236  39.233  1.00  0.00           C
ATOM   4541  HB1 ALA   292      32.204  60.682  39.835  1.00  0.00           H
ATOM   4542  HB2 ALA   292      33.747  61.563  39.871  1.00  0.00           H
ATOM   4543  HB3 ALA   292      32.432  62.111  38.809  1.00  0.00           H
ATOM   4544  C   ALA   292      34.412  61.111  37.161  1.00  0.00           C
ATOM   4545  O   ALA   292      34.025  61.484  36.047  1.00  0.00           O
ATOM   4546  N   LEU   293      35.675  61.308  37.561  1.00  0.00           N
ATOM   4547  H   LEU   293      35.929  60.986  38.492  1.00  0.00           H
ATOM   4548  CA  LEU   293      36.684  62.037  36.776  1.00  0.00           C
ATOM   4549  HA  LEU   293      36.257  62.996  36.484  1.00  0.00           H
ATOM   4550  CB  LEU   293      37.943  62.286  37.622  1.00  0.00           C
ATOM   4551  HB2 LEU   293      38.274  61.334  38.042  1.00  0.00           H
ATOM   4552  HB3 LEU   293      38.727  62.646  36.957  1.00  0.00           H
ATOM   4553  CG  LEU   293      37.808  63.320  38.752  1.00  0.00           C
ATOM   4554  HG  LEU   293      37.020  63.027  39.442  1.00  0.00           H
ATOM   4555  CD1 LEU   293      39.138  63.372  39.501  1.00  0.00           C
ATOM   4556 HD11 LEU   293      39.056  64.057  40.347  1.00  0.00           H
ATOM   4557 HD12 LEU   293      39.387  62.381  39.879  1.00  0.00           H
ATOM   4558 HD13 LEU   293      39.928  63.712  38.834  1.00  0.00           H
ATOM   4559  CD2 LEU   293      37.505  64.722  38.217  1.00  0.00           C
ATOM   4560 HD21 LEU   293      37.534  65.434  39.042  1.00  0.00           H
ATOM   4561 HD22 LEU   293      38.250  65.015  37.474  1.00  0.00           H
ATOM   4562 HD23 LEU   293      36.511  64.753  37.778  1.00  0.00           H
ATOM   4563  C   LEU   293      37.089  61.331  35.473  1.00  0.00           C
ATOM   4564  O   LEU   293      37.536  62.008  34.539  1.00  0.00           O
ATOM   4565  N   THR   294      36.883  60.011  35.384  1.00  0.00           N
ATOM   4566  H   THR   294      36.606  59.528  36.233  1.00  0.00           H
ATOM   4567  CA  THR   294      37.009  59.199  34.153  1.00  0.00           C
ATOM   4568  HA  THR   294      37.467  59.821  33.385  1.00  0.00           H
ATOM   4569  CB  THR   294      37.956  58.002  34.351  1.00  0.00           C
ATOM   4570  HB  THR   294      38.062  57.498  33.392  1.00  0.00           H
ATOM   4571  CG2 THR   294      39.358  58.424  34.804  1.00  0.00           C
ATOM   4572 HG21 THR   294      40.000  57.544  34.857  1.00  0.00           H
ATOM   4573 HG22 THR   294      39.782  59.122  34.082  1.00  0.00           H
ATOM   4574 HG23 THR   294      39.325  58.897  35.786  1.00  0.00           H
ATOM   4575  OG1 THR   294      37.444  57.071  35.274  1.00  0.00           O
ATOM   4576  HG1 THR   294      37.550  57.426  36.170  1.00  0.00           H
ATOM   4577  C   THR   294      35.662  58.759  33.547  1.00  0.00           C
ATOM   4578  O   THR   294      35.624  57.938  32.628  1.00  0.00           O
ATOM   4579  N   GLN   295      34.541  59.325  34.017  1.00  0.00           N
ATOM   4580  H   GLN   295      34.645  59.992  34.772  1.00  0.00           H
ATOM   4581  CA  GLN   295      33.164  59.074  33.546  1.00  0.00           C
ATOM   4582  HA  GLN   295      32.507  59.541  34.281  1.00  0.00           H
ATOM   4583  CB  GLN   295      32.900  59.786  32.200  1.00  0.00           C
ATOM   4584  HB2 GLN   295      33.567  59.393  31.432  1.00  0.00           H
ATOM   4585  HB3 GLN   295      31.878  59.564  31.893  1.00  0.00           H
ATOM   4586  CG  GLN   295      33.026  61.319  32.269  1.00  0.00           C
ATOM   4587  HG2 GLN   295      32.531  61.746  31.399  1.00  0.00           H
ATOM   4588  HG3 GLN   295      32.511  61.688  33.157  1.00  0.00           H
ATOM   4589  CD  GLN   295      34.470  61.811  32.253  1.00  0.00           C
ATOM   4590  OE1 GLN   295      35.223  61.592  31.318  1.00  0.00           O
ATOM   4591  NE2 GLN   295      34.923  62.486  33.286  1.00  0.00           N
ATOM   4592 HE21 GLN   295      35.909  62.690  33.299  1.00  0.00           H
ATOM   4593 HE22 GLN   295      34.355  62.608  34.113  1.00  0.00           H
ATOM   4594  C   GLN   295      32.747  57.585  33.558  1.00  0.00           C
ATOM   4595  O   GLN   295      31.979  57.141  32.701  1.00  0.00           O
ATOM   4596  N   GLY   296      33.292  56.812  34.503  1.00  0.00           N
ATOM   4597  H   GLY   296      33.882  57.273  35.191  1.00  0.00           H
ATOM   4598  CA  GLY   296      33.090  55.370  34.672  1.00  0.00           C
ATOM   4599  HA2 GLY   296      33.479  55.081  35.647  1.00  0.00           H
ATOM   4600  HA3 GLY   296      32.022  55.154  34.652  1.00  0.00           H
ATOM   4601  C   GLY   296      33.779  54.498  33.616  1.00  0.00           C
ATOM   4602  O   GLY   296      33.530  53.297  33.575  1.00  0.00           O
ATOM   4603  N   ARG   297      34.611  55.072  32.734  1.00  0.00           N
ATOM   4604  H   ARG   297      34.816  56.060  32.852  1.00  0.00           H
ATOM   4605  CA  ARG   297      35.131  54.398  31.523  1.00  0.00           C
ATOM   4606  HA  ARG   297      34.416  53.632  31.214  1.00  0.00           H
ATOM   4607  CB  ARG   297      35.280  55.420  30.381  1.00  0.00           C
ATOM   4608  HB2 ARG   297      36.069  56.132  30.630  1.00  0.00           H
ATOM   4609  HB3 ARG   297      35.566  54.894  29.469  1.00  0.00           H
ATOM   4610  CG  ARG   297      33.973  56.177  30.126  1.00  0.00           C
ATOM   4611  HG2 ARG   297      33.169  55.459  29.959  1.00  0.00           H
ATOM   4612  HG3 ARG   297      33.737  56.781  30.997  1.00  0.00           H
ATOM   4613  CD  ARG   297      34.067  57.122  28.933  1.00  0.00           C
ATOM   4614  HD2 ARG   297      34.847  57.862  29.127  1.00  0.00           H
ATOM   4615  HD3 ARG   297      34.336  56.538  28.051  1.00  0.00           H
ATOM   4616  NE  ARG   297      32.768  57.795  28.742  1.00  0.00           N
ATOM   4617  HE  ARG   297      32.192  57.866  29.568  1.00  0.00           H
ATOM   4618  CZ  ARG   297      32.260  58.233  27.604  1.00  0.00           C
ATOM   4619  NH1 ARG   297      32.935  58.210  26.488  1.00  0.00           N
ATOM   4620 HH11 ARG   297      33.891  57.902  26.526  1.00  0.00           H
ATOM   4621 HH12 ARG   297      32.534  58.533  25.628  1.00  0.00           H
ATOM   4622  NH2 ARG   297      31.045  58.699  27.553  1.00  0.00           N
ATOM   4623 HH21 ARG   297      30.490  58.724  28.391  1.00  0.00           H
ATOM   4624 HH22 ARG   297      30.661  59.023  26.684  1.00  0.00           H
ATOM   4625  C   ARG   297      36.452  53.645  31.720  1.00  0.00           C
ATOM   4626  O   ARG   297      36.932  53.030  30.773  1.00  0.00           O
ATOM   4627  N   VAL   298      37.039  53.705  32.915  1.00  0.00           N
ATOM   4628  H   VAL   298      36.555  54.196  33.651  1.00  0.00           H
ATOM   4629  CA  VAL   298      38.360  53.137  33.228  1.00  0.00           C
ATOM   4630  HA  VAL   298      38.720  52.586  32.364  1.00  0.00           H
ATOM   4631  CB  VAL   298      39.396  54.255  33.488  1.00  0.00           C
ATOM   4632  HB  VAL   298      39.080  54.848  34.347  1.00  0.00           H
ATOM   4633  CG1 VAL   298      40.785  53.673  33.783  1.00  0.00           C
ATOM   4634 HG11 VAL   298      40.750  53.079  34.693  1.00  0.00           H
ATOM   4635 HG12 VAL   298      41.123  53.050  32.952  1.00  0.00           H
ATOM   4636 HG13 VAL   298      41.502  54.480  33.928  1.00  0.00           H
ATOM   4637  CG2 VAL   298      39.538  55.194  32.280  1.00  0.00           C
ATOM   4638 HG21 VAL   298      39.863  54.629  31.404  1.00  0.00           H
ATOM   4639 HG22 VAL   298      38.589  55.679  32.060  1.00  0.00           H
ATOM   4640 HG23 VAL   298      40.277  55.963  32.497  1.00  0.00           H
ATOM   4641  C   VAL   298      38.241  52.192  34.435  1.00  0.00           C
ATOM   4642  O   VAL   298      37.730  52.614  35.476  1.00  0.00           O
ATOM   4643  N   PRO   299      38.674  50.916  34.336  1.00  0.00           N
ATOM   4644  CD  PRO   299      39.186  50.243  33.148  1.00  0.00           C
ATOM   4645  HD2 PRO   299      40.257  50.431  33.056  1.00  0.00           H
ATOM   4646  HD3 PRO   299      38.668  50.553  32.241  1.00  0.00           H
ATOM   4647  CG  PRO   299      38.932  48.756  33.379  1.00  0.00           C
ATOM   4648  HG2 PRO   299      39.652  48.135  32.845  1.00  0.00           H
ATOM   4649  HG3 PRO   299      37.911  48.509  33.084  1.00  0.00           H
ATOM   4650  CB  PRO   299      39.076  48.620  34.892  1.00  0.00           C
ATOM   4651  HB2 PRO   299      40.135  48.517  35.137  1.00  0.00           H
ATOM   4652  HB3 PRO   299      38.514  47.769  35.278  1.00  0.00           H
ATOM   4653  CA  PRO   299      38.528  49.950  35.426  1.00  0.00           C
ATOM   4654  HA  PRO   299      37.464  49.837  35.643  1.00  0.00           H
ATOM   4655  C   PRO   299      39.276  50.378  36.695  1.00  0.00           C
ATOM   4656  O   PRO   299      40.476  50.658  36.662  1.00  0.00           O
ATOM   4657  N   ILE   300      38.586  50.377  37.836  1.00  0.00           N
ATOM   4658  H   ILE   300      37.595  50.200  37.800  1.00  0.00           H
ATOM   4659  CA  ILE   300      39.192  50.593  39.155  1.00  0.00           C
ATOM   4660  HA  ILE   300      40.220  50.937  39.029  1.00  0.00           H
ATOM   4661  CB  ILE   300      38.432  51.698  39.925  1.00  0.00           C
ATOM   4662  HB  ILE   300      37.370  51.452  39.914  1.00  0.00           H
ATOM   4663  CG2 ILE   300      38.891  51.766  41.394  1.00  0.00           C
ATOM   4664 HG21 ILE   300      39.979  51.818  41.443  1.00  0.00           H
ATOM   4665 HG22 ILE   300      38.483  52.645  41.884  1.00  0.00           H
ATOM   4666 HG23 ILE   300      38.549  50.889  41.944  1.00  0.00           H
ATOM   4667  CG1 ILE   300      38.624  53.067  39.230  1.00  0.00           C
ATOM   4668 HG12 ILE   300      39.647  53.415  39.379  1.00  0.00           H
ATOM   4669 HG13 ILE   300      38.463  52.955  38.158  1.00  0.00           H
ATOM   4670  CD1 ILE   300      37.647  54.147  39.710  1.00  0.00           C
ATOM   4671 HD11 ILE   300      37.869  54.445  40.734  1.00  0.00           H
ATOM   4672 HD12 ILE   300      37.744  55.020  39.065  1.00  0.00           H
ATOM   4673 HD13 ILE   300      36.623  53.777  39.648  1.00  0.00           H
ATOM   4674  C   ILE   300      39.233  49.268  39.922  1.00  0.00           C
ATOM   4675  O   ILE   300      38.233  48.544  39.953  1.00  0.00           O
ATOM   4676  N   ILE   301      40.366  48.987  40.568  1.00  0.00           N
ATOM   4677  H   ILE   301      41.158  49.605  40.419  1.00  0.00           H
ATOM   4678  CA  ILE   301      40.506  47.964  41.609  1.00  0.00           C
ATOM   4679  HA  ILE   301      39.658  47.286  41.538  1.00  0.00           H
ATOM   4680  CB  ILE   301      41.782  47.113  41.418  1.00  0.00           C
ATOM   4681  HB  ILE   301      42.648  47.753  41.573  1.00  0.00           H
ATOM   4682  CG2 ILE   301      41.812  46.007  42.488  1.00  0.00           C
ATOM   4683 HG21 ILE   301      41.823  46.440  43.489  1.00  0.00           H
ATOM   4684 HG22 ILE   301      40.944  45.357  42.384  1.00  0.00           H
ATOM   4685 HG23 ILE   301      42.720  45.415  42.396  1.00  0.00           H
ATOM   4686  CG1 ILE   301      41.858  46.528  39.986  1.00  0.00           C
ATOM   4687 HG12 ILE   301      40.915  46.036  39.749  1.00  0.00           H
ATOM   4688 HG13 ILE   301      41.991  47.350  39.282  1.00  0.00           H
ATOM   4689  CD1 ILE   301      43.000  45.530  39.739  1.00  0.00           C
ATOM   4690 HD11 ILE   301      43.066  45.314  38.673  1.00  0.00           H
ATOM   4691 HD12 ILE   301      43.947  45.951  40.072  1.00  0.00           H
ATOM   4692 HD13 ILE   301      42.809  44.594  40.265  1.00  0.00           H
ATOM   4693  C   ILE   301      40.467  48.653  42.978  1.00  0.00           C
ATOM   4694  O   ILE   301      41.263  49.558  43.242  1.00  0.00           O
ATOM   4695  N   GLY   302      39.520  48.249  43.826  1.00  0.00           N
ATOM   4696  H   GLY   302      38.930  47.475  43.534  1.00  0.00           H
ATOM   4697  CA  GLY   302      39.268  48.855  45.133  1.00  0.00           C
ATOM   4698  HA2 GLY   302      39.582  49.898  45.111  1.00  0.00           H
ATOM   4699  HA3 GLY   302      38.200  48.829  45.339  1.00  0.00           H
ATOM   4700  C   GLY   302      39.989  48.132  46.273  1.00  0.00           C
ATOM   4701  O   GLY   302      39.775  46.948  46.498  1.00  0.00           O
ATOM   4702  N   VAL   303      40.782  48.863  47.044  1.00  0.00           N
ATOM   4703  H   VAL   303      40.888  49.850  46.827  1.00  0.00           H
ATOM   4704  CA  VAL   303      41.579  48.347  48.164  1.00  0.00           C
ATOM   4705  HA  VAL   303      41.040  47.512  48.611  1.00  0.00           H
ATOM   4706  CB  VAL   303      42.920  47.775  47.649  1.00  0.00           C
ATOM   4707  HB  VAL   303      42.674  46.953  46.980  1.00  0.00           H
ATOM   4708  CG1 VAL   303      43.740  48.779  46.835  1.00  0.00           C
ATOM   4709 HG11 VAL   303      43.942  49.658  47.436  1.00  0.00           H
ATOM   4710 HG12 VAL   303      44.682  48.321  46.529  1.00  0.00           H
ATOM   4711 HG13 VAL   303      43.191  49.067  45.939  1.00  0.00           H
ATOM   4712  CG2 VAL   303      43.815  47.212  48.756  1.00  0.00           C
ATOM   4713 HG21 VAL   303      44.642  46.662  48.309  1.00  0.00           H
ATOM   4714 HG22 VAL   303      44.236  48.025  49.340  1.00  0.00           H
ATOM   4715 HG23 VAL   303      43.249  46.538  49.399  1.00  0.00           H
ATOM   4716  C   VAL   303      41.704  49.420  49.250  1.00  0.00           C
ATOM   4717  O   VAL   303      41.457  50.600  49.000  1.00  0.00           O
ATOM   4718  N   GLY   304      41.983  48.993  50.482  1.00  0.00           N
ATOM   4719  H   GLY   304      42.271  48.031  50.594  1.00  0.00           H
ATOM   4720  CA  GLY   304      41.910  49.808  51.695  1.00  0.00           C
ATOM   4721  HA2 GLY   304      42.866  49.798  52.214  1.00  0.00           H
ATOM   4722  HA3 GLY   304      41.693  50.845  51.442  1.00  0.00           H
ATOM   4723  C   GLY   304      40.810  49.307  52.631  1.00  0.00           C
ATOM   4724  O   GLY   304      39.624  49.384  52.302  1.00  0.00           O
ATOM   4725  N   GLY   305      41.203  48.803  53.801  1.00  0.00           N
ATOM   4726  H   GLY   305      42.208  48.720  53.963  1.00  0.00           H
ATOM   4727  CA  GLY   305      40.322  48.502  54.934  1.00  0.00           C
ATOM   4728  HA2 GLY   305      40.947  48.103  55.729  1.00  0.00           H
ATOM   4729  HA3 GLY   305      39.881  49.429  55.290  1.00  0.00           H
ATOM   4730  C   GLY   305      39.208  47.474  54.715  1.00  0.00           C
ATOM   4731  O   GLY   305      38.266  47.429  55.501  1.00  0.00           O
ATOM   4732  N   VAL   306      39.291  46.656  53.665  1.00  0.00           N
ATOM   4733  H   VAL   306      40.093  46.760  53.061  1.00  0.00           H
ATOM   4734  CA  VAL   306      38.352  45.556  53.386  1.00  0.00           C
ATOM   4735  HA  VAL   306      37.337  45.918  53.522  1.00  0.00           H
ATOM   4736  CB  VAL   306      38.505  45.075  51.927  1.00  0.00           C
ATOM   4737  HB  VAL   306      39.547  44.814  51.752  1.00  0.00           H
ATOM   4738  CG1 VAL   306      37.627  43.860  51.596  1.00  0.00           C
ATOM   4739 HG11 VAL   306      37.952  42.994  52.172  1.00  0.00           H
ATOM   4740 HG12 VAL   306      36.582  44.076  51.817  1.00  0.00           H
ATOM   4741 HG13 VAL   306      37.722  43.617  50.538  1.00  0.00           H
ATOM   4742  CG2 VAL   306      38.130  46.181  50.935  1.00  0.00           C
ATOM   4743 HG21 VAL   306      37.086  46.465  51.071  1.00  0.00           H
ATOM   4744 HG22 VAL   306      38.765  47.052  51.084  1.00  0.00           H
ATOM   4745 HG23 VAL   306      38.281  45.830  49.914  1.00  0.00           H
ATOM   4746  C   VAL   306      38.578  44.401  54.365  1.00  0.00           C
ATOM   4747  O   VAL   306      39.687  43.881  54.446  1.00  0.00           O
ATOM   4748  N   SER   307      37.536  43.957  55.075  1.00  0.00           N
ATOM   4749  H   SER   307      36.692  44.523  55.053  1.00  0.00           H
ATOM   4750  CA  SER   307      37.544  42.772  55.966  1.00  0.00           C
ATOM   4751  HA  SER   307      38.457  42.196  55.808  1.00  0.00           H
ATOM   4752  CB  SER   307      37.513  43.256  57.422  1.00  0.00           C
ATOM   4753  HB2 SER   307      37.825  42.434  58.070  1.00  0.00           H
ATOM   4754  HB3 SER   307      38.216  44.081  57.548  1.00  0.00           H
ATOM   4755  OG  SER   307      36.207  43.666  57.817  1.00  0.00           O
ATOM   4756  HG  SER   307      35.881  44.350  57.196  1.00  0.00           H
ATOM   4757  C   SER   307      36.353  41.824  55.748  1.00  0.00           C
ATOM   4758  O   SER   307      36.402  40.637  56.069  1.00  0.00           O
ATOM   4759  N   SER   308      35.263  42.360  55.208  1.00  0.00           N
ATOM   4760  H   SER   308      35.273  43.364  55.053  1.00  0.00           H
ATOM   4761  CA  SER   308      33.967  41.725  55.028  1.00  0.00           C
ATOM   4762  HA  SER   308      34.038  40.655  55.226  1.00  0.00           H
ATOM   4763  CB  SER   308      32.991  42.350  56.036  1.00  0.00           C
ATOM   4764  HB2 SER   308      33.295  42.069  57.044  1.00  0.00           H
ATOM   4765  HB3 SER   308      33.036  43.437  55.953  1.00  0.00           H
ATOM   4766  OG  SER   308      31.657  41.942  55.810  1.00  0.00           O
ATOM   4767  HG  SER   308      31.629  40.952  55.812  1.00  0.00           H
ATOM   4768  C   SER   308      33.494  41.909  53.584  1.00  0.00           C
ATOM   4769  O   SER   308      33.937  42.819  52.875  1.00  0.00           O
ATOM   4770  N   GLY   309      32.539  41.085  53.149  1.00  0.00           N
ATOM   4771  H   GLY   309      32.208  40.367  53.785  1.00  0.00           H
ATOM   4772  CA  GLY   309      31.827  41.311  51.891  1.00  0.00           C
ATOM   4773  HA2 GLY   309      32.541  41.331  51.070  1.00  0.00           H
ATOM   4774  HA3 GLY   309      31.150  40.485  51.722  1.00  0.00           H
ATOM   4775  C   GLY   309      31.002  42.604  51.861  1.00  0.00           C
ATOM   4776  O   GLY   309      30.694  43.103  50.781  1.00  0.00           O
ATOM   4777  N   GLN   310      30.699  43.180  53.032  1.00  0.00           N
ATOM   4778  H   GLN   310      30.986  42.712  53.882  1.00  0.00           H
ATOM   4779  CA  GLN   310      30.110  44.516  53.166  1.00  0.00           C
ATOM   4780  HA  GLN   310      29.187  44.560  52.587  1.00  0.00           H
ATOM   4781  CB  GLN   310      29.777  44.733  54.653  1.00  0.00           C
ATOM   4782  HB2 GLN   310      29.157  43.910  55.014  1.00  0.00           H
ATOM   4783  HB3 GLN   310      30.709  44.705  55.221  1.00  0.00           H
ATOM   4784  CG  GLN   310      29.082  46.071  54.959  1.00  0.00           C
ATOM   4785  HG2 GLN   310      29.329  46.344  55.985  1.00  0.00           H
ATOM   4786  HG3 GLN   310      29.464  46.864  54.316  1.00  0.00           H
ATOM   4787  CD  GLN   310      27.559  46.024  54.861  1.00  0.00           C
ATOM   4788  OE1 GLN   310      26.927  45.059  54.473  1.00  0.00           O
ATOM   4789  NE2 GLN   310      26.887  47.075  55.262  1.00  0.00           N
ATOM   4790 HE21 GLN   310      25.888  46.980  55.247  1.00  0.00           H
ATOM   4791 HE22 GLN   310      27.367  47.897  55.576  1.00  0.00           H
ATOM   4792  C   GLN   310      31.064  45.600  52.629  1.00  0.00           C
ATOM   4793  O   GLN   310      30.700  46.340  51.715  1.00  0.00           O
ATOM   4794  N   ASP   311      32.305  45.624  53.136  1.00  0.00           N
ATOM   4795  H   ASP   311      32.539  44.967  53.864  1.00  0.00           H
ATOM   4796  CA  ASP   311      33.370  46.532  52.689  1.00  0.00           C
ATOM   4797  HA  ASP   311      33.037  47.563  52.825  1.00  0.00           H
ATOM   4798  CB  ASP   311      34.646  46.312  53.539  1.00  0.00           C
ATOM   4799  HB2 ASP   311      35.130  45.403  53.182  1.00  0.00           H
ATOM   4800  HB3 ASP   311      35.331  47.137  53.345  1.00  0.00           H
ATOM   4801  CG  ASP   311      34.465  46.175  55.064  1.00  0.00           C
ATOM   4802  OD1 ASP   311      33.803  47.036  55.688  1.00  0.00           O
ATOM   4803  OD2 ASP   311      35.017  45.184  55.612  1.00  0.00           O
ATOM   4804  C   ASP   311      33.691  46.326  51.188  1.00  0.00           C
ATOM   4805  O   ASP   311      33.929  47.285  50.451  1.00  0.00           O
ATOM   4806  N   ALA   312      33.650  45.078  50.704  1.00  0.00           N
ATOM   4807  H   ALA   312      33.509  44.313  51.355  1.00  0.00           H
ATOM   4808  CA  ALA   312      33.828  44.770  49.282  1.00  0.00           C
ATOM   4809  HA  ALA   312      34.749  45.241  48.933  1.00  0.00           H
ATOM   4810  CB  ALA   312      33.966  43.252  49.141  1.00  0.00           C
ATOM   4811  HB1 ALA   312      34.814  42.903  49.729  1.00  0.00           H
ATOM   4812  HB2 ALA   312      33.055  42.767  49.487  1.00  0.00           H
ATOM   4813  HB3 ALA   312      34.114  42.994  48.093  1.00  0.00           H
ATOM   4814  C   ALA   312      32.680  45.287  48.393  1.00  0.00           C
ATOM   4815  O   ALA   312      32.945  45.848  47.329  1.00  0.00           O
ATOM   4816  N   LEU   313      31.420  45.133  48.810  1.00  0.00           N
ATOM   4817  H   LEU   313      31.253  44.656  49.690  1.00  0.00           H
ATOM   4818  CA  LEU   313      30.269  45.615  48.047  1.00  0.00           C
ATOM   4819  HA  LEU   313      30.416  45.316  47.010  1.00  0.00           H
ATOM   4820  CB  LEU   313      28.996  44.922  48.565  1.00  0.00           C
ATOM   4821  HB2 LEU   313      29.152  43.844  48.532  1.00  0.00           H
ATOM   4822  HB3 LEU   313      28.846  45.202  49.609  1.00  0.00           H
ATOM   4823  CG  LEU   313      27.715  45.263  47.776  1.00  0.00           C
ATOM   4824  HG  LEU   313      27.466  46.313  47.926  1.00  0.00           H
ATOM   4825  CD1 LEU   313      27.818  44.987  46.275  1.00  0.00           C
ATOM   4826 HD11 LEU   313      26.855  45.163  45.795  1.00  0.00           H
ATOM   4827 HD12 LEU   313      28.547  45.654  45.818  1.00  0.00           H
ATOM   4828 HD13 LEU   313      28.122  43.954  46.108  1.00  0.00           H
ATOM   4829  CD2 LEU   313      26.562  44.412  48.307  1.00  0.00           C
ATOM   4830 HD21 LEU   313      26.788  43.353  48.172  1.00  0.00           H
ATOM   4831 HD22 LEU   313      26.421  44.616  49.367  1.00  0.00           H
ATOM   4832 HD23 LEU   313      25.642  44.645  47.773  1.00  0.00           H
ATOM   4833  C   LEU   313      30.174  47.148  48.061  1.00  0.00           C
ATOM   4834  O   LEU   313      29.844  47.738  47.035  1.00  0.00           O
ATOM   4835  N   GLU   314      30.530  47.806  49.167  1.00  0.00           N
ATOM   4836  H   GLU   314      30.758  47.256  49.992  1.00  0.00           H
ATOM   4837  CA  GLU   314      30.705  49.261  49.270  1.00  0.00           C
ATOM   4838  HA  GLU   314      29.742  49.749  49.120  1.00  0.00           H
ATOM   4839  CB  GLU   314      31.206  49.584  50.695  1.00  0.00           C
ATOM   4840  HB2 GLU   314      30.427  49.322  51.413  1.00  0.00           H
ATOM   4841  HB3 GLU   314      32.060  48.940  50.895  1.00  0.00           H
ATOM   4842  CG  GLU   314      31.650  51.035  50.951  1.00  0.00           C
ATOM   4843  HG2 GLU   314      32.095  51.452  50.049  1.00  0.00           H
ATOM   4844  HG3 GLU   314      30.776  51.643  51.196  1.00  0.00           H
ATOM   4845  CD  GLU   314      32.695  51.101  52.081  1.00  0.00           C
ATOM   4846  OE1 GLU   314      32.333  50.831  53.244  1.00  0.00           O
ATOM   4847  OE2 GLU   314      33.872  51.415  51.772  1.00  0.00           O
ATOM   4848  C   GLU   314      31.664  49.787  48.182  1.00  0.00           C
ATOM   4849  O   GLU   314      31.276  50.659  47.397  1.00  0.00           O
ATOM   4850  N   LYS   315      32.876  49.224  48.071  1.00  0.00           N
ATOM   4851  H   LYS   315      33.144  48.526  48.761  1.00  0.00           H
ATOM   4852  CA  LYS   315      33.859  49.637  47.052  1.00  0.00           C
ATOM   4853  HA  LYS   315      33.956  50.723  47.097  1.00  0.00           H
ATOM   4854  CB  LYS   315      35.222  49.003  47.373  1.00  0.00           C
ATOM   4855  HB2 LYS   315      35.092  47.955  47.649  1.00  0.00           H
ATOM   4856  HB3 LYS   315      35.859  49.061  46.489  1.00  0.00           H
ATOM   4857  CG  LYS   315      35.900  49.773  48.514  1.00  0.00           C
ATOM   4858  HG2 LYS   315      36.014  50.806  48.194  1.00  0.00           H
ATOM   4859  HG3 LYS   315      35.261  49.753  49.399  1.00  0.00           H
ATOM   4860  CD  LYS   315      37.281  49.217  48.888  1.00  0.00           C
ATOM   4861  HD2 LYS   315      37.143  48.335  49.512  1.00  0.00           H
ATOM   4862  HD3 LYS   315      37.809  48.916  47.984  1.00  0.00           H
ATOM   4863  CE  LYS   315      38.148  50.252  49.624  1.00  0.00           C
ATOM   4864  HE2 LYS   315      39.072  49.767  49.951  1.00  0.00           H
ATOM   4865  HE3 LYS   315      38.427  51.046  48.927  1.00  0.00           H
ATOM   4866  NZ  LYS   315      37.469  50.849  50.797  1.00  0.00           N
ATOM   4867  HZ1 LYS   315      38.070  51.552  51.223  1.00  0.00           H
ATOM   4868  HZ2 LYS   315      36.613  51.333  50.530  1.00  0.00           H
ATOM   4869  HZ3 LYS   315      37.246  50.152  51.491  1.00  0.00           H
ATOM   4870  C   LYS   315      33.425  49.326  45.616  1.00  0.00           C
ATOM   4871  O   LYS   315      33.638  50.163  44.733  1.00  0.00           O
ATOM   4872  N   ILE   316      32.758  48.198  45.374  1.00  0.00           N
ATOM   4873  H   ILE   316      32.652  47.528  46.131  1.00  0.00           H
ATOM   4874  CA  ILE   316      32.165  47.906  44.060  1.00  0.00           C
ATOM   4875  HA  ILE   316      32.942  48.018  43.308  1.00  0.00           H
ATOM   4876  CB  ILE   316      31.694  46.434  44.010  1.00  0.00           C
ATOM   4877  HB  ILE   316      31.062  46.247  44.880  1.00  0.00           H
ATOM   4878  CG2 ILE   316      30.875  46.142  42.745  1.00  0.00           C
ATOM   4879 HG21 ILE   316      31.468  46.352  41.854  1.00  0.00           H
ATOM   4880 HG22 ILE   316      30.568  45.097  42.715  1.00  0.00           H
ATOM   4881 HG23 ILE   316      29.975  46.753  42.731  1.00  0.00           H
ATOM   4882  CG1 ILE   316      32.916  45.483  44.054  1.00  0.00           C
ATOM   4883 HG12 ILE   316      33.404  45.466  43.078  1.00  0.00           H
ATOM   4884 HG13 ILE   316      33.645  45.852  44.773  1.00  0.00           H
ATOM   4885  CD1 ILE   316      32.567  44.049  44.472  1.00  0.00           C
ATOM   4886 HD11 ILE   316      31.898  43.589  43.747  1.00  0.00           H
ATOM   4887 HD12 ILE   316      33.482  43.458  44.527  1.00  0.00           H
ATOM   4888 HD13 ILE   316      32.090  44.054  45.451  1.00  0.00           H
ATOM   4889  C   ILE   316      31.082  48.949  43.705  1.00  0.00           C
ATOM   4890  O   ILE   316      31.185  49.616  42.671  1.00  0.00           O
ATOM   4891  N   ARG   317      30.117  49.207  44.602  1.00  0.00           N
ATOM   4892  H   ARG   317      30.093  48.644  45.449  1.00  0.00           H
ATOM   4893  CA  ARG   317      29.085  50.250  44.419  1.00  0.00           C
ATOM   4894  HA  ARG   317      28.529  50.029  43.509  1.00  0.00           H
ATOM   4895  CB  ARG   317      28.113  50.261  45.605  1.00  0.00           C
ATOM   4896  HB2 ARG   317      28.670  50.272  46.544  1.00  0.00           H
ATOM   4897  HB3 ARG   317      27.537  51.185  45.548  1.00  0.00           H
ATOM   4898  CG  ARG   317      27.135  49.074  45.599  1.00  0.00           C
ATOM   4899  HG2 ARG   317      26.622  49.024  44.640  1.00  0.00           H
ATOM   4900  HG3 ARG   317      27.681  48.141  45.736  1.00  0.00           H
ATOM   4901  CD  ARG   317      26.093  49.218  46.717  1.00  0.00           C
ATOM   4902  HD2 ARG   317      25.469  48.322  46.732  1.00  0.00           H
ATOM   4903  HD3 ARG   317      26.613  49.279  47.676  1.00  0.00           H
ATOM   4904  NE  ARG   317      25.269  50.432  46.525  1.00  0.00           N
ATOM   4905  HE  ARG   317      25.726  51.328  46.662  1.00  0.00           H
ATOM   4906  CZ  ARG   317      24.042  50.507  46.049  1.00  0.00           C
ATOM   4907  NH1 ARG   317      23.273  49.469  45.882  1.00  0.00           N
ATOM   4908 HH11 ARG   317      23.544  48.578  46.297  1.00  0.00           H
ATOM   4909 HH12 ARG   317      22.325  49.574  45.574  1.00  0.00           H
ATOM   4910  NH2 ARG   317      23.574  51.677  45.725  1.00  0.00           N
ATOM   4911 HH21 ARG   317      24.205  52.475  45.831  1.00  0.00           H
ATOM   4912 HH22 ARG   317      22.670  51.784  45.306  1.00  0.00           H
ATOM   4913  C   ARG   317      29.647  51.659  44.224  1.00  0.00           C
ATOM   4914  O   ARG   317      29.058  52.423  43.458  1.00  0.00           O
ATOM   4915  N   ALA   318      30.766  51.999  44.863  1.00  0.00           N
ATOM   4916  H   ALA   318      31.115  51.360  45.571  1.00  0.00           H
ATOM   4917  CA  ALA   318      31.456  53.279  44.681  1.00  0.00           C
ATOM   4918  HA  ALA   318      30.709  54.073  44.696  1.00  0.00           H
ATOM   4919  CB  ALA   318      32.392  53.498  45.873  1.00  0.00           C
ATOM   4920  HB1 ALA   318      32.886  54.465  45.781  1.00  0.00           H
ATOM   4921  HB2 ALA   318      31.814  53.476  46.797  1.00  0.00           H
ATOM   4922  HB3 ALA   318      33.149  52.713  45.903  1.00  0.00           H
ATOM   4923  C   ALA   318      32.222  53.414  43.344  1.00  0.00           C
ATOM   4924  O   ALA   318      32.533  54.545  42.969  1.00  0.00           O
ATOM   4925  N   GLY   319      32.507  52.320  42.621  1.00  0.00           N
ATOM   4926  H   GLY   319      32.237  51.415  42.992  1.00  0.00           H
ATOM   4927  CA  GLY   319      33.087  52.357  41.266  1.00  0.00           C
ATOM   4928  HA2 GLY   319      32.278  52.265  40.543  1.00  0.00           H
ATOM   4929  HA3 GLY   319      33.571  53.320  41.100  1.00  0.00           H
ATOM   4930  C   GLY   319      34.126  51.273  40.930  1.00  0.00           C
ATOM   4931  O   GLY   319      34.656  51.262  39.818  1.00  0.00           O
ATOM   4932  N   ALA   320      34.448  50.369  41.859  1.00  0.00           N
ATOM   4933  H   ALA   320      33.996  50.412  42.762  1.00  0.00           H
ATOM   4934  CA  ALA   320      35.389  49.280  41.613  1.00  0.00           C
ATOM   4935  HA  ALA   320      36.214  49.685  41.028  1.00  0.00           H
ATOM   4936  CB  ALA   320      35.981  48.802  42.943  1.00  0.00           C
ATOM   4937  HB1 ALA   320      36.352  49.654  43.511  1.00  0.00           H
ATOM   4938  HB2 ALA   320      35.230  48.269  43.524  1.00  0.00           H
ATOM   4939  HB3 ALA   320      36.811  48.131  42.741  1.00  0.00           H
ATOM   4940  C   ALA   320      34.772  48.122  40.797  1.00  0.00           C
ATOM   4941  O   ALA   320      33.628  47.724  41.005  1.00  0.00           O
ATOM   4942  N   SER   321      35.569  47.553  39.886  1.00  0.00           N
ATOM   4943  H   SER   321      36.511  47.926  39.802  1.00  0.00           H
ATOM   4944  CA  SER   321      35.259  46.332  39.117  1.00  0.00           C
ATOM   4945  HA  SER   321      34.180  46.222  39.027  1.00  0.00           H
ATOM   4946  CB  SER   321      35.862  46.441  37.714  1.00  0.00           C
ATOM   4947  HB2 SER   321      36.943  46.572  37.795  1.00  0.00           H
ATOM   4948  HB3 SER   321      35.660  45.523  37.159  1.00  0.00           H
ATOM   4949  OG  SER   321      35.309  47.536  37.005  1.00  0.00           O
ATOM   4950  HG  SER   321      35.142  48.268  37.605  1.00  0.00           H
ATOM   4951  C   SER   321      35.791  45.047  39.775  1.00  0.00           C
ATOM   4952  O   SER   321      35.270  43.962  39.543  1.00  0.00           O
ATOM   4953  N   LEU   322      36.830  45.175  40.600  1.00  0.00           N
ATOM   4954  H   LEU   322      37.152  46.115  40.784  1.00  0.00           H
ATOM   4955  CA  LEU   322      37.494  44.132  41.388  1.00  0.00           C
ATOM   4956  HA  LEU   322      36.800  43.316  41.597  1.00  0.00           H
ATOM   4957  CB  LEU   322      38.724  43.580  40.628  1.00  0.00           C
ATOM   4958  HB2 LEU   322      39.395  44.418  40.442  1.00  0.00           H
ATOM   4959  HB3 LEU   322      39.253  42.888  41.282  1.00  0.00           H
ATOM   4960  CG  LEU   322      38.465  42.866  39.282  1.00  0.00           C
ATOM   4961  HG  LEU   322      37.868  43.507  38.632  1.00  0.00           H
ATOM   4962  CD1 LEU   322      39.792  42.588  38.575  1.00  0.00           C
ATOM   4963 HD11 LEU   322      39.612  42.099  37.618  1.00  0.00           H
ATOM   4964 HD12 LEU   322      40.319  43.523  38.395  1.00  0.00           H
ATOM   4965 HD13 LEU   322      40.417  41.939  39.190  1.00  0.00           H
ATOM   4966  CD2 LEU   322      37.755  41.527  39.460  1.00  0.00           C
ATOM   4967 HD21 LEU   322      37.589  41.072  38.485  1.00  0.00           H
ATOM   4968 HD22 LEU   322      38.371  40.863  40.066  1.00  0.00           H
ATOM   4969 HD23 LEU   322      36.788  41.687  39.935  1.00  0.00           H
ATOM   4970  C   LEU   322      37.920  44.762  42.726  1.00  0.00           C
ATOM   4971  O   LEU   322      38.051  45.985  42.809  1.00  0.00           O
ATOM   4972  N   VAL   323      38.168  43.979  43.772  1.00  0.00           N
ATOM   4973  H   VAL   323      38.101  42.971  43.660  1.00  0.00           H
ATOM   4974  CA  VAL   323      38.669  44.479  45.061  1.00  0.00           C
ATOM   4975  HA  VAL   323      39.069  45.472  44.889  1.00  0.00           H
ATOM   4976  CB  VAL   323      37.574  44.599  46.145  1.00  0.00           C
ATOM   4977  HB  VAL   323      38.049  44.891  47.082  1.00  0.00           H
ATOM   4978  CG1 VAL   323      36.550  45.682  45.803  1.00  0.00           C
ATOM   4979 HG11 VAL   323      36.039  45.431  44.874  1.00  0.00           H
ATOM   4980 HG12 VAL   323      35.816  45.769  46.605  1.00  0.00           H
ATOM   4981 HG13 VAL   323      37.060  46.637  45.681  1.00  0.00           H
ATOM   4982  CG2 VAL   323      36.840  43.279  46.398  1.00  0.00           C
ATOM   4983 HG21 VAL   323      36.182  43.398  47.255  1.00  0.00           H
ATOM   4984 HG22 VAL   323      36.252  42.996  45.525  1.00  0.00           H
ATOM   4985 HG23 VAL   323      37.558  42.489  46.615  1.00  0.00           H
ATOM   4986  C   VAL   323      39.838  43.649  45.572  1.00  0.00           C
ATOM   4987  O   VAL   323      40.007  42.497  45.177  1.00  0.00           O
ATOM   4988  N   GLN   324      40.647  44.228  46.460  1.00  0.00           N
ATOM   4989  H   GLN   324      40.450  45.187  46.731  1.00  0.00           H
ATOM   4990  CA  GLN   324      41.708  43.531  47.187  1.00  0.00           C
ATOM   4991  HA  GLN   324      41.512  42.470  47.101  1.00  0.00           H
ATOM   4992  CB  GLN   324      43.104  43.826  46.621  1.00  0.00           C
ATOM   4993  HB2 GLN   324      43.339  44.860  46.861  1.00  0.00           H
ATOM   4994  HB3 GLN   324      43.839  43.206  47.136  1.00  0.00           H
ATOM   4995  CG  GLN   324      43.303  43.627  45.123  1.00  0.00           C
ATOM   4996  HG2 GLN   324      43.432  42.567  44.900  1.00  0.00           H
ATOM   4997  HG3 GLN   324      42.449  44.010  44.571  1.00  0.00           H
ATOM   4998  CD  GLN   324      44.518  44.433  44.710  1.00  0.00           C
ATOM   4999  OE1 GLN   324      44.422  45.628  44.486  1.00  0.00           O
ATOM   5000  NE2 GLN   324      45.693  43.841  44.678  1.00  0.00           N
ATOM   5001 HE21 GLN   324      46.515  44.441  44.629  1.00  0.00           H
ATOM   5002 HE22 GLN   324      45.799  42.876  44.965  1.00  0.00           H
ATOM   5003  C   GLN   324      41.726  43.887  48.672  1.00  0.00           C
ATOM   5004  O   GLN   324      41.103  44.860  49.097  1.00  0.00           O
ATOM   5005  N   LEU   325      42.502  43.131  49.449  1.00  0.00           N
ATOM   5006  H   LEU   325      42.983  42.352  49.014  1.00  0.00           H
ATOM   5007  CA  LEU   325      42.849  43.442  50.835  1.00  0.00           C
ATOM   5008  HA  LEU   325      42.760  44.520  50.983  1.00  0.00           H
ATOM   5009  CB  LEU   325      41.847  42.761  51.791  1.00  0.00           C
ATOM   5010  HB2 LEU   325      41.983  43.156  52.800  1.00  0.00           H
ATOM   5011  HB3 LEU   325      40.853  43.064  51.469  1.00  0.00           H
ATOM   5012  CG  LEU   325      41.897  41.219  51.833  1.00  0.00           C
ATOM   5013  HG  LEU   325      42.201  40.825  50.864  1.00  0.00           H
ATOM   5014  CD1 LEU   325      42.845  40.676  52.909  1.00  0.00           C
ATOM   5015 HD11 LEU   325      42.769  39.590  52.947  1.00  0.00           H
ATOM   5016 HD12 LEU   325      43.872  40.931  52.663  1.00  0.00           H
ATOM   5017 HD13 LEU   325      42.592  41.089  53.884  1.00  0.00           H
ATOM   5018  CD2 LEU   325      40.500  40.675  52.138  1.00  0.00           C
ATOM   5019 HD21 LEU   325      40.526  39.586  52.169  1.00  0.00           H
ATOM   5020 HD22 LEU   325      40.146  41.059  53.095  1.00  0.00           H
ATOM   5021 HD23 LEU   325      39.812  40.982  51.350  1.00  0.00           H
ATOM   5022  C   LEU   325      44.307  43.065  51.126  1.00  0.00           C
ATOM   5023  O   LEU   325      44.899  42.230  50.437  1.00  0.00           O
ATOM   5024  N   TYR   326      44.849  43.621  52.211  1.00  0.00           N
ATOM   5025  H   TYR   326      44.339  44.376  52.669  1.00  0.00           H
ATOM   5026  CA  TYR   326      46.043  43.082  52.880  1.00  0.00           C
ATOM   5027  HA  TYR   326      46.149  42.028  52.617  1.00  0.00           H
ATOM   5028  CB  TYR   326      47.317  43.797  52.384  1.00  0.00           C
ATOM   5029  HB2 TYR   326      47.381  43.633  51.309  1.00  0.00           H
ATOM   5030  HB3 TYR   326      47.186  44.870  52.534  1.00  0.00           H
ATOM   5031  CG  TYR   326      48.680  43.411  52.968  1.00  0.00           C
ATOM   5032  CD1 TYR   326      48.879  42.325  53.854  1.00  0.00           C
ATOM   5033  HD1 TYR   326      48.064  41.687  54.150  1.00  0.00           H
ATOM   5034  CE1 TYR   326      50.164  42.032  54.355  1.00  0.00           C
ATOM   5035  HE1 TYR   326      50.315  41.215  55.045  1.00  0.00           H
ATOM   5036  CZ  TYR   326      51.276  42.789  53.936  1.00  0.00           C
ATOM   5037  OH  TYR   326      52.527  42.464  54.358  1.00  0.00           O
ATOM   5038  HH  TYR   326      53.208  42.667  53.703  1.00  0.00           H
ATOM   5039  CE2 TYR   326      51.084  43.870  53.057  1.00  0.00           C
ATOM   5040  HE2 TYR   326      51.927  44.467  52.759  1.00  0.00           H
[truncated: 59,710 more chars]
